# Supplementary material for: mTOR activation induces endolysosomal remodeling and nonclassical secretion of IL-32 via exosomes in inflammatory reactive astrocytes
Source: J Neuroinflammation. 2024 Aug 8;21:198. doi: 10.1186/s12974-024-03165-w (PMC11312292; doi:10.1186/s12974-024-03165-w)
Supplement: Supplementary file 1 — Additional file 1. Raw western blot images and associated metadata. [file 12974_2024_3165_MOESM1_ESM.zip]

Archive with 311 entries (275 files):
- SupplementaryFile1_rawWBimages/
- SupplementaryFile1_rawWBimages/SuppFig7/
- SupplementaryFile1_rawWBimages/SuppFig9/
- SupplementaryFile1_rawWBimages/.DS_Store
- __MACOSX/SupplementaryFile1_rawWBimages/._.DS_Store
- SupplementaryFile1_rawWBimages/Fig1/
- SupplementaryFile1_rawWBimages/Fig5/
- SupplementaryFile1_rawWBimages/Fig3/
- SupplementaryFile1_rawWBimages/SuppFig7/Exp247c_set2_metadata.docx
- __MACOSX/SupplementaryFile1_rawWBimages/SuppFig7/._Exp247c_set2_metadata.docx
- SupplementaryFile1_rawWBimages/SuppFig7/Exp247c_set2_SyproRuby_ChemiDoc Images 2024-03-19_15.20.03/
- SupplementaryFile1_rawWBimages/SuppFig7/KL032024_exp247c_set2_blots1and2_round1_0000615_01/
- SupplementaryFile1_rawWBimages/SuppFig9/KL032224_exp250a_WB_cellLysates_set1_blots1and2_round1_0000625_01/
- SupplementaryFile1_rawWBimages/SuppFig9/Exp250a_WB_cellLysates_set1_metadata.docx
- __MACOSX/SupplementaryFile1_rawWBimages/SuppFig9/._Exp250a_WB_cellLysates_set1_metadata.docx
- SupplementaryFile1_rawWBimages/Fig1/.DS_Store
- __MACOSX/SupplementaryFile1_rawWBimages/Fig1/._.DS_Store
- SupplementaryFile1_rawWBimages/Fig1/LC3/
- SupplementaryFile1_rawWBimages/Fig1/LAMP1_LAMP2/
- SupplementaryFile1_rawWBimages/Fig5/KL030624_exp247c_set1_blot2_round1_0000546_01/
- SupplementaryFile1_rawWBimages/Fig5/KL011724_Exp247b_set2_blots1and2_round2_0000414_01/
- SupplementaryFile1_rawWBimages/Fig5/KL030724_exp247c_set1_blot2_round2_0000548_01/
- SupplementaryFile1_rawWBimages/Fig5/KL011624_Exp247b_set2_blot1_round1_0000409_01/
- SupplementaryFile1_rawWBimages/Fig5/KL030624_exp247c_set1_blot1_round1_0000547_01/
- SupplementaryFile1_rawWBimages/Fig5/Exp247_WB_metadata.docx
- __MACOSX/SupplementaryFile1_rawWBimages/Fig5/._Exp247_WB_metadata.docx
- SupplementaryFile1_rawWBimages/Fig5/KL011624_Exp247b_set2_blot2_round1_0000410_01/
- SupplementaryFile1_rawWBimages/Fig5/Exp247b_set2_SyproRuby.raw16.tif
- __MACOSX/SupplementaryFile1_rawWBimages/Fig5/._Exp247b_set2_SyproRuby.raw16.tif
- SupplementaryFile1_rawWBimages/Fig5/Exp247c_set1_SyproRuby.raw16.tif
- __MACOSX/SupplementaryFile1_rawWBimages/Fig5/._Exp247c_set1_SyproRuby.raw16.tif
- SupplementaryFile1_rawWBimages/Fig5/KL020924_Exp247b_set1_blots1and2_round1_0000493_01/
- SupplementaryFile1_rawWBimages/Fig3/.DS_Store
- __MACOSX/SupplementaryFile1_rawWBimages/Fig3/._.DS_Store
- SupplementaryFile1_rawWBimages/Fig3/mTOR_GAPDH_pULK1/
- SupplementaryFile1_rawWBimages/Fig3/pS6_S6/
- SupplementaryFile1_rawWBimages/Fig3/pAKT_AKT/
- SupplementaryFile1_rawWBimages/SuppFig7/Exp247c_set2_SyproRuby_ChemiDoc Images 2024-03-19_15.20.03/syproRUBY.raw16.tif
- __MACOSX/SupplementaryFile1_rawWBimages/SuppFig7/Exp247c_set2_SyproRuby_ChemiDoc Images 2024-03-19_15.20.03/._syproRUBY.raw16.tif
- SupplementaryFile1_rawWBimages/SuppFig7/KL032024_exp247c_set2_blots1and2_round1_0000615_01/0000615_01_700.TIF
- __MACOSX/SupplementaryFile1_rawWBimages/SuppFig7/KL032024_exp247c_set2_blots1and2_round1_0000615_01/._0000615_01_700.TIF
- SupplementaryFile1_rawWBimages/SuppFig7/KL032024_exp247c_set2_blots1and2_round1_0000615_01/0000615_01_800_croppedBands_Actin_GFAP_Cav1.png
- __MACOSX/SupplementaryFile1_rawWBimages/SuppFig7/KL032024_exp247c_set2_blots1and2_round1_0000615_01/._0000615_01_800_croppedBands_Actin_GFAP_Cav1.png
- SupplementaryFile1_rawWBimages/SuppFig7/KL032024_exp247c_set2_blots1and2_round1_0000615_01/0000615_01_acq.txt
- __MACOSX/SupplementaryFile1_rawWBimages/SuppFig7/KL032024_exp247c_set2_blots1and2_round1_0000615_01/._0000615_01_acq.txt
- SupplementaryFile1_rawWBimages/SuppFig7/KL032024_exp247c_set2_blots1and2_round1_0000615_01/0000615_01_800.TIF
- __MACOSX/SupplementaryFile1_rawWBimages/SuppFig7/KL032024_exp247c_set2_blots1and2_round1_0000615_01/._0000615_01_800.TIF
- SupplementaryFile1_rawWBimages/SuppFig7/KL032024_exp247c_set2_blots1and2_round1_0000615_01/0000615_01_700_croppedBands_Hsc70_IL32.png
- __MACOSX/SupplementaryFile1_rawWBimages/SuppFig7/KL032024_exp247c_set2_blots1and2_round1_0000615_01/._0000615_01_700_croppedBands_Hsc70_IL32.png
- SupplementaryFile1_rawWBimages/SuppFig9/KL032224_exp250a_WB_cellLysates_set1_blots1and2_round1_0000625_01/0000625_01_800_croppedBands_actin.png
- __MACOSX/SupplementaryFile1_rawWBimages/SuppFig9/KL032224_exp250a_WB_cellLysates_set1_blots1and2_round1_0000625_01/._0000625_01_800_croppedBands_actin.png
- SupplementaryFile1_rawWBimages/SuppFig9/KL032224_exp250a_WB_cellLysates_set1_blots1and2_round1_0000625_01/0000625_01_acq.txt
- __MACOSX/SupplementaryFile1_rawWBimages/SuppFig9/KL032224_exp250a_WB_cellLysates_set1_blots1and2_round1_0000625_01/._0000625_01_acq.txt
- SupplementaryFile1_rawWBimages/SuppFig9/KL032224_exp250a_WB_cellLysates_set1_blots1and2_round1_0000625_01/0000625_01_700.TIF
- __MACOSX/SupplementaryFile1_rawWBimages/SuppFig9/KL032224_exp250a_WB_cellLysates_set1_blots1and2_round1_0000625_01/._0000625_01_700.TIF
- SupplementaryFile1_rawWBimages/SuppFig9/KL032224_exp250a_WB_cellLysates_set1_blots1and2_round1_0000625_01/0000625_01_700_croppedBands_IL32.png
- __MACOSX/SupplementaryFile1_rawWBimages/SuppFig9/KL032224_exp250a_WB_cellLysates_set1_blots1and2_round1_0000625_01/._0000625_01_700_croppedBands_IL32.png
- SupplementaryFile1_rawWBimages/SuppFig9/KL032224_exp250a_WB_cellLysates_set1_blots1and2_round1_0000625_01/0000625_01_800.TIF
- __MACOSX/SupplementaryFile1_rawWBimages/SuppFig9/KL032224_exp250a_WB_cellLysates_set1_blots1and2_round1_0000625_01/._0000625_01_800.TIF
- SupplementaryFile1_rawWBimages/Fig1/LC3/0002191_01/
- __MACOSX/SupplementaryFile1_rawWBimages/Fig1/LC3/._0002191_01
- SupplementaryFile1_rawWBimages/Fig1/LC3/BRExp225h2_LC3IIquantification.xlsx
- __MACOSX/SupplementaryFile1_rawWBimages/Fig1/LC3/._BRExp225h2_LC3IIquantification.xlsx
- SupplementaryFile1_rawWBimages/Fig1/LC3/BRExp225h2_metadata.docx
- __MACOSX/SupplementaryFile1_rawWBimages/Fig1/LC3/._BRExp225h2_metadata.docx
- SupplementaryFile1_rawWBimages/Fig1/LAMP1_LAMP2/LAMP2.pdf
- __MACOSX/SupplementaryFile1_rawWBimages/Fig1/LAMP1_LAMP2/._LAMP2.pdf
- SupplementaryFile1_rawWBimages/Fig1/LAMP1_LAMP2/LAMP1.pdf
- __MACOSX/SupplementaryFile1_rawWBimages/Fig1/LAMP1_LAMP2/._LAMP1.pdf
- SupplementaryFile1_rawWBimages/Fig5/KL030624_exp247c_set1_blot2_round1_0000546_01/0000546_01_700.TIF
- __MACOSX/SupplementaryFile1_rawWBimages/Fig5/KL030624_exp247c_set1_blot2_round1_0000546_01/._0000546_01_700.TIF
- SupplementaryFile1_rawWBimages/Fig5/KL030624_exp247c_set1_blot2_round1_0000546_01/0000546_01_acq.txt
- __MACOSX/SupplementaryFile1_rawWBimages/Fig5/KL030624_exp247c_set1_blot2_round1_0000546_01/._0000546_01_acq.txt
- SupplementaryFile1_rawWBimages/Fig5/KL030624_exp247c_set1_blot2_round1_0000546_01/0000546_01_800_croppedBands_Caveolin1.png
- __MACOSX/SupplementaryFile1_rawWBimages/Fig5/KL030624_exp247c_set1_blot2_round1_0000546_01/._0000546_01_800_croppedBands_Caveolin1.png
- SupplementaryFile1_rawWBimages/Fig5/KL030624_exp247c_set1_blot2_round1_0000546_01/0000546_01_800.TIF
- __MACOSX/SupplementaryFile1_rawWBimages/Fig5/KL030624_exp247c_set1_blot2_round1_0000546_01/._0000546_01_800.TIF
- SupplementaryFile1_rawWBimages/Fig5/KL030624_exp247c_set1_blot2_round1_0000546_01/0000546_01_700_croppedBands_Hsc70.png
- __MACOSX/SupplementaryFile1_rawWBimages/Fig5/KL030624_exp247c_set1_blot2_round1_0000546_01/._0000546_01_700_croppedBands_Hsc70.png
- SupplementaryFile1_rawWBimages/Fig5/KL011724_Exp247b_set2_blots1and2_round2_0000414_01/0000414_01_700_croppedBands_GAPDH.png
- __MACOSX/SupplementaryFile1_rawWBimages/Fig5/KL011724_Exp247b_set2_blots1and2_round2_0000414_01/._0000414_01_700_croppedBands_GAPDH.png
- SupplementaryFile1_rawWBimages/Fig5/KL011724_Exp247b_set2_blots1and2_round2_0000414_01/0000414_01_700.TIF
- __MACOSX/SupplementaryFile1_rawWBimages/Fig5/KL011724_Exp247b_set2_blots1and2_round2_0000414_01/._0000414_01_700.TIF
- SupplementaryFile1_rawWBimages/Fig5/KL011724_Exp247b_set2_blots1and2_round2_0000414_01/0000414_01_acq.txt
- __MACOSX/SupplementaryFile1_rawWBimages/Fig5/KL011724_Exp247b_set2_blots1and2_round2_0000414_01/._0000414_01_acq.txt
- SupplementaryFile1_rawWBimages/Fig5/KL011724_Exp247b_set2_blots1and2_round2_0000414_01/0000414_01_800.TIF
- __MACOSX/SupplementaryFile1_rawWBimages/Fig5/KL011724_Exp247b_set2_blots1and2_round2_0000414_01/._0000414_01_800.TIF
- SupplementaryFile1_rawWBimages/Fig5/KL030724_exp247c_set1_blot2_round2_0000548_01/0000548_01_700_croppedBands_IL32.png
- __MACOSX/SupplementaryFile1_rawWBimages/Fig5/KL030724_exp247c_set1_blot2_round2_0000548_01/._0000548_01_700_croppedBands_IL32.png
- SupplementaryFile1_rawWBimages/Fig5/KL030724_exp247c_set1_blot2_round2_0000548_01/0000548_01_800.TIF
- __MACOSX/SupplementaryFile1_rawWBimages/Fig5/KL030724_exp247c_set1_blot2_round2_0000548_01/._0000548_01_800.TIF
- SupplementaryFile1_rawWBimages/Fig5/KL030724_exp247c_set1_blot2_round2_0000548_01/0000548_01_acq.txt
- __MACOSX/SupplementaryFile1_rawWBimages/Fig5/KL030724_exp247c_set1_blot2_round2_0000548_01/._0000548_01_acq.txt
- SupplementaryFile1_rawWBimages/Fig5/KL030724_exp247c_set1_blot2_round2_0000548_01/0000548_01_700.TIF
- __MACOSX/SupplementaryFile1_rawWBimages/Fig5/KL030724_exp247c_set1_blot2_round2_0000548_01/._0000548_01_700.TIF
- SupplementaryFile1_rawWBimages/Fig5/KL011624_Exp247b_set2_blot1_round1_0000409_01/0000409_01_Chemi_croppedBands_CD63_CD81.png
- __MACOSX/SupplementaryFile1_rawWBimages/Fig5/KL011624_Exp247b_set2_blot1_round1_0000409_01/._0000409_01_Chemi_croppedBands_CD63_CD81.png
- SupplementaryFile1_rawWBimages/Fig5/KL011624_Exp247b_set2_blot1_round1_0000409_01/0000409_01_800.TIF
- __MACOSX/SupplementaryFile1_rawWBimages/Fig5/KL011624_Exp247b_set2_blot1_round1_0000409_01/._0000409_01_800.TIF
- SupplementaryFile1_rawWBimages/Fig5/KL011624_Exp247b_set2_blot1_round1_0000409_01/0000409_01_acq.txt
- __MACOSX/SupplementaryFile1_rawWBimages/Fig5/KL011624_Exp247b_set2_blot1_round1_0000409_01/._0000409_01_acq.txt
- SupplementaryFile1_rawWBimages/Fig5/KL011624_Exp247b_set2_blot1_round1_0000409_01/0000409_01_700.TIF
- __MACOSX/SupplementaryFile1_rawWBimages/Fig5/KL011624_Exp247b_set2_blot1_round1_0000409_01/._0000409_01_700.TIF
- SupplementaryFile1_rawWBimages/Fig5/KL011624_Exp247b_set2_blot1_round1_0000409_01/0000409_01_Chemi.TIF
- __MACOSX/SupplementaryFile1_rawWBimages/Fig5/KL011624_Exp247b_set2_blot1_round1_0000409_01/._0000409_01_Chemi.TIF
- SupplementaryFile1_rawWBimages/Fig5/KL030624_exp247c_set1_blot1_round1_0000547_01/0000547_01_800.TIF
- __MACOSX/SupplementaryFile1_rawWBimages/Fig5/KL030624_exp247c_set1_blot1_round1_0000547_01/._0000547_01_800.TIF
- SupplementaryFile1_rawWBimages/Fig5/KL030624_exp247c_set1_blot1_round1_0000547_01/0000547_01_Chemi.TIF
- __MACOSX/SupplementaryFile1_rawWBimages/Fig5/KL030624_exp247c_set1_blot1_round1_0000547_01/._0000547_01_Chemi.TIF
- SupplementaryFile1_rawWBimages/Fig5/KL030624_exp247c_set1_blot1_round1_0000547_01/0000547_01_acq.txt
- __MACOSX/SupplementaryFile1_rawWBimages/Fig5/KL030624_exp247c_set1_blot1_round1_0000547_01/._0000547_01_acq.txt
- SupplementaryFile1_rawWBimages/Fig5/KL030624_exp247c_set1_blot1_round1_0000547_01/0000547_01_700.TIF
- __MACOSX/SupplementaryFile1_rawWBimages/Fig5/KL030624_exp247c_set1_blot1_round1_0000547_01/._0000547_01_700.TIF
- SupplementaryFile1_rawWBimages/Fig5/KL011624_Exp247b_set2_blot2_round1_0000410_01/0000410_01_800.TIF
- __MACOSX/SupplementaryFile1_rawWBimages/Fig5/KL011624_Exp247b_set2_blot2_round1_0000410_01/._0000410_01_800.TIF
- SupplementaryFile1_rawWBimages/Fig5/KL011624_Exp247b_set2_blot2_round1_0000410_01/0000410_01_700.TIF
- __MACOSX/SupplementaryFile1_rawWBimages/Fig5/KL011624_Exp247b_set2_blot2_round1_0000410_01/._0000410_01_700.TIF
- SupplementaryFile1_rawWBimages/Fig5/KL011624_Exp247b_set2_blot2_round1_0000410_01/0000410_01_acq.txt
- __MACOSX/SupplementaryFile1_rawWBimages/Fig5/KL011624_Exp247b_set2_blot2_round1_0000410_01/._0000410_01_acq.txt
- SupplementaryFile1_rawWBimages/Fig5/KL020924_Exp247b_set1_blots1and2_round1_0000493_01/0000493_01_800.TIF
- __MACOSX/SupplementaryFile1_rawWBimages/Fig5/KL020924_Exp247b_set1_blots1and2_round1_0000493_01/._0000493_01_800.TIF
- SupplementaryFile1_rawWBimages/Fig5/KL020924_Exp247b_set1_blots1and2_round1_0000493_01/0000493_01_700.TIF
- __MACOSX/SupplementaryFile1_rawWBimages/Fig5/KL020924_Exp247b_set1_blots1and2_round1_0000493_01/._0000493_01_700.TIF
- SupplementaryFile1_rawWBimages/Fig5/KL020924_Exp247b_set1_blots1and2_round1_0000493_01/0000493_01_acq.txt
- __MACOSX/SupplementaryFile1_rawWBimages/Fig5/KL020924_Exp247b_set1_blots1and2_round1_0000493_01/._0000493_01_acq.txt
- SupplementaryFile1_rawWBimages/Fig5/KL020924_Exp247b_set1_blots1and2_round1_0000493_01/0000493_01_800_croppedBands_ApoAI.png
- __MACOSX/SupplementaryFile1_rawWBimages/Fig5/KL020924_Exp247b_set1_blots1and2_round1_0000493_01/._0000493_01_800_croppedBands_ApoAI.png
- SupplementaryFile1_rawWBimages/Fig3/mTOR_GAPDH_pULK1/0001394_01_pULK1_Rep3/
- SupplementaryFile1_rawWBimages/Fig3/mTOR_GAPDH_pULK1/0001393_01_pULK1_Rep2/
- SupplementaryFile1_rawWBimages/Fig3/mTOR_GAPDH_pULK1/mTOR_GAPDH_pULK1_metadata.docx
- __MACOSX/SupplementaryFile1_rawWBimages/Fig3/mTOR_GAPDH_pULK1/._mTOR_GAPDH_pULK1_metadata.docx
- SupplementaryFile1_rawWBimages/Fig3/mTOR_GAPDH_pULK1/.DS_Store
- __MACOSX/SupplementaryFile1_rawWBimages/Fig3/mTOR_GAPDH_pULK1/._.DS_Store
- SupplementaryFile1_rawWBimages/Fig3/mTOR_GAPDH_pULK1/0001392_01_pULK1_Rep1/
- SupplementaryFile1_rawWBimages/Fig3/mTOR_GAPDH_pULK1/0001379_01_MTOR_GADPH_Rep2/
- SupplementaryFile1_rawWBimages/Fig3/mTOR_GAPDH_pULK1/0001380_01_MTOR_GAPDH_Rep1/
- SupplementaryFile1_rawWBimages/Fig3/mTOR_GAPDH_pULK1/0001381_01_MTOR_GAPDH_Rep3/
- SupplementaryFile1_rawWBimages/Fig3/pS6_S6/.DS_Store
- __MACOSX/SupplementaryFile1_rawWBimages/Fig3/pS6_S6/._.DS_Store
- SupplementaryFile1_rawWBimages/Fig3/pS6_S6/0001953_01/
- __MACOSX/SupplementaryFile1_rawWBimages/Fig3/pS6_S6/._0001953_01
- SupplementaryFile1_rawWBimages/Fig3/pS6_S6/BR_Exp225g_quantification.xlsx
- __MACOSX/SupplementaryFile1_rawWBimages/Fig3/pS6_S6/._BR_Exp225g_quantification.xlsx
- SupplementaryFile1_rawWBimages/Fig3/pS6_S6/BRExp225g_metadata.docx
- __MACOSX/SupplementaryFile1_rawWBimages/Fig3/pS6_S6/._BRExp225g_metadata.docx
- SupplementaryFile1_rawWBimages/Fig3/pS6_S6/0001954_01/
- __MACOSX/SupplementaryFile1_rawWBimages/Fig3/pS6_S6/._0001954_01
- SupplementaryFile1_rawWBimages/Fig3/pS6_S6/0001940_01/
- __MACOSX/SupplementaryFile1_rawWBimages/Fig3/pS6_S6/._0001940_01
- SupplementaryFile1_rawWBimages/Fig3/pS6_S6/0001941_01/
- __MACOSX/SupplementaryFile1_rawWBimages/Fig3/pS6_S6/._0001941_01
- SupplementaryFile1_rawWBimages/Fig3/pS6_S6/0001955_01/
- __MACOSX/SupplementaryFile1_rawWBimages/Fig3/pS6_S6/._0001955_01
- SupplementaryFile1_rawWBimages/Fig3/pAKT_AKT/.DS_Store
- __MACOSX/SupplementaryFile1_rawWBimages/Fig3/pAKT_AKT/._.DS_Store
- SupplementaryFile1_rawWBimages/Fig3/pAKT_AKT/0002120_01/
- __MACOSX/SupplementaryFile1_rawWBimages/Fig3/pAKT_AKT/._0002120_01
- SupplementaryFile1_rawWBimages/Fig3/pAKT_AKT/BRExp225h1_pAKT_panAKT_quantification.xlsx
- __MACOSX/SupplementaryFile1_rawWBimages/Fig3/pAKT_AKT/._BRExp225h1_pAKT_panAKT_quantification.xlsx
- SupplementaryFile1_rawWBimages/Fig3/pAKT_AKT/0002127_01/
- __MACOSX/SupplementaryFile1_rawWBimages/Fig3/pAKT_AKT/._0002127_01
- SupplementaryFile1_rawWBimages/Fig3/pAKT_AKT/BRExp225h1_metadata.docx
- __MACOSX/SupplementaryFile1_rawWBimages/Fig3/pAKT_AKT/._BRExp225h1_metadata.docx
- SupplementaryFile1_rawWBimages/Fig3/pAKT_AKT/0002122_01/
- __MACOSX/SupplementaryFile1_rawWBimages/Fig3/pAKT_AKT/._0002122_01
- SupplementaryFile1_rawWBimages/Fig1/LC3/0002191_01/0002191_01_Chemi_croppedBands_LC3I-II.png
- __MACOSX/SupplementaryFile1_rawWBimages/Fig1/LC3/0002191_01/._0002191_01_Chemi_croppedBands_LC3I-II.png
- SupplementaryFile1_rawWBimages/Fig1/LC3/0002191_01/0002191_01_TH.jpg
- __MACOSX/SupplementaryFile1_rawWBimages/Fig1/LC3/0002191_01/._0002191_01_TH.jpg
- SupplementaryFile1_rawWBimages/Fig1/LC3/0002191_01/0002191_01_800.TIF
- __MACOSX/SupplementaryFile1_rawWBimages/Fig1/LC3/0002191_01/._0002191_01_800.TIF
- SupplementaryFile1_rawWBimages/Fig1/LC3/0002191_01/0002191_01_Chemi.TIF
- __MACOSX/SupplementaryFile1_rawWBimages/Fig1/LC3/0002191_01/._0002191_01_Chemi.TIF
- SupplementaryFile1_rawWBimages/Fig1/LC3/0002191_01/0002191_01_700.TIF
- __MACOSX/SupplementaryFile1_rawWBimages/Fig1/LC3/0002191_01/._0002191_01_700.TIF
- SupplementaryFile1_rawWBimages/Fig3/mTOR_GAPDH_pULK1/0001394_01_pULK1_Rep3/0001394_01_700.TIF
- __MACOSX/SupplementaryFile1_rawWBimages/Fig3/mTOR_GAPDH_pULK1/0001394_01_pULK1_Rep3/._0001394_01_700.TIF
- SupplementaryFile1_rawWBimages/Fig3/mTOR_GAPDH_pULK1/0001394_01_pULK1_Rep3/0001394_01_800_croppedBands_pULK1.png
- __MACOSX/SupplementaryFile1_rawWBimages/Fig3/mTOR_GAPDH_pULK1/0001394_01_pULK1_Rep3/._0001394_01_800_croppedBands_pULK1.png
- SupplementaryFile1_rawWBimages/Fig3/mTOR_GAPDH_pULK1/0001394_01_pULK1_Rep3/0001394_01_shape.txt
- __MACOSX/SupplementaryFile1_rawWBimages/Fig3/mTOR_GAPDH_pULK1/0001394_01_pULK1_Rep3/._0001394_01_shape.txt
- SupplementaryFile1_rawWBimages/Fig3/mTOR_GAPDH_pULK1/0001394_01_pULK1_Rep3/0001394_01_acq.txt
- __MACOSX/SupplementaryFile1_rawWBimages/Fig3/mTOR_GAPDH_pULK1/0001394_01_pULK1_Rep3/._0001394_01_acq.txt
- SupplementaryFile1_rawWBimages/Fig3/mTOR_GAPDH_pULK1/0001394_01_pULK1_Rep3/0001394_01_800.TIF
- __MACOSX/SupplementaryFile1_rawWBimages/Fig3/mTOR_GAPDH_pULK1/0001394_01_pULK1_Rep3/._0001394_01_800.TIF
- SupplementaryFile1_rawWBimages/Fig3/mTOR_GAPDH_pULK1/0001394_01_pULK1_Rep3/0001394_01_TH.jpg
- __MACOSX/SupplementaryFile1_rawWBimages/Fig3/mTOR_GAPDH_pULK1/0001394_01_pULK1_Rep3/._0001394_01_TH.jpg
- SupplementaryFile1_rawWBimages/Fig3/mTOR_GAPDH_pULK1/0001393_01_pULK1_Rep2/0001393_01_shape.txt
- __MACOSX/SupplementaryFile1_rawWBimages/Fig3/mTOR_GAPDH_pULK1/0001393_01_pULK1_Rep2/._0001393_01_shape.txt
- SupplementaryFile1_rawWBimages/Fig3/mTOR_GAPDH_pULK1/0001393_01_pULK1_Rep2/0001393_01_800_croppedBands_pULK1.png
- __MACOSX/SupplementaryFile1_rawWBimages/Fig3/mTOR_GAPDH_pULK1/0001393_01_pULK1_Rep2/._0001393_01_800_croppedBands_pULK1.png
- SupplementaryFile1_rawWBimages/Fig3/mTOR_GAPDH_pULK1/0001393_01_pULK1_Rep2/0001393_01_acq.txt
- __MACOSX/SupplementaryFile1_rawWBimages/Fig3/mTOR_GAPDH_pULK1/0001393_01_pULK1_Rep2/._0001393_01_acq.txt
- SupplementaryFile1_rawWBimages/Fig3/mTOR_GAPDH_pULK1/0001393_01_pULK1_Rep2/0001393_01_700.TIF
- __MACOSX/SupplementaryFile1_rawWBimages/Fig3/mTOR_GAPDH_pULK1/0001393_01_pULK1_Rep2/._0001393_01_700.TIF
- SupplementaryFile1_rawWBimages/Fig3/mTOR_GAPDH_pULK1/0001393_01_pULK1_Rep2/0001393_01_TH.jpg
- __MACOSX/SupplementaryFile1_rawWBimages/Fig3/mTOR_GAPDH_pULK1/0001393_01_pULK1_Rep2/._0001393_01_TH.jpg
- SupplementaryFile1_rawWBimages/Fig3/mTOR_GAPDH_pULK1/0001393_01_pULK1_Rep2/0001393_01_800.TIF
- __MACOSX/SupplementaryFile1_rawWBimages/Fig3/mTOR_GAPDH_pULK1/0001393_01_pULK1_Rep2/._0001393_01_800.TIF
- SupplementaryFile1_rawWBimages/Fig3/mTOR_GAPDH_pULK1/0001392_01_pULK1_Rep1/0001392_01_shape.txt
- __MACOSX/SupplementaryFile1_rawWBimages/Fig3/mTOR_GAPDH_pULK1/0001392_01_pULK1_Rep1/._0001392_01_shape.txt
- SupplementaryFile1_rawWBimages/Fig3/mTOR_GAPDH_pULK1/0001392_01_pULK1_Rep1/0001392_01_800_croppedBands_pULK1.png
- __MACOSX/SupplementaryFile1_rawWBimages/Fig3/mTOR_GAPDH_pULK1/0001392_01_pULK1_Rep1/._0001392_01_800_croppedBands_pULK1.png
- SupplementaryFile1_rawWBimages/Fig3/mTOR_GAPDH_pULK1/0001392_01_pULK1_Rep1/0001392_01_800.TIF
- __MACOSX/SupplementaryFile1_rawWBimages/Fig3/mTOR_GAPDH_pULK1/0001392_01_pULK1_Rep1/._0001392_01_800.TIF
- SupplementaryFile1_rawWBimages/Fig3/mTOR_GAPDH_pULK1/0001392_01_pULK1_Rep1/0001392_01_700.TIF
- __MACOSX/SupplementaryFile1_rawWBimages/Fig3/mTOR_GAPDH_pULK1/0001392_01_pULK1_Rep1/._0001392_01_700.TIF
- SupplementaryFile1_rawWBimages/Fig3/mTOR_GAPDH_pULK1/0001392_01_pULK1_Rep1/0001392_01_acq.txt
- __MACOSX/SupplementaryFile1_rawWBimages/Fig3/mTOR_GAPDH_pULK1/0001392_01_pULK1_Rep1/._0001392_01_acq.txt
- SupplementaryFile1_rawWBimages/Fig3/mTOR_GAPDH_pULK1/0001392_01_pULK1_Rep1/0001392_01_TH.jpg
- __MACOSX/SupplementaryFile1_rawWBimages/Fig3/mTOR_GAPDH_pULK1/0001392_01_pULK1_Rep1/._0001392_01_TH.jpg
- SupplementaryFile1_rawWBimages/Fig3/mTOR_GAPDH_pULK1/0001379_01_MTOR_GADPH_Rep2/0001379_01_800_croppedBands_GAPDH.png
- __MACOSX/SupplementaryFile1_rawWBimages/Fig3/mTOR_GAPDH_pULK1/0001379_01_MTOR_GADPH_Rep2/._0001379_01_800_croppedBands_GAPDH.png
- SupplementaryFile1_rawWBimages/Fig3/mTOR_GAPDH_pULK1/0001379_01_MTOR_GADPH_Rep2/0001379_01_shape.txt
- __MACOSX/SupplementaryFile1_rawWBimages/Fig3/mTOR_GAPDH_pULK1/0001379_01_MTOR_GADPH_Rep2/._0001379_01_shape.txt
- SupplementaryFile1_rawWBimages/Fig3/mTOR_GAPDH_pULK1/0001379_01_MTOR_GADPH_Rep2/0001379_01_TH.jpg
- __MACOSX/SupplementaryFile1_rawWBimages/Fig3/mTOR_GAPDH_pULK1/0001379_01_MTOR_GADPH_Rep2/._0001379_01_TH.jpg
- SupplementaryFile1_rawWBimages/Fig3/mTOR_GAPDH_pULK1/0001379_01_MTOR_GADPH_Rep2/0001379_01_800.TIF
- __MACOSX/SupplementaryFile1_rawWBimages/Fig3/mTOR_GAPDH_pULK1/0001379_01_MTOR_GADPH_Rep2/._0001379_01_800.TIF
- SupplementaryFile1_rawWBimages/Fig3/mTOR_GAPDH_pULK1/0001379_01_MTOR_GADPH_Rep2/0001379_01_700_croppedBands_mTOR.png
- __MACOSX/SupplementaryFile1_rawWBimages/Fig3/mTOR_GAPDH_pULK1/0001379_01_MTOR_GADPH_Rep2/._0001379_01_700_croppedBands_mTOR.png
- SupplementaryFile1_rawWBimages/Fig3/mTOR_GAPDH_pULK1/0001379_01_MTOR_GADPH_Rep2/0001379_01_acq.txt
- __MACOSX/SupplementaryFile1_rawWBimages/Fig3/mTOR_GAPDH_pULK1/0001379_01_MTOR_GADPH_Rep2/._0001379_01_acq.txt
- SupplementaryFile1_rawWBimages/Fig3/mTOR_GAPDH_pULK1/0001379_01_MTOR_GADPH_Rep2/0001379_01_700.TIF
- __MACOSX/SupplementaryFile1_rawWBimages/Fig3/mTOR_GAPDH_pULK1/0001379_01_MTOR_GADPH_Rep2/._0001379_01_700.TIF
- SupplementaryFile1_rawWBimages/Fig3/mTOR_GAPDH_pULK1/0001380_01_MTOR_GAPDH_Rep1/0001380_01_shape.txt
- __MACOSX/SupplementaryFile1_rawWBimages/Fig3/mTOR_GAPDH_pULK1/0001380_01_MTOR_GAPDH_Rep1/._0001380_01_shape.txt
- SupplementaryFile1_rawWBimages/Fig3/mTOR_GAPDH_pULK1/0001380_01_MTOR_GAPDH_Rep1/0001380_01_acq.txt
- __MACOSX/SupplementaryFile1_rawWBimages/Fig3/mTOR_GAPDH_pULK1/0001380_01_MTOR_GAPDH_Rep1/._0001380_01_acq.txt
- SupplementaryFile1_rawWBimages/Fig3/mTOR_GAPDH_pULK1/0001380_01_MTOR_GAPDH_Rep1/0001380_01_700.TIF
- __MACOSX/SupplementaryFile1_rawWBimages/Fig3/mTOR_GAPDH_pULK1/0001380_01_MTOR_GAPDH_Rep1/._0001380_01_700.TIF
- SupplementaryFile1_rawWBimages/Fig3/mTOR_GAPDH_pULK1/0001380_01_MTOR_GAPDH_Rep1/0001380_01_700_croppedBands_mTOR.png
- __MACOSX/SupplementaryFile1_rawWBimages/Fig3/mTOR_GAPDH_pULK1/0001380_01_MTOR_GAPDH_Rep1/._0001380_01_700_croppedBands_mTOR.png
- SupplementaryFile1_rawWBimages/Fig3/mTOR_GAPDH_pULK1/0001380_01_MTOR_GAPDH_Rep1/0001380_01_800_croppedBands_GAPDH.png
- __MACOSX/SupplementaryFile1_rawWBimages/Fig3/mTOR_GAPDH_pULK1/0001380_01_MTOR_GAPDH_Rep1/._0001380_01_800_croppedBands_GAPDH.png
- SupplementaryFile1_rawWBimages/Fig3/mTOR_GAPDH_pULK1/0001380_01_MTOR_GAPDH_Rep1/0001380_01_800.TIF
- __MACOSX/SupplementaryFile1_rawWBimages/Fig3/mTOR_GAPDH_pULK1/0001380_01_MTOR_GAPDH_Rep1/._0001380_01_800.TIF
- SupplementaryFile1_rawWBimages/Fig3/mTOR_GAPDH_pULK1/0001380_01_MTOR_GAPDH_Rep1/0001380_01_TH.jpg
- __MACOSX/SupplementaryFile1_rawWBimages/Fig3/mTOR_GAPDH_pULK1/0001380_01_MTOR_GAPDH_Rep1/._0001380_01_TH.jpg
- SupplementaryFile1_rawWBimages/Fig3/mTOR_GAPDH_pULK1/0001381_01_MTOR_GAPDH_Rep3/0001381_01_shape.txt
- __MACOSX/SupplementaryFile1_rawWBimages/Fig3/mTOR_GAPDH_pULK1/0001381_01_MTOR_GAPDH_Rep3/._0001381_01_shape.txt
- SupplementaryFile1_rawWBimages/Fig3/mTOR_GAPDH_pULK1/0001381_01_MTOR_GAPDH_Rep3/0001381_01_800.TIF
- __MACOSX/SupplementaryFile1_rawWBimages/Fig3/mTOR_GAPDH_pULK1/0001381_01_MTOR_GAPDH_Rep3/._0001381_01_800.TIF
- SupplementaryFile1_rawWBimages/Fig3/mTOR_GAPDH_pULK1/0001381_01_MTOR_GAPDH_Rep3/0001381_01_700.TIF
- __MACOSX/SupplementaryFile1_rawWBimages/Fig3/mTOR_GAPDH_pULK1/0001381_01_MTOR_GAPDH_Rep3/._0001381_01_700.TIF
- SupplementaryFile1_rawWBimages/Fig3/mTOR_GAPDH_pULK1/0001381_01_MTOR_GAPDH_Rep3/0001381_01_TH.jpg
- __MACOSX/SupplementaryFile1_rawWBimages/Fig3/mTOR_GAPDH_pULK1/0001381_01_MTOR_GAPDH_Rep3/._0001381_01_TH.jpg
- SupplementaryFile1_rawWBimages/Fig3/mTOR_GAPDH_pULK1/0001381_01_MTOR_GAPDH_Rep3/0001381_01_acq.txt
- __MACOSX/SupplementaryFile1_rawWBimages/Fig3/mTOR_GAPDH_pULK1/0001381_01_MTOR_GAPDH_Rep3/._0001381_01_acq.txt
- SupplementaryFile1_rawWBimages/Fig3/mTOR_GAPDH_pULK1/0001381_01_MTOR_GAPDH_Rep3/0001381_01_700_croppedBands_mTOR.png
- __MACOSX/SupplementaryFile1_rawWBimages/Fig3/mTOR_GAPDH_pULK1/0001381_01_MTOR_GAPDH_Rep3/._0001381_01_700_croppedBands_mTOR.png
- SupplementaryFile1_rawWBimages/Fig3/mTOR_GAPDH_pULK1/0001381_01_MTOR_GAPDH_Rep3/0001381_01_800_croppedBands_GAPDH.png
- __MACOSX/SupplementaryFile1_rawWBimages/Fig3/mTOR_GAPDH_pULK1/0001381_01_MTOR_GAPDH_Rep3/._0001381_01_800_croppedBands_GAPDH.png
- SupplementaryFile1_rawWBimages/Fig3/pS6_S6/0001953_01/0001953_01_700.TIF
- __MACOSX/SupplementaryFile1_rawWBimages/Fig3/pS6_S6/0001953_01/._0001953_01_700.TIF
- SupplementaryFile1_rawWBimages/Fig3/pS6_S6/0001953_01/0001953_01_TH.jpg
- __MACOSX/SupplementaryFile1_rawWBimages/Fig3/pS6_S6/0001953_01/._0001953_01_TH.jpg
- SupplementaryFile1_rawWBimages/Fig3/pS6_S6/0001953_01/0001953_01_800.TIF
- __MACOSX/SupplementaryFile1_rawWBimages/Fig3/pS6_S6/0001953_01/._0001953_01_800.TIF
- SupplementaryFile1_rawWBimages/Fig3/pS6_S6/0001953_01/0001953_01_700_croppedBands_S6.png
- __MACOSX/SupplementaryFile1_rawWBimages/Fig3/pS6_S6/0001953_01/._0001953_01_700_croppedBands_S6.png
- SupplementaryFile1_rawWBimages/Fig3/pS6_S6/0001954_01/0001954_01_TH.jpg
- __MACOSX/SupplementaryFile1_rawWBimages/Fig3/pS6_S6/0001954_01/._0001954_01_TH.jpg
- SupplementaryFile1_rawWBimages/Fig3/pS6_S6/0001954_01/0001954_01_700.TIF
- __MACOSX/SupplementaryFile1_rawWBimages/Fig3/pS6_S6/0001954_01/._0001954_01_700.TIF
- SupplementaryFile1_rawWBimages/Fig3/pS6_S6/0001954_01/0001954_01_800.TIF
- __MACOSX/SupplementaryFile1_rawWBimages/Fig3/pS6_S6/0001954_01/._0001954_01_800.TIF
- SupplementaryFile1_rawWBimages/Fig3/pS6_S6/0001940_01/0001940_01_TH.jpg
- __MACOSX/SupplementaryFile1_rawWBimages/Fig3/pS6_S6/0001940_01/._0001940_01_TH.jpg
- SupplementaryFile1_rawWBimages/Fig3/pS6_S6/0001940_01/0001940_01_700.TIF
- __MACOSX/SupplementaryFile1_rawWBimages/Fig3/pS6_S6/0001940_01/._0001940_01_700.TIF
- SupplementaryFile1_rawWBimages/Fig3/pS6_S6/0001940_01/0001940_01_800.TIF
- __MACOSX/SupplementaryFile1_rawWBimages/Fig3/pS6_S6/0001940_01/._0001940_01_800.TIF
- SupplementaryFile1_rawWBimages/Fig3/pS6_S6/0001940_01/0001940_01_700_croppedBands_pS6.png
- __MACOSX/SupplementaryFile1_rawWBimages/Fig3/pS6_S6/0001940_01/._0001940_01_700_croppedBands_pS6.png
- SupplementaryFile1_rawWBimages/Fig3/pS6_S6/0001941_01/0001941_01_TH.jpg
- __MACOSX/SupplementaryFile1_rawWBimages/Fig3/pS6_S6/0001941_01/._0001941_01_TH.jpg
- SupplementaryFile1_rawWBimages/Fig3/pS6_S6/0001941_01/0001941_01_800.TIF
- __MACOSX/SupplementaryFile1_rawWBimages/Fig3/pS6_S6/0001941_01/._0001941_01_800.TIF
- SupplementaryFile1_rawWBimages/Fig3/pS6_S6/0001941_01/0001941_01_700.TIF
- __MACOSX/SupplementaryFile1_rawWBimages/Fig3/pS6_S6/0001941_01/._0001941_01_700.TIF
- SupplementaryFile1_rawWBimages/Fig3/pS6_S6/0001955_01/0001955_01_TH.jpg
- __MACOSX/SupplementaryFile1_rawWBimages/Fig3/pS6_S6/0001955_01/._0001955_01_TH.jpg
- SupplementaryFile1_rawWBimages/Fig3/pS6_S6/0001955_01/0001955_01_700.TIF
- __MACOSX/SupplementaryFile1_rawWBimages/Fig3/pS6_S6/0001955_01/._0001955_01_700.TIF
- SupplementaryFile1_rawWBimages/Fig3/pAKT_AKT/0002120_01/0002120_01_800.TIF
- __MACOSX/SupplementaryFile1_rawWBimages/Fig3/pAKT_AKT/0002120_01/._0002120_01_800.TIF
- SupplementaryFile1_rawWBimages/Fig3/pAKT_AKT/0002120_01/0002120_01_700.TIF
- __MACOSX/SupplementaryFile1_rawWBimages/Fig3/pAKT_AKT/0002120_01/._0002120_01_700.TIF
- SupplementaryFile1_rawWBimages/Fig3/pAKT_AKT/0002120_01/0002120_01_TH.jpg
- __MACOSX/SupplementaryFile1_rawWBimages/Fig3/pAKT_AKT/0002120_01/._0002120_01_TH.jpg
- SupplementaryFile1_rawWBimages/Fig3/pAKT_AKT/0002120_01/0002120_01_700_croppedBands_pAKT.png
- __MACOSX/SupplementaryFile1_rawWBimages/Fig3/pAKT_AKT/0002120_01/._0002120_01_700_croppedBands_pAKT.png
- SupplementaryFile1_rawWBimages/Fig3/pAKT_AKT/0002127_01/0002127_01_Chemi.TIF
- __MACOSX/SupplementaryFile1_rawWBimages/Fig3/pAKT_AKT/0002127_01/._0002127_01_Chemi.TIF
- SupplementaryFile1_rawWBimages/Fig3/pAKT_AKT/0002127_01/0002127_01_800.TIF
- __MACOSX/SupplementaryFile1_rawWBimages/Fig3/pAKT_AKT/0002127_01/._0002127_01_800.TIF
- SupplementaryFile1_rawWBimages/Fig3/pAKT_AKT/0002127_01/0002127_01_TH.jpg
- __MACOSX/SupplementaryFile1_rawWBimages/Fig3/pAKT_AKT/0002127_01/._0002127_01_TH.jpg
- SupplementaryFile1_rawWBimages/Fig3/pAKT_AKT/0002127_01/0002127_01_800_croppedBands_panAKT.png
[truncated: 11 more entries]
