# Supplementary material for: mTOR activation induces endolysosomal remodeling and nonclassical secretion of IL-32 via exosomes in inflammatory reactive astrocytes
Source: J Neuroinflammation. 2024 Aug 8;21:198. doi: 10.1186/s12974-024-03165-w (PMC11312292; doi:10.1186/s12974-024-03165-w)
Supplement: Supplementary file 2 — Additional file 2. TIRF microscopy movie of LysoTracker Green-loaded iAstrocytes expressing LAMP1-mCherry. [file 12974_2024_3165_MOESM2_ESM.zip]

Archive with 9 entries (8 files):
- SupplementaryFile2_TIRFmovies/
- SupplementaryFile2_TIRFmovies/movie2_quantification.pdf
- __MACOSX/SupplementaryFile2_TIRFmovies/._movie2_quantification.pdf
- SupplementaryFile2_TIRFmovies/movie1_iAstrocyte_LAMP1-mCherry_LysoTrackerGreen.avi
- __MACOSX/SupplementaryFile2_TIRFmovies/._movie1_iAstrocyte_LAMP1-mCherry_LysoTrackerGreen.avi
- SupplementaryFile2_TIRFmovies/movie2_closeUpSlowMotionSnippetOfMovie1.avi
- __MACOSX/SupplementaryFile2_TIRFmovies/._movie2_closeUpSlowMotionSnippetOfMovie1.avi
- SupplementaryFile2_TIRFmovies/movie2_selectedFrames.pdf
- __MACOSX/SupplementaryFile2_TIRFmovies/._movie2_selectedFrames.pdf
