# Supplementary material for: mTOR activation induces endolysosomal remodeling and nonclassical secretion of IL-32 via exosomes in inflammatory reactive astrocytes
Source: J Neuroinflammation. 2024 Aug 8;21:198. doi: 10.1186/s12974-024-03165-w (PMC11312292; doi:10.1186/s12974-024-03165-w)
Supplement: Supplementary file 3 — Additional file 3. Table S1: Gene-level log-scaled fold-change and p-value information derived from RNA-seq of multiple hiPSC-derived astrocyte models treated with ITC or similar treatments. [file 12974_2024_3165_MOESM3_ESM.xlsx]

## Sheet: iAstrocytes
gene	baseMean	log2FoldChange	lfcSE	pvalue	padj		iAstrocytes treated with vehicle vs. IL1a+TNF+C1q for 24 hours
NFKBIA	3543.43	3.84648	0.0981559	0	0
SOD2	12794.4	6.50737	0.112567	0	0
CXCL6	7230.23	9.22339	0.222107	0	0
PAPPA	10077.2	3.54946	0.0847013	0	0
CYP1B1	4303	3.45828	0.0962824	3.08562e-284	1.0559e-280
SRGN	2651.93	3.32995	0.0953305	5.14237e-269	1.46643e-265
CSF3	4128.12	10.1757	0.310775	1.91125e-238	4.67164e-235
CXCL8	1722.13	8.52682	0.282552	7.70981e-202	1.64893e-198
CXCL3	1246.4	8.09946	0.273455	2.35195e-194	4.47132e-191
B4GALT1	1774.12	2.86159	0.0977926	5.52639e-190	9.45565e-187
MT1M	311.074	4.11201	0.140915	3.97106e-189	6.1768e-186
SAA1	3189.6	8.89952	0.30912	2.71022e-184	3.86432e-181
ZC3H12A	771.359	6.00006	0.211119	3.11748e-179	4.10309e-176
MT2A	51256.4	2.87518	0.103423	7.53862e-172	9.21327e-169
CXCL1	12427.7	9.61854	0.35002	6.70641e-169	7.64978e-166
TNIP1	1478.73	3.86936	0.142999	4.31261e-163	4.34051e-160
TNFAIP3	573.601	5.65951	0.210643	9.856e-161	9.36867e-158
C1QTNF1	1066.38	3.68967	0.13801	3.08418e-159	2.77738e-156
CCL2	4289.55	5.52368	0.207516	6.77869e-158	5.79917e-155
SLC2A6	413.373	4.16718	0.159897	1.10906e-151	8.62548e-149
ICAM1	398.078	3.45721	0.13319	2.89345e-150	2.15247e-147
CXCL5	2915.49	8.63462	0.3393	1.03964e-144	7.41176e-142
TGFBI	3229.08	-2.12905	0.0840645	2.51229e-143	1.71941e-140
PIM2	712.689	3.00766	0.118804	3.95495e-143	2.60266e-140
POU2F2	682.299	5.15246	0.204752	1.10875e-141	7.02619e-139
LGALS9	169.431	3.76806	0.164582	8.11293e-118	4.78663e-115
UACA	774.081	-2.01159	0.0880509	2.77226e-117	1.58111e-114
HEG1	1197.05	-1.57239	0.0688686	8.08205e-117	4.46077e-114
TMEM158	627.207	4.44812	0.19582	3.0136e-116	1.61133e-113
BIRC3	293.344	5.56369	0.247245	6.50716e-114	3.37386e-111
BEST1	62479.4	2.35884	0.105201	3.31293e-113	1.66718e-110
DNER	683.187	3.09559	0.138182	7.1742e-113	3.50716e-110
SERPINE2	504.043	2.47324	0.112072	8.89271e-110	4.22651e-107
MT1E	4028.7	2.55719	0.116423	9.01545e-109	4.16903e-106
SLPI	148.244	4.62858	0.216398	1.54913e-103	6.97515e-101
PSMA6	853.721	1.63514	0.0775004	2.63914e-100	1.15784e-97
PTGES	4454.35	6.28751	0.298811	9.28204e-100	3.97039e-97
RELB	259.443	2.78389	0.133124	6.74124e-99	2.81323e-96
HLA-B	9191.2	1.38645	0.0662666	1.69846e-98	6.9192e-96
SERTAD4	205.228	-3.68993	0.17686	1.87232e-98	7.45007e-96
SAA2	1823.57	8.06948	0.389637	7.62002e-97	2.96315e-94
SQOR	299.49	2.8863	0.139586	9.48926e-97	3.60803e-94
COL13A1	290.972	-2.72696	0.132838	1.87498e-95	6.97411e-93
CFB	308.075	2.96855	0.144831	4.15332e-95	1.51199e-92
SDC4	3354.88	2.37533	0.116325	1.54411e-94	5.5041e-92
PSMB9	522.296	2.20499	0.109506	5.21871e-92	1.82229e-89
AQP1	203.95	-4.55831	0.226847	7.68896e-92	2.63116e-89
SLC39A14	721.475	4.74301	0.236178	9.72201e-92	3.26164e-89
PSME2	1508.31	2.04951	0.101921	1.01913e-91	3.35333e-89
C3	1159.03	8.29188	0.416029	4.66663e-90	1.50653e-87
CEMIP	1760.89	-2.85409	0.143417	6.75751e-90	2.14113e-87
CD44	817.773	1.3799	0.0702132	2.77146e-87	8.62175e-85
PSME1	1109.24	1.4995	0.0772096	2.13062e-85	6.5098e-83
SH3BP1	162.596	2.76666	0.143274	7.00265e-85	2.10202e-82
FSTL3	181.19	2.74902	0.142626	1.38867e-84	4.09658e-82
BID	337.875	2.62729	0.138222	2.16434e-82	6.2766e-80
ICOSLG	226.504	7.50424	0.394378	4.03442e-82	1.15048e-79
PDLIM1	1801.8	1.62448	0.0855776	7.76917e-82	2.17919e-79
RNF144B	169.793	3.19655	0.171901	6.71148e-79	1.85215e-76
IGFBP5	1178.98	-2.86796	0.154484	1.04363e-78	2.83437e-76
CFLAR	749.491	1.70397	0.0922031	8.27358e-78	2.21189e-75
WNT5A	2010.98	3.32912	0.181958	1.69248e-76	4.45512e-74
CLDN11	1221.63	-2.03701	0.11192	8.50408e-76	2.20462e-73
CX3CL1	149.013	2.76304	0.153449	2.74727e-74	7.0158e-72
VCAM1	650.523	5.43197	0.302097	3.91132e-74	9.84158e-72
DUSP1	232.564	2.58502	0.147744	2.18214e-70	5.41107e-68
MT1F	233.412	3.44548	0.199348	1.14155e-68	2.79028e-66
MAN1C1	476.53	-3.28509	0.190458	2.17825e-68	5.24927e-66
AREG	104.371	4.94505	0.294955	4.28419e-65	1.01809e-62
TFPI2	144.534	4.39676	0.26268	6.73682e-65	1.579e-62
C15orf48	694.514	8.95942	0.540673	8.75675e-64	2.0247e-61
SLC11A2	482.581	2.13713	0.129925	1.29083e-62	2.94482e-60
HSPA5	6452.06	1.49644	0.0909415	3.20774e-62	7.22163e-60
UGCG	1213.14	1.60872	0.0989435	6.46525e-61	1.43663e-58
ATP2B1	691.669	1.82913	0.114088	1.67958e-59	3.6843e-57
PRSS23	1040.64	-1.82305	0.114079	3.91506e-59	8.37334e-57
PSMB8-AS1	396.076	1.8846	0.117975	3.91169e-59	8.37334e-57
CHI3L2	240.372	3.69794	0.232118	6.063e-59	1.28072e-56
SESN3	211.064	-2.92576	0.183988	1.04511e-58	2.18072e-56
LTB	66.0363	5.28579	0.334217	2.98547e-58	6.15439e-56
TNFAIP6	1398.89	10.2533	0.662726	1.86556e-57	3.79997e-55
OAS3	135.77	3.67597	0.237372	6.8617e-56	1.38122e-53
DRAM1	378.862	2.3283	0.150825	1.26653e-55	2.5198e-53
IL11	176.32	3.96858	0.257558	1.83626e-55	3.61132e-53
ITGB8	420.464	2.57133	0.170801	4.54096e-53	8.82907e-51
RCN1	1943.66	0.881026	0.0590399	6.60972e-52	1.2707e-49
RGMA	121.456	-3.08951	0.20799	1.17436e-51	2.23259e-49
RASSF4	257.511	2.51603	0.170572	4.21767e-51	7.93015e-49
PSMA4	1490.59	1.03922	0.0703454	8.63903e-51	1.60667e-48
SLC25A37	689.101	1.42358	0.0963769	1.04783e-50	1.92778e-48
HIF1A	2072.87	1.69665	0.116132	6.84631e-50	1.24617e-47
CADM1	199.555	-2.1592	0.148985	1.9949e-49	3.59291e-47
IFI27	296.93	4.42468	0.306447	2.84891e-49	5.07759e-47
PDLIM4	1935.82	2.69336	0.188167	2.65537e-48	4.68385e-46
HDGF	1513.4	1.45748	0.101352	3.01782e-48	5.26886e-46
IRF1	521.645	2.17364	0.152831	9.73812e-48	1.68302e-45
ACSL5	91.2667	3.14573	0.221287	1.32037e-47	2.25915e-45
APLN	95.0639	-2.78226	0.201062	2.31804e-45	3.8884e-43
SLC7A2	325.369	3.71453	0.269543	5.06153e-45	8.40804e-43
IL32	1244.81	4.76794	0.347373	6.61221e-45	1.08784e-42
PDCD4	269.123	-2.05094	0.149087	7.5692e-45	1.23342e-42
ISLR	334.022	-1.6886	0.122601	1.05095e-44	1.6964e-42
SFRP1	715.995	-1.53209	0.111396	1.85841e-44	2.97172e-42
NFKBIE	98.1963	2.75131	0.201365	2.53924e-44	4.02281e-42
SIX1	1650.27	-1.60502	0.117111	3.15518e-44	4.95277e-42
LAMB3	130.263	3.4218	0.251632	7.18862e-44	1.11816e-41
NFKBIZ	126.729	4.57779	0.338738	1.19456e-43	1.84134e-41
COL11A1	1528.33	-1.54132	0.113485	1.93527e-43	2.95647e-41
PTGFR	182.934	2.99074	0.221371	2.31064e-43	3.49868e-41
CPM	276.215	1.96253	0.145418	2.99479e-43	4.49481e-41
TNFAIP2	102.974	5.12563	0.381115	3.34655e-43	4.97909e-41
GCLM	279.364	1.46183	0.107967	3.95011e-43	5.82642e-41
FOSL2	474.913	1.67764	0.124382	5.35611e-43	7.83274e-41
ATP1A2	91.865	-4.79215	0.357884	6.42664e-43	9.31862e-41
CTNNBIP1	164.122	-2.00077	0.149418	1.18468e-42	1.70334e-40
CDH6	108.512	-3.10409	0.231927	1.31915e-42	1.88089e-40
PTX3	890.979	5.58953	0.418928	2.06285e-42	2.91697e-40
PTP4A2	1858.71	0.736276	0.0551271	4.33314e-42	6.07706e-40
SMIM3	236.058	1.70932	0.128534	6.43549e-42	8.95214e-40
ZIC1	541.438	-1.36374	0.102659	1.41356e-41	1.95049e-39
MGP	64.4417	-3.76999	0.285849	1.48114e-41	2.02738e-39
TRABD2A	111.346	3.17328	0.240578	1.77129e-41	2.4053e-39
C7	665.923	-1.54242	0.116857	3.32089e-41	4.47405e-39
BTN3A2	466.774	1.52673	0.116038	5.96034e-41	7.9673e-39
APOL1	108.898	2.38095	0.182228	6.97449e-41	9.25066e-39
WTAP	2568.55	2.6423	0.203824	2.79552e-40	3.67933e-38
LDLR	2231.54	1.26694	0.0982971	2.71497e-39	3.54604e-37
SEMA3E	170.791	-2.26767	0.178078	5.28683e-39	6.85285e-37
ARL4C	427.516	-2.05002	0.163153	5.33589e-38	6.86444e-36
PLPP3	858.65	2.97135	0.236486	5.45391e-38	6.96391e-36
ZC3H12C	119.607	2.77547	0.221082	5.6816e-38	7.20091e-36
MXRA5	170.492	-2.29388	0.182948	6.3048e-38	7.932e-36
TLR2	46.515	3.95798	0.317768	1.64383e-37	2.05299e-35
MT1X	375.802	2.51623	0.20228	2.16891e-37	2.68913e-35
IL1B	214.012	5.77741	0.464555	3.05355e-37	3.75872e-35
AHCYL1	2461.08	0.83194	0.066941	5.3135e-37	6.49386e-35
PBX1	244.717	-1.73402	0.140766	1.87097e-36	2.27038e-34
SAMHD1	406.05	2.15438	0.17584	2.42023e-36	2.9162e-34
SYNE3	133.158	-2.46387	0.202031	4.40956e-36	5.27606e-34
PARP14	559.023	1.74607	0.142704	5.08959e-36	6.04743e-34
PSTPIP2	219.71	3.03348	0.24863	5.15477e-36	6.08263e-34
CD47	425.253	1.2796	0.104398	7.92961e-36	9.29285e-34
NAMPT	943.597	1.96113	0.161151	8.15183e-36	9.48829e-34
TIMP3	3977.7	1.54167	0.126508	1.36374e-35	1.5766e-33
NFKB1	425.623	1.84028	0.152487	3.34092e-35	3.83646e-33
IRAK3	129.85	6.42521	0.532475	4.85437e-35	5.53722e-33
CA11	174.951	-2.43064	0.203082	6.92212e-35	7.79194e-33
TSPAN9	579.044	-1.5214	0.126365	8.43863e-35	9.43692e-33
CFI	406.433	-1.14891	0.095336	9.07389e-35	1.00814e-32
NLRP1	228.814	-1.87716	0.157514	1.95078e-34	2.15341e-32
NEK6	726.678	-1.2492	0.104156	1.96459e-34	2.15475e-32
ACSL1	450.782	2.57071	0.216383	2.04737e-34	2.23124e-32
MAN1A1	113.799	2.88696	0.242867	2.16616e-34	2.34576e-32
PML	578.014	1.44498	0.12082	2.51688e-34	2.70842e-32
GSN	477.207	-1.43106	0.119814	3.10285e-34	3.31811e-32
MCTP1	222.281	2.15686	0.182741	5.54354e-34	5.8913e-32
HTRA1	1492.1	-1.11836	0.0945537	1.25787e-33	1.32852e-31
TP53INP1	163.828	-1.8959	0.161358	1.39982e-33	1.46939e-31
MMP10	61.0392	6.85493	0.582605	2.09592e-33	2.17607e-31
ISG20	53.2605	4.09353	0.350815	2.09849e-33	2.17607e-31
MFSD2A	102.629	3.72617	0.319098	2.42758e-33	2.48718e-31
CXCL12	115.221	-4.56022	0.392385	2.96691e-33	3.02166e-31
ADAMTS15	97.4601	-2.86801	0.246524	4.28295e-33	4.33617e-31
DDX21	1316.06	1.05777	0.0909022	1.05925e-32	1.0661e-30
PEG10	469.172	-1.84139	0.158984	1.08837e-32	1.08901e-30
SLC39A8	191.942	4.11915	0.358036	1.39402e-32	1.38672e-30
COL1A1	32679.9	-1.15741	0.0997641	1.9182e-32	1.88623e-30
UBE2L6	437.657	1.28304	0.11054	1.9179e-32	1.88623e-30
NAV1	1185.39	-1.17198	0.101184	2.43137e-32	2.37719e-30
ITGA11	201.377	-1.70056	0.147954	3.88727e-32	3.77905e-30
CYCS	689.841	1.122	0.0973095	4.16303e-32	4.02427e-30
NREP	256.083	-1.94944	0.170254	4.28497e-32	4.11887e-30
CCDC152	286.331	-1.76485	0.154149	5.80811e-32	5.55177e-30
TMTC1	446.32	2.15091	0.189814	1.3456e-31	1.27907e-29
OLAH	47.2974	3.22424	0.28442	1.47234e-31	1.3918e-29
SLC43A2	464.656	2.05735	0.181971	1.96498e-31	1.8473e-29
GBP1	331.104	1.68024	0.148544	3.27655e-31	3.06349e-29
KAZALD1	98.7739	-2.39023	0.214263	8.93486e-31	8.30845e-29
ST6GAL1	135.67	-2.29616	0.206314	1.22377e-30	1.13183e-28
FRRS1L	94.7962	-2.21175	0.198811	1.3388e-30	1.23155e-28
MGLL	1180.1	1.39527	0.124522	1.76916e-30	1.61874e-28
LINC02015	51.3337	4.97149	0.450371	2.42821e-30	2.20993e-28
VSTM4	191.736	-2.72637	0.24631	2.5398e-30	2.29926e-28
AOX1	177.248	2.56204	0.232752	4.73113e-30	4.26051e-28
TXNIP	1641.59	-1.93401	0.175277	4.8713e-30	4.36376e-28
ARNT2	512.091	-0.979555	0.089131	1.38093e-29	1.23061e-27
CYB5A	379.404	1.20252	0.109167	1.5682e-29	1.39025e-27
SLC16A3	411.225	1.74087	0.159471	2.43906e-29	2.15115e-27
SGPP2	100.542	7.14438	0.656425	4.7436e-29	4.16221e-27
NUAK2	107.321	2.15034	0.19925	5.49964e-29	4.80096e-27
ZMIZ2	247.473	1.34623	0.123554	5.77484e-29	4.99028e-27
HCFC1R1	638.7	-1.50014	0.137939	5.92071e-29	5.09062e-27
TMEM164	146.812	1.60481	0.147816	6.02666e-29	5.15581e-27
TNFSF13B	50.6269	4.03427	0.375788	8.10085e-29	6.8958e-27
UGP2	970.848	1.8415	0.170838	9.21908e-29	7.80884e-27
GFPT2	1203.08	1.9243	0.179099	1.18608e-28	9.99695e-27
ZNF106	1285.97	-1.10024	0.102098	1.87238e-28	1.57042e-26
MLLT11	542.182	1.31147	0.121566	1.91295e-28	1.59662e-26
SETBP1	255.911	-1.9455	0.182524	2.89776e-28	2.40683e-26
TGFBR3	211.919	1.60905	0.150252	2.97681e-28	2.46054e-26
WFDC21P	162.356	2.58276	0.244148	5.0343e-28	4.14119e-26
IFI44L	414.247	2.71863	0.257221	5.83175e-28	4.77423e-26
UNC5D	30.7278	-4.74246	0.450739	6.33253e-28	5.15951e-26
EIF2S2	4170.93	0.811387	0.0763393	6.66665e-28	5.38049e-26
ENDOD1	516.65	-1.24875	0.116997	6.66179e-28	5.38049e-26
SPARC	7303.73	-0.745764	0.0700893	7.48993e-28	6.01656e-26
ZNFX1	1076.35	1.10438	0.104013	1.03962e-27	8.31207e-26
MMP13	52.5823	6.19154	0.587058	1.26532e-27	1.00696e-25
IFI35	95.0138	2.36191	0.225376	1.41648e-27	1.11934e-25
SGK1	165.656	-2.07148	0.197363	1.41962e-27	1.11934e-25
SLC43A3	379.872	2.23749	0.213686	1.62591e-27	1.27611e-25
AK3	1101.5	0.979841	0.0929499	1.78675e-27	1.39595e-25
TNFAIP8	104.744	2.15164	0.20565	1.87607e-27	1.45907e-25
WARS1	473.425	1.82896	0.174259	1.96764e-27	1.52336e-25
IKBKE	229.362	2.28611	0.21912	2.36742e-27	1.82462e-25
SYNJ2	210.713	-1.54563	0.146982	2.63318e-27	2.02035e-25
FHL2	486.92	-1.1574	0.109912	2.86534e-27	2.18866e-25
NPC2	1252.01	-0.770761	0.0734059	2.99208e-27	2.27531e-25
GDF10	85.1182	-7.73273	0.738738	3.27806e-27	2.48176e-25
PLOD2	364.355	1.44853	0.138067	3.98035e-27	3.00017e-25
CACFD1	84.3135	-2.90143	0.279567	4.70242e-27	3.52888e-25
CPA4	121.714	-2.09591	0.203587	1.13833e-26	8.50233e-25
KIAA1755	60.446	-3.51259	0.341167	1.14292e-26	8.50233e-25
HSPD1	756.097	0.964926	0.0932655	1.35878e-26	1.00644e-24
TAPBP	1976.48	1.18786	0.114519	1.55172e-26	1.14439e-24
ETV1	135.719	-1.73368	0.168235	1.70708e-26	1.25357e-24
RFLNA	85.3788	-2.21012	0.215825	1.83448e-26	1.34136e-24
PXYLP1	122.211	1.95678	0.190717	1.91269e-26	1.3926e-24
C1S	301.397	1.85802	0.181057	2.16356e-26	1.56858e-24
ZNF436	51.6455	-3.01989	0.295277	2.34461e-26	1.69267e-24
FADS3	270.745	1.74084	0.169497	2.41003e-26	1.73259e-24
SLC2A1	196.616	-1.69365	0.165244	3.26589e-26	2.33805e-24
GPM6B	172.618	1.61819	0.157773	3.48745e-26	2.48626e-24
PAX8	124.427	1.59159	0.155189	3.68182e-26	2.61394e-24
CEBPB	470.381	2.00192	0.196874	4.64168e-26	3.28178e-24
EMCN	138.441	-6.77218	0.662325	4.84383e-26	3.41062e-24
SNAPC1	346.314	1.41316	0.138854	1.09547e-25	7.68176e-24
CPT1A	834.598	-1.26541	0.12431	1.18235e-25	8.25715e-24
RHBDF2	231.179	1.12745	0.111075	1.42265e-25	9.8872e-24
BACE1	440.151	-1.1003	0.108453	1.42732e-25	9.8872e-24
MRC2	1627.75	-0.79471	0.0787106	1.83163e-25	1.26368e-23
SYNGR1	151.195	-1.47741	0.146625	2.81331e-25	1.93316e-23
CLDN1	144.373	3.28676	0.329322	2.98334e-25	2.0418e-23
DDR1	744.076	-0.869242	0.0868962	4.19341e-25	2.85853e-23
HECW2	93.4589	2.62936	0.265837	6.12511e-25	4.15875e-23
NFKB2	294.842	3.31896	0.3362	8.77623e-25	5.93523e-23
NINJ1	239.081	1.37733	0.138096	8.98269e-25	6.05094e-23
BST2	50.0077	4.03835	0.41067	9.23659e-25	6.19757e-23
CCL5	118.476	7.46552	0.754489	1.28819e-24	8.60973e-23
TRIM16	122.356	1.92114	0.195675	1.76891e-24	1.17767e-22
MOV10	332.853	1.07155	0.109051	3.33743e-24	2.21331e-22
TYMP	69.2623	3.42628	0.352134	3.48789e-24	2.30416e-22
PSMD1	1942.15	0.577802	0.0581426	3.66304e-24	2.41056e-22
PGPEP1	488.703	-1.01645	0.103716	3.83862e-24	2.51643e-22
RNF145	650.385	0.86582	0.0886156	4.29603e-24	2.80553e-22
ZNF423	140.917	-1.65141	0.169037	4.47423e-24	2.9108e-22
TLCD2	338.854	-1.15871	0.118197	4.83894e-24	3.13614e-22
CNTNAP3B	161.103	-1.65526	0.169843	5.61125e-24	3.62296e-22
CD38	36.3427	5.36762	0.558064	7.99603e-24	5.14331e-22
TNIP3	85.1639	5.57442	0.578752	8.18514e-24	5.24523e-22
STAT1	591.189	1.73125	0.178626	8.29758e-24	5.29745e-22
RRAD	51.1235	4.36713	0.455997	9.6596e-24	6.14408e-22
SUSD6	296.367	2.51555	0.262737	1.33442e-23	8.45624e-22
BTG3	342.256	1.13928	0.11787	1.81411e-23	1.14537e-21
C1R	729.201	1.46987	0.152315	1.95656e-23	1.23076e-21
NEXN	1336.47	-0.823602	0.0856795	2.12362e-23	1.33096e-21
DNAJB11	538.173	1.14743	0.118972	2.25068e-23	1.40545e-21
HMGA2	3381.87	1.12026	0.116633	3.17037e-23	1.97255e-21
NCOA7	326.26	1.30179	0.135559	3.63244e-23	2.25185e-21
COL8A1	2999.63	0.639448	0.0663895	4.61801e-23	2.8525e-21
GCH1	71.3839	7.10788	0.745837	4.81055e-23	2.96074e-21
ABCC3	64.9555	1.90695	0.201432	5.50298e-23	3.37477e-21
B3GNT5	139.205	1.85556	0.195979	5.87486e-23	3.58996e-21
IFIT3	351.561	2.69923	0.28654	6.10836e-23	3.71936e-21
SPP1	61.7236	-2.64756	0.281574	7.08722e-23	4.30008e-21
KANK2	426.439	-1.64353	0.173337	7.42235e-23	4.4875e-21
NRP2	792.024	1.35118	0.142199	9.34684e-23	5.63114e-21
HLA-A	2879.51	0.996751	0.105329	9.72671e-23	5.83944e-21
MEST	449.599	-1.73275	0.183762	1.04387e-22	6.24494e-21
GSDME	167.029	1.36525	0.143936	1.08612e-22	6.47508e-21
PLK3	140.77	1.47275	0.155621	1.17341e-22	6.97121e-21
SNRPB	829.822	0.81962	0.0868667	1.18208e-22	6.99843e-21
RND3	198.356	1.48432	0.157027	1.28242e-22	7.56627e-21
NDRG2	56.3938	-2.82874	0.303031	1.43079e-22	8.41268e-21
IQGAP2	40.6126	-3.52577	0.377714	1.49896e-22	8.78329e-21
ITGB5	570.42	-1.12074	0.118774	1.60167e-22	9.35307e-21
IRS2	1067.07	1.39248	0.147605	1.72634e-22	1.00468e-20
TSC22D2	257.637	-1.19511	0.12699	2.21999e-22	1.28759e-20
LPAR1	483.962	1.30178	0.138396	2.38718e-22	1.37989e-20
PLXDC2	78.236	-2.37199	0.256066	2.58205e-22	1.4875e-20
FDX1	230.774	1.12775	0.120155	2.60229e-22	1.49413e-20
PDE7B	115.668	-2.0925	0.225726	2.83409e-22	1.62178e-20
SLC15A3	145.487	2.08727	0.225773	3.60225e-22	2.05448e-20
IRF1-AS1	256.412	1.49019	0.160109	5.0142e-22	2.85026e-20
CTNNB1	1352.67	-0.58665	0.0622374	5.09589e-22	2.88711e-20
INS-IGF2	1037.71	25.8873	2.71769	5.32926e-22	3.00936e-20
C11orf96	125.293	3.39082	0.368585	5.46802e-22	3.07756e-20
RHOBTB1	90.3487	-1.96552	0.213343	5.57875e-22	3.12959e-20
VNN2	31.9827	4.06258	0.443543	5.78662e-22	3.23559e-20
ATP2B4	418.452	-1.10986	0.119458	6.17225e-22	3.43998e-20
PIK3IP1	77.3744	-2.42541	0.264543	6.19663e-22	3.44235e-20
EGFLAM	31.3409	-2.6185	0.285702	6.50178e-22	3.58856e-20
ISG15	278.566	3.01115	0.328054	6.49392e-22	3.58856e-20
DAXX	277.497	1.28318	0.138134	7.18415e-22	3.95244e-20
TNFRSF1B	468.428	1.55039	0.167591	7.71316e-22	4.22988e-20
FOXL2NB	133.251	-1.90625	0.20763	8.13815e-22	4.44868e-20
PDCD5	1057.87	1.78217	0.195078	1.50383e-21	8.19442e-20
NRCAM	135.208	1.73948	0.190372	1.59352e-21	8.6556e-20
RTN4RL1	73.1189	-3.72287	0.412136	2.22433e-21	1.20438e-19
AKR1B1	973.211	1.36762	0.149361	2.36517e-21	1.27659e-19
RGS4	391.476	-1.71846	0.188906	2.39611e-21	1.28923e-19
FAM210B	891.191	-0.726347	0.0793897	2.51301e-21	1.34789e-19
CXCL2	145.926	7.23054	0.795563	2.87896e-21	1.53934e-19
SEMA3A	318.971	-0.996472	0.109657	3.28061e-21	1.74864e-19
ZCCHC24	1004.23	-0.657669	0.0717738	3.46846e-21	1.84302e-19
LAMA4	930.443	-1.3466	0.147721	3.4909e-21	1.8492e-19
IFITM2	6260.64	-0.935603	0.103254	3.78893e-21	2.00088e-19
PTGS2	64.4858	3.73929	0.417383	4.31968e-21	2.27414e-19
DMD	86.1631	-1.73771	0.193153	5.79823e-21	3.04318e-19
PALM2AKAP2	971.994	0.925206	0.102824	6.68191e-21	3.49625e-19
PA2G4	1294.55	0.792398	0.0879403	6.7284e-21	3.50984e-19
PBXIP1	226.069	-1.27466	0.141148	7.79169e-21	4.05215e-19
MMP7	21.6124	5.06603	0.574923	1.2168e-20	6.30894e-19
LYAR	259.417	1.05866	0.118276	1.27674e-20	6.5997e-19
POMP	2650.16	0.927777	0.10402	1.36726e-20	7.04631e-19
SCD5	198.602	-1.79681	0.202145	1.39074e-20	7.14582e-19
CALD1	6033.61	-0.539997	0.0592742	1.41913e-20	7.26987e-19
ADAMTS9	165.189	1.34713	0.150786	1.8192e-20	9.29151e-19
CD82	1528.06	2.04372	0.23172	1.82771e-20	9.30716e-19
C9orf16	113.1	1.48478	0.166556	1.86215e-20	9.45442e-19
GULP1	144.345	-1.37546	0.154324	2.15498e-20	1.09088e-18
AIFM2	105.436	1.92695	0.218685	2.27427e-20	1.14787e-18
TCF4	604.327	-0.850766	0.0962854	2.89243e-20	1.45557e-18
PLEKHF1	63.7906	-2.54633	0.292069	3.61683e-20	1.81478e-18
A2M-AS1	247.146	-1.33906	0.15121	3.68909e-20	1.84563e-18
WWC1	105.613	2.09413	0.240072	4.10068e-20	2.04556e-18
PINK1-AS	368.247	-0.993315	0.112825	4.20353e-20	2.09077e-18
MET	163.614	1.42134	0.160925	4.22154e-20	2.09364e-18
GPR37	53.2146	-2.0125	0.230716	4.47408e-20	2.21247e-18
MYDGF	1430.99	0.689837	0.0778942	4.5613e-20	2.2491e-18
RBP1	144.464	-1.30264	0.147593	4.88032e-20	2.39949e-18
NR3C1	453.192	1.09664	0.124527	4.96957e-20	2.42941e-18
PHLDB2	371.767	-1.32084	0.149701	4.96484e-20	2.42941e-18
IAH1	823.271	0.729711	0.0827801	5.17266e-20	2.52149e-18
SIX4	111.233	-1.92645	0.221187	5.6147e-20	2.72919e-18
ZNF362	197.175	-1.25283	0.142458	6.46324e-20	3.13275e-18
TRIB2	975.086	-1.60198	0.183298	7.31705e-20	3.53658e-18
RDH11	1242.44	0.863334	0.0989251	7.52949e-20	3.61881e-18
HELZ2	192.814	2.36901	0.274333	7.52774e-20	3.61881e-18
TNFRSF9	27.2178	5.64739	0.653768	7.97833e-20	3.82379e-18
SMAD3	654.639	1.02103	0.116903	8.21127e-20	3.92444e-18
AGTRAP	154.893	1.33865	0.152751	8.34034e-20	3.97502e-18
RFLNB	260.439	-1.10006	0.125981	9.64952e-20	4.5862e-18
OAS1	79.3896	2.68527	0.312883	1.21761e-19	5.771e-18
BAZ1A	409.151	1.06963	0.12299	1.245e-19	5.88451e-18
IFI6	3077.02	2.88713	0.336321	1.27067e-19	5.97285e-18
BGN	732.512	-0.944479	0.108926	1.26785e-19	5.97285e-18
P4HA2	570.943	1.60661	0.185489	1.44351e-19	6.76671e-18
CXCL14	72.3548	-4.30288	0.504649	1.46806e-19	6.84428e-18
ZMAT3	1602.61	-0.961583	0.11108	1.46757e-19	6.84428e-18
KCNMA1	209.933	1.38551	0.159491	1.57714e-19	7.33283e-18
USB1	373.115	1.408	0.162148	1.59192e-19	7.38149e-18
NNAT	111.304	-1.61584	0.187012	1.70903e-19	7.90313e-18
POSTN	421.573	-2.03987	0.2383	1.79898e-19	8.29666e-18
GBE1	335.631	1.07231	0.124068	2.00313e-19	9.21333e-18
PGM2L1	221.105	-1.25891	0.145861	2.70932e-19	1.2428e-17
THSD7A	35.9512	-4.52989	0.538872	3.86528e-19	1.7636e-17
GPATCH4	417.624	0.980012	0.114775	4.20805e-19	1.91489e-17
KCNB1	44.7308	-2.49713	0.296154	4.30508e-19	1.95384e-17
XBP1	272.524	1.39043	0.162538	4.95924e-19	2.24478e-17
ADAM12	707.201	-0.959766	0.112733	5.06938e-19	2.28858e-17
QPRT	924.733	-1.74191	0.206152	7.13822e-19	3.20564e-17
TMEM165	323.862	1.35523	0.159375	7.91451e-19	3.54496e-17
SOBP	187.92	-1.44527	0.170182	7.95473e-19	3.55367e-17
NOL7	680.939	0.656064	0.0766577	8.01695e-19	3.57213e-17
ATOH8	259.501	1.562	0.184657	8.94531e-19	3.97543e-17
C1QTNF6	73.7714	-1.98634	0.237368	9.90953e-19	4.39254e-17
MFSD12	1313.84	0.716775	0.0844612	9.97409e-19	4.40974e-17
PSMA7	3483.11	0.588206	0.0684921	1.04755e-18	4.61947e-17
NR2F2	2571.83	-1.47455	0.174468	1.08508e-18	4.7727e-17
KAZN	157.949	-1.51772	0.180043	1.2291e-18	5.3923e-17
BEX1	645.348	1.52508	0.180951	1.23287e-18	5.395e-17
TGFB2	493.713	-0.970744	0.115517	1.32009e-18	5.76191e-17
PNISR	1830.1	-0.5276	0.0612849	1.39448e-18	6.05759e-17
ZNF385D	84.9739	-1.88752	0.226225	1.39491e-18	6.05759e-17
CMBL	192.561	-1.25802	0.149066	1.40097e-18	6.06853e-17
SVIL	422.275	0.791568	0.0941948	1.44508e-18	6.24375e-17
CRYBG1	115.266	1.80555	0.216147	1.45634e-18	6.27658e-17
VWA1	101.684	-1.5764	0.188264	1.80678e-18	7.76732e-17
TRIM38	271.477	0.985506	0.117789	1.84267e-18	7.90177e-17
COLEC12	234.421	-2.19348	0.265244	1.86116e-18	7.96112e-17
NUAK1	108.533	-1.61147	0.193028	2.10483e-18	8.98094e-17
MMP12	58.5052	9.64429	1.21454	2.19518e-18	9.34316e-17
NKX3-1	31.8712	3.02516	0.367122	2.42752e-18	1.03064e-16
JAK2	162.255	1.73264	0.209087	2.87823e-18	1.21897e-16
GBP2	251.958	1.56185	0.188116	3.35592e-18	1.41777e-16
SLA2	258.782	1.00328	0.120969	3.50586e-18	1.47538e-16
CTSS	52.2673	4.95343	0.608067	3.50952e-18	1.47538e-16
RHOJ	168.272	-1.61506	0.194958	3.58925e-18	1.5052e-16
CASP4	297.1	1.3783	0.165626	3.61815e-18	1.51361e-16
BNIP3L	800.706	-0.957852	0.115745	3.82103e-18	1.59458e-16
PCDH7	135.42	-1.3955	0.167888	3.86578e-18	1.60933e-16
IL7R	381.611	1.84676	0.224877	4.45115e-18	1.84852e-16
APOL3	60.5136	1.93988	0.237017	4.89872e-18	2.02947e-16
SSBP3	451.163	-0.983376	0.119226	4.97783e-18	2.05726e-16
CEBPD	828.939	1.28675	0.15557	5.76349e-18	2.37622e-16
MAFF	141.602	1.64863	0.200741	6.14964e-18	2.52934e-16
KYNU	92.4992	3.55474	0.438711	7.25207e-18	2.97561e-16
GNL3	236.765	0.958862	0.116993	7.43018e-18	3.0414e-16
ACTN4	5161.53	-0.853018	0.104212	7.96129e-18	3.25102e-16
TRIO	309.795	1.00194	0.122304	8.14148e-18	3.31669e-16
VDR	92.7224	2.05339	0.25402	9.81953e-18	3.99079e-16
PDXK	765.403	0.936236	0.114986	1.13284e-17	4.59311e-16
PID1	239.34	2.55826	0.318333	1.15954e-17	4.69026e-16
METTL7A	246.883	-1.2939	0.158669	1.50572e-17	6.07616e-16
KLHL24	111.82	-2.04597	0.254818	1.54326e-17	6.21297e-16
MEF2C	102.054	-1.61443	0.199219	1.59707e-17	6.39951e-16
ELF3	47.9913	4.45336	0.559558	1.59369e-17	6.39951e-16
TMEM150C	41.3174	-2.69405	0.336946	1.65093e-17	6.59986e-16
CD248	310.498	-1.55939	0.192349	1.69972e-17	6.77908e-16
PDGFRL	345.182	-1.06872	0.131691	1.71295e-17	6.81594e-16
LAP3	188.071	1.59746	0.197308	1.74667e-17	6.93399e-16
TFPI	1087.58	0.592707	0.0720715	2.25138e-17	8.91691e-16
SLC19A1	735.615	-0.935845	0.116213	2.35696e-17	9.31353e-16
PIK3R1	486.738	-1.03024	0.127748	2.43015e-17	9.58061e-16
IL17RD	70.5558	-2.61663	0.329456	2.4968e-17	9.82075e-16
TMEM8B	125.783	-1.63554	0.203635	2.77453e-17	1.08881e-15
SASH1	422.842	-0.998161	0.124139	2.80659e-17	1.09887e-15
PLCE1	175.466	-1.37945	0.170917	2.86221e-17	1.11809e-15
EFEMP1	397.54	-0.822652	0.102619	3.36507e-17	1.31154e-15
PI3	43.6875	9.13631	1.18357	3.65135e-17	1.41988e-15
GPR176	175.088	1.34794	0.167627	3.71768e-17	1.44239e-15
TBC1D9	134.423	1.52314	0.190207	4.02655e-17	1.55869e-15
CAT	154.736	-1.45724	0.181872	4.24271e-17	1.63866e-15
MT1A	68.7146	3.29239	0.417326	4.25403e-17	1.63934e-15
FOSL1	88.3163	1.50466	0.188276	4.70533e-17	1.80917e-15
OPTN	1711.76	0.977964	0.122689	4.79257e-17	1.83859e-15
STAP2	33.8709	2.6286	0.334445	4.83765e-17	1.85172e-15
CKAP4	4052.84	0.740565	0.0925828	5.21994e-17	1.9936e-15
RAC2	229.62	1.54561	0.194077	5.54307e-17	2.11229e-15
G0S2	361.319	3.92397	0.501707	5.87237e-17	2.2328e-15
RRM2	240.263	1.30756	0.163792	6.04341e-17	2.29274e-15
GALNT5	105.561	-1.4954	0.187889	6.20784e-17	2.34992e-15
QSOX1	1388	0.892435	0.112671	6.77889e-17	2.56041e-15
RAMP1	170.96	-1.34047	0.168329	6.9888e-17	2.63252e-15
MT1L	192.403	1.64781	0.208207	7.00056e-17	2.63252e-15
EPHB2	255.943	0.900353	0.113873	7.5878e-17	2.84709e-15
LZTS1	74.1416	-1.98125	0.253562	9.37512e-17	3.51003e-15
CCDC80	5205.74	-1.12509	0.142271	9.92977e-17	3.70957e-15
GALNT15	109.985	2.59679	0.335818	1.30863e-16	4.86752e-15
CD40	34.0124	2.41705	0.312823	1.3784e-16	5.11593e-15
PCYOX1	827.775	-0.841725	0.107435	1.40867e-16	5.21696e-15
EPB41L1	181.858	-1.71653	0.219743	1.41333e-16	5.22292e-15
ADM	1351.97	1.01529	0.129826	1.68466e-16	6.21218e-15
DESI1	246.088	1.30566	0.166241	1.68903e-16	6.21492e-15
NNMT	3229.87	0.647619	0.0818896	1.95662e-16	7.18408e-15
HNRNPDL	1759.3	0.529687	0.0660499	1.97385e-16	7.23182e-15
ANGPTL2	157.411	-2.41156	0.314392	2.13473e-16	7.80454e-15
MAL	58.7	2.16154	0.281774	2.39049e-16	8.72096e-15
CRISPLD1	96.1554	-1.60752	0.206961	2.39615e-16	8.723e-15
VNN1	29.5867	4.17783	0.547912	2.41268e-16	8.76454e-15
IFIH1	40.4037	2.45032	0.320163	2.42535e-16	8.79189e-15
RIPK2	101.751	1.86857	0.242309	2.43888e-16	8.82225e-15
HES1	135.253	-1.8124	0.234904	2.57473e-16	9.29401e-15
SLC48A1	114.605	-1.41852	0.182723	3.2062e-16	1.15491e-14
PCOLCE	1383.6	-1.24571	0.16058	3.59139e-16	1.29094e-14
MMP1	89.9829	6.07332	0.796214	4.03125e-16	1.44601e-14
NAGS	66.0704	1.91104	0.251272	5.22825e-16	1.87145e-14
HBEGF	155.146	1.70261	0.223045	5.80848e-16	2.07048e-14
HS3ST3B1	201.013	1.15329	0.150021	5.79676e-16	2.07048e-14
HERC6	45.1555	2.5119	0.333578	6.22255e-16	2.21347e-14
BASP1	3312.58	0.677561	0.0876744	6.64338e-16	2.35826e-14
STEAP1	63.5773	2.75696	0.366621	6.92222e-16	2.45216e-14
ITGA4	111.393	-1.59762	0.210084	8.5979e-16	3.03947e-14
POP1	108.947	1.31068	0.171485	8.71564e-16	3.07473e-14
LTBP2	284.65	-1.36982	0.1798	1.02284e-15	3.601e-14
ETF1	462.05	0.836077	0.110334	1.07103e-15	3.7629e-14
CDH11	366.813	-1.08768	0.143208	1.08477e-15	3.80335e-14
PARP12	79.9405	1.41198	0.18573	1.11936e-15	3.91661e-14
PCDH18	84.8672	-3.43292	0.460307	1.15642e-15	4.03803e-14
TGFB3	141.924	-1.84969	0.246333	1.19602e-15	4.16779e-14
CDK19	193.74	-1.00663	0.133214	1.29451e-15	4.50183e-14
TNFRSF10D	323.973	-1.27375	0.16783	1.31801e-15	4.57427e-14
EFNA5	523.554	-0.941615	0.124851	1.34953e-15	4.67418e-14
CANX	4021.09	0.67508	0.0885599	1.53929e-15	5.32067e-14
PIM3	521.596	1.28548	0.169879	1.56423e-15	5.39597e-14
SMIM14	553.917	-0.652953	0.0855875	1.71361e-15	5.89936e-14
ADGRL1	192.213	-1.38114	0.183353	1.95146e-15	6.70471e-14
SP110	470.233	0.786198	0.104666	2.03263e-15	6.9696e-14
TLCD1	63.7109	1.65522	0.221556	2.17069e-15	7.42809e-14
PDCD1LG2	48.9208	2.19492	0.29781	2.31578e-15	7.90878e-14
KIT	25.0143	-4.24731	0.580167	2.33604e-15	7.9531e-14
TGM2	622.401	-0.97633	0.130632	2.33805e-15	7.9531e-14
KDR	73.4716	-1.86643	0.252582	2.87482e-15	9.75954e-14
MIR100HG	253.639	-1.14664	0.153376	2.88804e-15	9.78502e-14
TRIM2	121.011	-1.36252	0.182513	3.28402e-15	1.11046e-13
ID2	182.242	-1.58401	0.213193	3.30688e-15	1.11599e-13
TCF7L2	435.246	-0.858923	0.115898	3.70285e-15	1.24716e-13
TRIM14	26.3469	3.04491	0.417085	3.76054e-15	1.2641e-13
METRNL	492.921	0.922455	0.124706	4.01439e-15	1.34679e-13
SPSB1	104.682	1.28392	0.172617	4.13827e-15	1.38563e-13
DHFR	448.39	0.695074	0.0932229	4.86896e-15	1.62711e-13
NPTX2	27.7353	4.66775	0.64774	5.02531e-15	1.67608e-13
PDGFRB	348.823	-1.64211	0.223127	5.10708e-15	1.70004e-13
EPB41L3	255.666	1.27773	0.172494	5.19721e-15	1.72669e-13
TSPAN11	131.607	-2.05143	0.281941	5.28584e-15	1.75273e-13
TRO	241.666	-1.00184	0.136055	5.52842e-15	1.82962e-13
TCF7L1	193.418	-1.29736	0.175392	5.61293e-15	1.854e-13
PRDX6	1042.11	0.516637	0.0679552	5.92807e-15	1.95132e-13
ALDH7A1	377.135	-1.06428	0.144495	5.93037e-15	1.95132e-13
MT1G	26.6953	4.75283	0.662223	6.23131e-15	2.04641e-13
ZBTB16	764.599	1.67387	0.228508	6.26276e-15	2.05279e-13
TGFBR2	555.218	-0.853468	0.116328	6.5201e-15	2.12899e-13
FTL	17588.5	-0.606107	0.0808142	6.5873e-15	2.14683e-13
PALMD	109.544	-1.63731	0.223867	7.22421e-15	2.34993e-13
MGST1	971.882	1.29407	0.175938	7.64144e-15	2.47915e-13
LRRC17	139.922	-1.62423	0.22223	7.65043e-15	2.47915e-13
SRGAP3	21.3348	-3.87309	0.539854	7.94266e-15	2.56898e-13
INHBA	273.674	1.39497	0.190066	8.19007e-15	2.644e-13
TRAF3	171.276	1.34385	0.183067	8.38318e-15	2.70125e-13
ABCA7	91.2269	-1.69161	0.232398	8.56362e-15	2.7542e-13
NPAS2	163.701	1.71938	0.23642	8.58503e-15	2.75591e-13
CCT3	1028.89	0.815931	0.111662	8.74052e-15	2.80057e-13
DAZAP1	622.822	0.689002	0.0933409	8.89442e-15	2.84455e-13
OBSL1	310.384	-1.02208	0.140084	9.35023e-15	2.98475e-13
LMO4	614.152	1.22401	0.16736	1.02541e-14	3.26718e-13
SDC1	188.006	-1.39423	0.190799	1.03794e-14	3.30095e-13
DACH1	32.7697	-3.18189	0.444373	1.0499e-14	3.33278e-13
NUB1	270.771	0.918465	0.1266	1.15822e-14	3.66985e-13
NMI	63.7792	1.60634	0.221687	1.24805e-14	3.94714e-13
ATIC	536.254	0.879377	0.121405	1.27307e-14	4.01885e-13
AEBP1	345.961	-0.963127	0.132952	1.28357e-14	4.04455e-13
SLC38A6	130.489	-1.14777	0.157967	1.373e-14	4.31839e-13
LCN2	49.9383	8.34982	1.18166	1.45739e-14	4.57541e-13
CD58	68.1023	1.57079	0.21753	1.57975e-14	4.95047e-13
IGF2	4277.87	-1.59581	0.222097	1.9742e-14	6.17525e-13
SEPTIN6	344.472	-0.724792	0.100026	1.97887e-14	6.17855e-13
CYB5R2	275.679	1.08809	0.151019	1.99394e-14	6.21427e-13
IRX2	474.554	-1.52358	0.212042	2.18982e-14	6.81232e-13
IP6K3	25.5897	4.1776	0.595945	2.26859e-14	7.04457e-13
SNHG18	123.843	-1.45191	0.201909	2.29526e-14	7.11448e-13
FAM177A1	803.806	0.655195	0.0899631	2.34171e-14	7.24532e-13
BAALC	36.6219	-2.52841	0.359345	2.37219e-14	7.32638e-13
CDKN1C	547.168	-0.907268	0.126792	2.39953e-14	7.39746e-13
HSP90AB1	7776.75	0.823976	0.115025	2.48322e-14	7.6417e-13
PAPSS2	252.542	1.19562	0.166596	2.73212e-14	8.39257e-13
PFKL	276.383	0.98297	0.137613	2.73837e-14	8.39668e-13
EFNA1	52.4024	1.41859	0.198365	3.15526e-14	9.65771e-13
FHL1	385.237	-1.55664	0.218783	3.46997e-14	1.0602e-12
SLC7A8	45.2202	-2.57996	0.37028	3.85427e-14	1.17552e-12
CCT7	927.018	0.684986	0.0953602	3.99388e-14	1.21593e-12
PGAP4	156.543	-1.06705	0.150191	4.00314e-14	1.21658e-12
RXRA	195.227	-1.07609	0.151538	4.15264e-14	1.25978e-12
PRXL2A	471.878	-0.851149	0.120141	4.19378e-14	1.27001e-12
CREB3L1	588.762	-0.745676	0.104821	4.69906e-14	1.42051e-12
AK4	423.053	0.958437	0.136155	5.65714e-14	1.70712e-12
GYG2	53.356	-2.20133	0.317712	5.6763e-14	1.70989e-12
UBE2S	289.543	0.980583	0.139426	6.02835e-14	1.81274e-12
LITAF	472.016	0.891621	0.126866	6.06468e-14	1.82047e-12
EIF4B	1404.56	-0.56811	0.0785107	6.40034e-14	1.91786e-12
PTRH2	192.329	1.04017	0.147909	6.47396e-14	1.93653e-12
IER3-AS1	506.995	1.20465	0.170742	6.54363e-14	1.95395e-12
IGBP1	525.885	-0.671924	0.094414	7.07313e-14	2.10708e-12
CHST11	81.7326	1.62391	0.231959	7.08108e-14	2.10708e-12
LMO7	121.797	-1.7766	0.255036	7.14348e-14	2.12196e-12
MX1	257.069	3.21355	0.466774	7.32343e-14	2.17164e-12
CTSD	2095.34	-0.674227	0.0950022	8.04245e-14	2.38073e-12
ITGB4	38.3799	-2.80723	0.409512	8.64719e-14	2.55533e-12
SH3RF3	193.796	1.13762	0.162338	8.67193e-14	2.55822e-12
SAA4	31.5114	4.95082	0.727308	8.81557e-14	2.59612e-12
DYNLT1	1025.01	0.61262	0.08574	8.85323e-14	2.60273e-12
PRMT5-AS1	257.969	0.840725	0.120472	9.14827e-14	2.68485e-12
GK5	99.7455	1.62396	0.233359	9.50428e-14	2.78456e-12
CSF1	364.269	2.94672	0.430745	9.72257e-14	2.84364e-12
PDPN	319.102	1.18588	0.169743	1.05156e-13	3.07033e-12
CASP1	82.0603	1.25106	0.179034	1.07353e-13	3.12915e-12
ACO1	811.063	1.47736	0.21211	1.11391e-13	3.24133e-12
PNPLA8	169.527	1.1305	0.162181	1.11781e-13	3.24715e-12
SLC22A4	27.1087	3.31103	0.485956	1.18551e-13	3.43797e-12
NLGN4X	31.0907	-2.22838	0.326924	1.22256e-13	3.53941e-12
ABLIM3	216.367	1.25287	0.179793	1.23029e-13	3.5558e-12
RHOG	340.907	0.811624	0.116895	1.25621e-13	3.62457e-12
TENM2	124.162	-1.09788	0.158174	1.32615e-13	3.81994e-12
ALG3	331.196	0.822277	0.118727	1.38458e-13	3.98155e-12
PLXNC1	55.4322	3.09752	0.456196	1.39969e-13	4.01825e-12
TFRC	478.701	1.67407	0.243204	1.49383e-13	4.2813e-12
PLS3	466.052	-0.647415	0.0920317	1.51983e-13	4.34853e-12
ELL2	207.46	0.89818	0.130231	1.53819e-13	4.3864e-12
BIVM	346.58	-0.720063	0.103341	1.53673e-13	4.3864e-12
TRIL	22.2936	-4.30946	0.641014	1.59421e-13	4.53859e-12
TMEM132A	249.117	1.32935	0.191835	1.6026e-13	4.55491e-12
SNRPD1	933.388	0.751547	0.108344	1.63585e-13	4.64169e-12
SLC25A28	140.94	1.1303	0.163541	1.68969e-13	4.78651e-12
PSMB2	682.496	0.753711	0.108895	1.80562e-13	5.10647e-12
CNKSR3	103.562	1.28433	0.186003	1.91957e-13	5.41978e-12
LSS	315.493	1.277	0.185052	1.97523e-13	5.56774e-12
NOP58	587.21	0.623512	0.0888225	2.01727e-13	5.6769e-12
EDNRA	120.04	-1.60853	0.234693	2.02611e-13	5.69241e-12
SPRY1	119.872	-1.81479	0.266874	2.14394e-13	6.01358e-12
CNR1	14.8886	3.30608	0.492946	2.44183e-13	6.82969e-12
SNHG28	52.2828	2.07246	0.307758	2.44288e-13	6.82969e-12
NKX6-2	244.622	-1.15453	0.168652	2.72582e-13	7.60827e-12
RCAN1	1038.75	0.905982	0.132948	2.73048e-13	7.60889e-12
FRZB	55.5416	-1.94406	0.289488	3.20605e-13	8.91959e-12
EIF3F	2538.39	-0.5816	0.0831323	3.28906e-13	9.13567e-12
GRPEL1	220.009	0.798986	0.117388	3.41839e-13	9.47951e-12
SOX9	113.999	-1.40878	0.206835	3.46145e-13	9.5834e-12
DENND5A	334.277	1.1391	0.167466	3.62673e-13	1.00248e-11
SERPING1	433.017	-0.832643	0.122764	3.70366e-13	1.02209e-11
TMEM37	133.698	-2.19292	0.329923	3.9882e-13	1.09884e-11
VAT1	826.061	-0.851576	0.125879	4.03924e-13	1.11111e-11
NOTCH3	79.7381	-1.42367	0.209809	4.06965e-13	1.11768e-11
RPL22L1	1511.59	1.11682	0.164867	4.2916e-13	1.17675e-11
TENM3	149.443	-0.971899	0.143994	4.35817e-13	1.19309e-11
SLC35E2A	177.91	-1.17647	0.173822	4.71258e-13	1.28806e-11
EIF5	1053.07	0.708946	0.104011	4.78042e-13	1.30451e-11
MAP3K8	36.8929	2.19426	0.332052	5.16706e-13	1.40634e-11
JUNB	289.971	1.2606	0.186476	5.17002e-13	1.40634e-11
RAB40B	59.5451	-1.76292	0.263903	5.25388e-13	1.42689e-11
NCL	3371.42	0.535074	0.0767826	5.69003e-13	1.54289e-11
EEF2K	135.749	-0.995506	0.148359	5.82011e-13	1.57567e-11
GPRC5B	90.6731	1.41248	0.209928	6.05676e-13	1.63714e-11
CAVIN2	113.095	-1.15123	0.17111	6.06716e-13	1.63737e-11
PTGIS	77.7026	-1.40399	0.208746	6.20451e-13	1.6718e-11
MICALL2	179.09	0.879998	0.131415	6.27105e-13	1.68707e-11
ADAM22	26.015	-2.51473	0.383347	6.30211e-13	1.69276e-11
ALKAL2	73.7357	1.58828	0.237449	6.42949e-13	1.72427e-11
LACC1	53.3886	1.81979	0.274319	6.60072e-13	1.76742e-11
SUGT1	497.783	0.659176	0.0967422	6.68636e-13	1.78756e-11
MARCKSL1	127.746	-1.44044	0.214688	6.70972e-13	1.791e-11
HIPK2	2317.95	0.467094	0.0666565	6.92936e-13	1.84388e-11
PRRX1	439.406	-1.26511	0.188343	6.92072e-13	1.84388e-11
PMEPA1	142.036	-1.01401	0.151676	7.00721e-13	1.8617e-11
ADAR	703.281	0.696005	0.102791	7.06536e-13	1.87424e-11
IRAK2	17.7589	3.46193	0.529743	7.41642e-13	1.96432e-11
COL16A1	75.7026	1.62561	0.244154	7.49468e-13	1.98198e-11
TCIM	47.0149	2.66727	0.408401	7.60465e-13	2.00796e-11
PPA1	507.733	1.09197	0.163337	7.62903e-13	2.01129e-11
EPHA7	38.5342	-2.6343	0.403614	7.81067e-13	2.05601e-11
IL1A	31.9315	7.76298	1.18565	7.88194e-13	2.07158e-11
PDE1C	61.212	-1.8708	0.28366	7.95816e-13	2.08841e-11
HLA-C	2430.3	0.848392	0.12726	8.00046e-13	2.09629e-11
PCMTD2	104.564	-1.3095	0.195978	8.7424e-13	2.28719e-11
DIAPH2	145.664	0.981049	0.147607	8.867e-13	2.31625e-11
MACF1	1013.7	-0.584623	0.0853359	8.96638e-13	2.33864e-11
AR	250.752	-0.930418	0.140221	9.33563e-13	2.43124e-11
CCL20	133.014	7.44194	1.13742	9.63378e-13	2.50508e-11
LRP1	706.996	-1.2088	0.181396	9.7181e-13	2.52317e-11
TAP2	525.249	1.61146	0.243788	1.05508e-12	2.73521e-11
VCP	1387.85	0.708208	0.105927	1.18333e-12	3.06304e-11
YWHAZ	2907.77	0.448638	0.0645904	1.20436e-12	3.11278e-11
NCAM1	72.3056	-1.63232	0.248133	1.26332e-12	3.26024e-11
MYORG	55.1624	-1.44845	0.219128	1.29436e-12	3.33533e-11
GRASP	93.3096	-1.38283	0.209024	1.31649e-12	3.38724e-11
ZNF618	322.061	-1.13131	0.171501	1.43841e-12	3.69536e-11
PIEZO1	264.965	1.21015	0.183389	1.49894e-12	3.84511e-11
ZBTB44	227.309	-0.954506	0.1455	1.55883e-12	3.99276e-11
BNC2	1002.58	-0.727675	0.109783	1.57472e-12	4.02742e-11
MRTO4	239.665	0.802508	0.121916	1.57773e-12	4.02911e-11
PLAAT4	880.217	-0.995668	0.151759	1.5926e-12	4.061e-11
DPYSL3	196.226	-1.08288	0.164849	1.64651e-12	4.19222e-11
FOXP1	1027.93	-0.558125	0.0822602	1.73708e-12	4.41625e-11
BDH2	247.27	-0.823758	0.125601	1.75158e-12	4.44652e-11
RTL5	139.49	-1.34109	0.204021	1.78154e-12	4.51588e-11
NME1	597.483	0.855852	0.130734	1.78518e-12	4.51839e-11
IGFBP6	245.474	-0.971669	0.14874	1.8895e-12	4.77538e-11
WBP1	336.446	-0.976214	0.149445	1.89966e-12	4.79397e-11
CCL4	14.9815	8.1032	1.27484	1.9622e-12	4.94451e-11
SEPT5-GP1BB	69.129	-1.83117	0.283215	1.98213e-12	4.98739e-11
ZNF521	129.114	-1.16253	0.177553	2.04271e-12	5.13226e-11
PBDC1	335.666	0.790784	0.120745	2.04983e-12	5.13808e-11
BDKRB2	94.6705	2.87191	0.450064	2.05103e-12	5.13808e-11
TARS1	737.688	0.889244	0.136627	2.21791e-12	5.54802e-11
TSPAN5	556.289	-0.624188	0.0935105	2.24051e-12	5.59637e-11
LOC107986257	136.818	-1.21224	0.185616	2.34715e-12	5.85419e-11
SERPINE1	3294.3	1.51336	0.232557	2.36843e-12	5.89867e-11
TTC3	1349.13	-0.796608	0.122173	2.44197e-12	6.07299e-11
SHISA2	39.2717	-2.44165	0.384434	2.50014e-12	6.20862e-11
JAK1	661.858	0.854429	0.131538	2.51459e-12	6.23545e-11
EPSTI1	40.5247	2.72983	0.430439	2.60607e-12	6.45294e-11
PIK3R3	237.067	-1.18741	0.182721	2.86354e-12	7.08024e-11
THSD4	232.577	0.987758	0.152678	2.89953e-12	7.15887e-11
SERPINF1	587.093	-0.964146	0.149156	2.96548e-12	7.31114e-11
PAICS	371.886	0.939141	0.145609	3.23294e-12	7.95593e-11
SLFN5	244.273	1.41085	0.217875	3.23631e-12	7.95593e-11
SYNE2	185.666	-1.19304	0.184126	3.25174e-12	7.97097e-11
FAT3	39.6213	-2.80043	0.443941	3.24901e-12	7.97097e-11
TUBA1C	3295.23	1.33288	0.205772	3.34326e-12	8.18358e-11
NCLN	242.477	0.988419	0.1535	3.541e-12	8.64287e-11
TCN2	409.07	-0.84838	0.131618	3.53913e-12	8.64287e-11
H3-3B	3577.21	0.409495	0.0600616	3.68948e-12	8.99246e-11
FAXDC2	46.3488	-3.56779	0.569255	4.00067e-12	9.73705e-11
MXRA8	249.755	-1.38567	0.215041	4.04798e-12	9.8382e-11
SSBP1	1051.91	0.505006	0.0752326	4.22052e-12	1.0243e-10
SEC23B	155.022	1.01376	0.158043	4.24415e-12	1.02857e-10
TMEM184A	205.03	1.47777	0.23017	4.34297e-12	1.05104e-10
ELN	30.4876	4.85114	0.781328	4.4333e-12	1.07138e-10
AMD1	454.66	0.616513	0.0937012	4.53379e-12	1.09412e-10
SOX12	379.901	-0.750037	0.116235	4.59424e-12	1.10715e-10
FADS1	2214.29	0.846538	0.132138	4.60358e-12	1.10784e-10
MICB	322.25	1.6066	0.251668	4.67231e-12	1.1228e-10
APBA1	30.2643	-2.81699	0.450751	4.71083e-12	1.13047e-10
DDX60	75.2675	1.6677	0.262051	4.86258e-12	1.16525e-10
CXCL10	23.2257	7.64005	1.21958	4.90168e-12	1.17298e-10
IRF7	73.947	1.87925	0.297643	4.96136e-12	1.1856e-10
PSMB7	1644.46	0.88412	0.138556	5.1794e-12	1.23598e-10
ZNF395	284.141	-0.821269	0.128394	5.19025e-12	1.23684e-10
MMP3	18.7065	7.65093	1.22371	5.2442e-12	1.24796e-10
LMCD1	142.119	-1.01802	0.159532	5.28656e-12	1.25629e-10
AMPD3	46.2784	1.74369	0.275373	5.33962e-12	1.26714e-10
VPS37C	242.801	0.760439	0.11842	5.39587e-12	1.27872e-10
ITGA10	166.336	-1.29081	0.201622	5.48419e-12	1.29785e-10
SDF4	1202.54	0.496899	0.0743717	5.53069e-12	1.30705e-10
CDC25B	536.973	0.828226	0.129763	5.59219e-12	1.31976e-10
DDX60L	112.814	1.40754	0.220373	5.73616e-12	1.35187e-10
PSMC4	1115.67	0.888654	0.139756	5.9711e-12	1.4053e-10
USP18	44.7775	2.34094	0.376725	6.20417e-12	1.45815e-10
TMEM265	25.2303	3.21142	0.517813	6.40929e-12	1.50429e-10
GBP3	114.614	1.28672	0.202546	7.52144e-12	1.76049e-10
PSMC6	479.638	0.639195	0.098735	7.78664e-12	1.82007e-10
ALG2	291.535	0.692074	0.10784	7.92483e-12	1.84643e-10
TMEM65	185.641	-0.923475	0.146289	7.91567e-12	1.84643e-10
SULF2	142.1	-1.37826	0.217411	7.93178e-12	1.84643e-10
MAP2K6	40.4328	-2.57699	0.418347	8.23467e-12	1.91434e-10
ITPKB	82.454	-1.96139	0.315472	8.25247e-12	1.91587e-10
TIMP2	3561.78	-0.76017	0.119737	8.72531e-12	2.0229e-10
RANGAP1	414.891	0.812769	0.128622	8.81019e-12	2.03982e-10
PPIF	521.09	1.37435	0.217563	9.16358e-12	2.11877e-10
UTP4	395.89	0.63583	0.0985917	9.39816e-12	2.17007e-10
PLPP4	57.3187	-1.28327	0.20336	9.8422e-12	2.26649e-10
TSPAN6	319.167	-0.757754	0.119696	9.91908e-12	2.28112e-10
REL	109.917	1.5196	0.241994	1.01634e-11	2.33418e-10
CDKN2B	157.533	0.944001	0.150476	1.01864e-11	2.33631e-10
NUDT4	481.318	-0.585885	0.0902445	1.02452e-11	2.34666e-10
ANXA11	1071.37	-0.561186	0.0861334	1.05926e-11	2.42298e-10
GPX3	49.7702	-1.66334	0.2665	1.06647e-11	2.43621e-10
TRIM47	83.5505	1.54051	0.245913	1.0894e-11	2.48529e-10
FAM43A	369.959	-1.509	0.240835	1.1225e-11	2.55738e-10
TRAF1	42.6269	2.75417	0.451306	1.17076e-11	2.66379e-10
MMP15	28.8497	1.92879	0.313078	1.225e-11	2.78349e-10
EBNA1BP2	341.876	0.7535	0.119627	1.24404e-11	2.82301e-10
ANGPTL1	41.203	4.12418	0.681651	1.27134e-11	2.88115e-10
HMGN5	131.024	-0.875614	0.140289	1.29094e-11	2.92169e-10
PTP4A3	21.1375	-2.46596	0.405578	1.37356e-11	3.10457e-10
NECTIN2	576.331	0.51214	0.0784414	1.38818e-11	3.13347e-10
PRR13	1008.47	0.532577	0.0819922	1.49627e-11	3.373e-10
SERPINB7	20.3847	4.86304	0.80985	1.55967e-11	3.51131e-10
ERC2	22.5186	3.12748	0.517177	1.65838e-11	3.72375e-10
CABIN1	228.441	-0.954386	0.154008	1.66176e-11	3.72643e-10
CYLD	291.553	0.720732	0.114923	1.74501e-11	3.90801e-10
CYGB	914.811	-0.598381	0.0936626	1.8448e-11	4.12609e-10
FAM111A	127.989	1.066	0.172309	1.90625e-11	4.25795e-10
ST6GALNAC6	186.921	-0.994949	0.161229	1.99014e-11	4.43955e-10
NR2F1	1825.73	-1.17597	0.189938	2.01286e-11	4.48438e-10
AAMDC	270.308	-0.816371	0.132141	2.16522e-11	4.81754e-10
RAB27B	74.7554	1.50309	0.244137	2.22785e-11	4.95046e-10
PGAM1	1258.43	0.612846	0.0966204	2.23331e-11	4.95616e-10
FNDC3B	380.341	0.797449	0.129106	2.3074e-11	5.10837e-10
APP	1945.88	-0.39476	0.0601732	2.30787e-11	5.10837e-10
IDO1	28.3691	2.75667	0.460303	2.34263e-11	5.17861e-10
RBMS3	277.303	-0.892669	0.145592	2.56019e-11	5.65224e-10
INSYN2B	67.7643	-1.68326	0.276142	2.5665e-11	5.65888e-10
PTPN2	129.605	0.992805	0.162009	2.60229e-11	5.72303e-10
SOX4	1821.37	-0.963939	0.157504	2.70318e-11	5.93728e-10
ARMH4	48.0602	-1.65041	0.270993	2.7777e-11	6.09313e-10
PLA2G12A	144.556	-1.16626	0.190049	2.80875e-11	6.15335e-10
MSN	1407.41	0.553817	0.0868761	2.82696e-11	6.18533e-10
ZNF704	14.7042	-3.08944	0.518721	2.87108e-11	6.27385e-10
TYRO3	80.4755	-1.28218	0.209383	3.14466e-11	6.85416e-10
C3AR1	40.6811	2.94534	0.495795	3.14266e-11	6.85416e-10
ARHGEF6	72.1845	-1.60789	0.264546	3.17439e-11	6.91015e-10
SSPN	664.339	-1.04676	0.171718	3.29958e-11	7.17354e-10
S100B	13.5675	-3.19644	0.538988	3.32116e-11	7.21131e-10
SEC22B	764.733	0.508571	0.079498	3.39639e-11	7.3653e-10
GNG7	26.3479	-2.1246	0.356583	3.46297e-11	7.50018e-10
LOC102723996	10.5628	7.38243	1.24341	3.74902e-11	8.10946e-10
HGSNAT	613.452	0.578439	0.0917843	3.76297e-11	8.12934e-10
TP53RK	181.459	0.873143	0.14382	3.81487e-11	8.23108e-10
JARID2	220.858	-1.01021	0.166596	3.91757e-11	8.44202e-10
LY6E	251.97	1.26182	0.207585	4.13832e-11	8.9065e-10
CYS1	23.0163	-2.69991	0.458792	4.3643e-11	9.38105e-10
NFIL3	122.056	1.5503	0.256779	4.37078e-11	9.38318e-10
MTF1	119.949	1.14138	0.188368	4.44137e-11	9.52278e-10
SAMD9L	41.4912	1.82714	0.306193	4.58645e-11	9.82154e-10
PNMA8A	83.0486	-1.18616	0.195945	4.71995e-11	1.00948e-09
LYN	129.036	1.18805	0.196265	4.73137e-11	1.01066e-09
CIAO2B	600.006	0.587477	0.0939834	4.88929e-11	1.04309e-09
PCDH19	16.3656	-3.22805	0.550545	4.91208e-11	1.04665e-09
GJA1	579.717	-0.866454	0.143736	5.03327e-11	1.07113e-09
PIGV	70.0186	1.47937	0.245496	5.07343e-11	1.07766e-09
ASS1	189.879	1.02864	0.170772	5.08284e-11	1.07766e-09
CTHRC1	180.044	1.11139	0.184199	5.08284e-11	1.07766e-09
CLUH	283.259	0.804482	0.133026	5.10434e-11	1.08088e-09
STX4	341.629	0.615943	0.0992045	5.17331e-11	1.09413e-09
OAS2	27.0665	6.48633	1.1022	5.38324e-11	1.13572e-09
CDKAL1	123.15	0.983049	0.163567	5.38026e-11	1.13572e-09
DPF3	62.7826	-2.34841	0.401415	5.73418e-11	1.20827e-09
TRAF3IP2	130.792	1.13797	0.189385	6.02193e-11	1.26735e-09
LAMA5	375.609	0.809707	0.134585	6.10812e-11	1.28391e-09
ABHD14B	96.4349	-1.14888	0.191812	6.80756e-11	1.42917e-09
MIR3142HG	21.608	5.28528	0.920316	8.07696e-11	1.69359e-09
VCAN	822.544	-0.718744	0.119256	8.32541e-11	1.74355e-09
DTX3L	356.849	0.850558	0.142998	8.4736e-11	1.77241e-09
ERP29	763.43	-0.555375	0.0895969	8.68461e-11	1.81433e-09
LMNA	991.386	-0.773509	0.129465	8.93387e-11	1.86413e-09
ADGRL4	120.445	1.00417	0.169544	9.24485e-11	1.92667e-09
RTEL1-TNFRSF6B	154.985	1.4608	0.24653	9.42489e-11	1.9618e-09
FAM171A2	92.5998	-2.29687	0.398203	9.54548e-11	1.98449e-09
CHODL	21.3478	1.95252	0.336045	9.98188e-11	2.07269e-09
FAM107A	53.0641	2.01377	0.347314	1.00153e-10	2.07545e-09
LINC02762	28.3084	-2.37143	0.412142	1.00194e-10	2.07545e-09
LYRM9	55.2776	-1.75492	0.300025	1.02341e-10	2.11735e-09
NOP56	381.958	0.777182	0.130804	1.08037e-10	2.2325e-09
SKIDA1	78.7881	-1.52597	0.259312	1.12059e-10	2.31282e-09
FAM49B	447.777	0.771978	0.130114	1.16137e-10	2.3941e-09
ITGA1	267.486	0.813985	0.137775	1.17702e-10	2.42344e-09
TNFSF14	24.7294	6.97785	1.21394	1.18335e-10	2.43354e-09
SMARCC2	298.147	-0.78817	0.133154	1.19097e-10	2.44627e-09
KIFC3	393.449	0.816674	0.138336	1.20125e-10	2.46444e-09
GPD1L	61.9209	-1.87353	0.323615	1.24278e-10	2.54657e-09
DDX58	214.206	1.15876	0.197264	1.36312e-10	2.78983e-09
RUNX1T1	94.5893	-2.33502	0.409758	1.40401e-10	2.87009e-09
MFAP2	55.4795	-2.06923	0.3611	1.40782e-10	2.87444e-09
PTMA	2442.15	0.648126	0.107824	1.42497e-10	2.90599e-09
TMEM178A	22.863	-5.21875	0.925471	1.4282e-10	2.9091e-09
ALDH2	125.549	-1.44682	0.24728	1.48015e-10	3.01135e-09
LYRM4	363.514	0.740404	0.125219	1.50836e-10	3.0651e-09
GPNMB	247.666	-1.09862	0.188054	1.58897e-10	3.22125e-09
CREBRF	164.398	-0.948442	0.162692	1.59788e-10	3.23547e-09
ROBO1	311.626	0.854066	0.14648	1.72195e-10	3.48258e-09
PDK4	35.3508	-4.32762	0.7736	1.73513e-10	3.50509e-09
DAPK2	25.1712	-2.74327	0.485945	1.75152e-10	3.53403e-09
CKS1B	466.612	0.467601	0.0756023	1.75401e-10	3.53487e-09
NOG	25.9567	2.09814	0.368907	1.75722e-10	3.53718e-09
TMA16	293.106	0.665342	0.111709	1.78031e-10	3.57945e-09
SERPINB8	24.379	2.11758	0.372694	1.78455e-10	3.58377e-09
THBS3	114.294	-1.37263	0.235875	1.87699e-10	3.76499e-09
DNAJC2	318.567	0.597954	0.0993748	1.96871e-10	3.94433e-09
ARRDC2	49.0853	2.02737	0.35737	2.04392e-10	4.09023e-09
NR1D2	32.5926	-2.10639	0.37262	2.12757e-10	4.25266e-09
OLFML3	150.613	-1.64459	0.286089	2.13878e-10	4.27006e-09
CREB3	335.856	0.665038	0.112236	2.15302e-10	4.2935e-09
GPRC5C	82.7977	-1.19247	0.205771	2.19818e-10	4.37845e-09
POGLUT1	213.881	0.960165	0.166353	2.25376e-10	4.48393e-09
SPAG16	194.557	-0.852913	0.147702	2.41666e-10	4.80245e-09
ITGA5	709.033	1.20599	0.208748	2.44901e-10	4.86108e-09
SCG5	31.5884	2.82233	0.505661	2.50207e-10	4.96066e-09
C14orf132	103.232	-1.3418	0.232737	2.60279e-10	5.15437e-09
CDH8	17.2049	-2.66643	0.478605	2.67244e-10	5.28617e-09
POLR3D	209.429	1.02878	0.179623	2.98434e-10	5.89631e-09
PSMD7	699.71	0.55223	0.092114	3.17213e-10	6.25869e-09
PCDHGA1	1231.54	-0.950384	0.16633	3.17507e-10	6.25869e-09
DTX2	343.592	0.81904	0.142745	3.24631e-10	6.39175e-09
LAMA2	108.129	-1.1911	0.208007	3.27165e-10	6.43424e-09
BCYRN1	16682.1	0.875387	0.153256	3.38399e-10	6.63992e-09
COPZ2	55.6053	-1.86282	0.331707	3.42333e-10	6.70311e-09
PANX1	82.1455	1.28895	0.225341	3.42403e-10	6.70311e-09
PPP4R4	14.7808	4.342	0.794001	3.46523e-10	6.77081e-09
SSRP1	973.603	0.508377	0.0842772	3.46653e-10	6.77081e-09
MME	299.045	1.22919	0.21611	4.11275e-10	8.02385e-09
DCBLD1	523.479	0.95771	0.168933	4.12002e-10	8.02887e-09
RBM19	157.186	1.0135	0.178741	4.13406e-10	8.04707e-09
WDR66	84.2149	1.25786	0.221228	4.16885e-10	8.10557e-09
PCDHA12	329.314	-0.861659	0.151789	4.25396e-10	8.26166e-09
DEFB4A	14.4084	7.15176	1.30038	4.27576e-10	8.29458e-09
H2AZ1	1916.83	0.752577	0.131358	4.32064e-10	8.37216e-09
APOL2	158.137	0.935013	0.165477	4.61981e-10	8.94174e-09
PCDH9	169.808	-0.876821	0.155362	5.04452e-10	9.75274e-09
UBE2M	268.112	0.735082	0.128611	5.08431e-10	9.8075e-09
MXD3	1713.04	1.10595	0.196003	5.07992e-10	9.8075e-09
THOP1	206.662	0.705812	0.122972	5.14333e-10	9.91018e-09
ETNK2	139.05	0.887441	0.157508	5.26045e-10	1.01245e-08
KCNG1	54.0312	2.0784	0.379012	5.67123e-10	1.09028e-08
PLA2G4C	72.5099	1.07459	0.191613	6.07584e-10	1.16675e-08
SALL2	112.708	-1.31841	0.234828	6.18106e-10	1.18563e-08
IRX1	108.49	-0.956141	0.170773	6.19233e-10	1.18646e-08
H2AC19	379.101	1.15401	0.205807	6.35049e-10	1.2154e-08
PIPOX	17.52	-5.07744	0.947416	6.38246e-10	1.22015e-08
BTN3A1	100.475	1.3827	0.246786	6.40157e-10	1.22244e-08
UBASH3B	97.603	-1.27355	0.22709	6.45645e-10	1.23155e-08
AURKB	114.901	0.830771	0.148028	6.60431e-10	1.25835e-08
COL1A2	3087.2	-0.951235	0.170313	6.70472e-10	1.27606e-08
NHS	36.9673	-2.02714	0.371278	6.79915e-10	1.29259e-08
RAB5IF	212.456	0.931073	0.166805	6.88542e-10	1.30754e-08
PODXL	60.2275	2.104	0.386469	6.89928e-10	1.30872e-08
THRA	269.189	-0.694769	0.121886	6.92651e-10	1.31243e-08
CCT5	1031.94	0.933043	0.167548	7.41303e-10	1.40306e-08
GPC4	282.78	-0.82414	0.147325	7.46605e-10	1.41154e-08
NDUFAF4	134.875	0.889053	0.159546	7.51886e-10	1.41995e-08
CHI3L1	250.485	1.15763	0.207655	7.63393e-10	1.44009e-08
SLC66A3	107.686	-1.06349	0.191089	7.69793e-10	1.45057e-08
WNK1	974.881	-0.668732	0.117152	7.75236e-10	1.45922e-08
TFAP2B	61.5749	-3.11119	0.57965	7.92694e-10	1.49044e-08
KANK4	18.7553	-5.02166	0.94483	7.98898e-10	1.49881e-08
CXCL11	10.3284	6.72428	1.24803	7.98375e-10	1.49881e-08
GGT5	194.756	1.02486	0.184475	8.00897e-10	1.50091e-08
DNASE2	142.061	-1.18659	0.213417	8.37317e-10	1.56574e-08
KIDINS220	437.617	-0.576745	0.0993795	8.44344e-10	1.57715e-08
YRDC	72.4756	1.28158	0.230975	8.98753e-10	1.67695e-08
MYO10	508.518	-0.533211	0.0912567	9.18776e-10	1.71245e-08
DDAH1	369.709	-0.628758	0.109844	9.2574e-10	1.72355e-08
ST8SIA1	41.8681	-1.83632	0.337707	9.55541e-10	1.7771e-08
AFF3	58.362	-1.63012	0.297389	9.79112e-10	1.81896e-08
NTM	156.239	-0.876905	0.158625	9.85071e-10	1.82804e-08
FAM171B	34.3766	-2.50467	0.469543	1.01145e-09	1.87497e-08
MYH10	361.451	-0.712801	0.126882	1.01397e-09	1.8776e-08
TSC22D1	392.537	-1.07978	0.195826	1.0359e-09	1.91407e-08
XRCC5	1189	0.507725	0.0868428	1.07907e-09	1.99168e-08
NIBAN2	1974.72	-0.373056	0.0624509	1.10227e-09	2.03232e-08
SLC22A23	187.096	0.960328	0.175186	1.2068e-09	2.22264e-08
SYNM	31.1814	-2.19874	0.413838	1.30816e-09	2.40674e-08
PCMTD1	165.712	-0.828792	0.151014	1.35864e-09	2.49692e-08
PLEC	612.314	-0.861999	0.157429	1.36275e-09	2.5018e-08
FCGRT	529.832	-0.798214	0.145061	1.3644e-09	2.50214e-08
CLPB	165.772	0.696714	0.124856	1.38197e-09	2.53165e-08
PTPRF	205.306	-0.968275	0.177459	1.39088e-09	2.54524e-08
LOC101928100	50.097	-1.47806	0.271342	1.39852e-09	2.55648e-08
CCT2	763.292	0.761309	0.13825	1.52688e-09	2.78815e-08
SNTA1	142.756	-1.26437	0.231961	1.54011e-09	2.8093e-08
COL8A2	31.3269	-1.72496	0.321053	1.56573e-09	2.853e-08
MALAT1	15328.4	-1.08591	0.199744	1.59702e-09	2.90692e-08
FYN	332.623	-1.07922	0.198824	1.6692e-09	3.03506e-08
GALNT10	302.323	-0.698323	0.126018	1.71226e-09	3.11007e-08
CHCHD4	125.519	0.863501	0.158937	1.7298e-09	3.13859e-08
MTHFD2L	92.0404	1.20114	0.221405	1.76582e-09	3.20056e-08
EN2	73.4778	-1.39326	0.257631	1.85008e-09	3.34972e-08
JAGN1	388.148	0.830409	0.152961	1.89619e-09	3.42958e-08
MMP2	889.842	-0.781727	0.14352	1.98549e-09	3.58731e-08
LIFR	169.96	-0.905417	0.167724	1.98919e-09	3.5902e-08
ARL4D	146.375	-1.27074	0.235682	2.11781e-09	3.81831e-08
METTL1	97.9926	1.04365	0.193921	2.12463e-09	3.82657e-08
KBTBD7	63.252	-1.36349	0.253862	2.29527e-09	4.12955e-08
EIF1AY	193.071	0.836967	0.155405	2.38112e-09	4.27951e-08
SLC22A17	141.147	-1.11149	0.207219	2.39996e-09	4.30884e-08
PHLDA2	2060.22	0.748897	0.137824	2.44368e-09	4.38274e-08
DUBR	100.061	1.04435	0.195128	2.50025e-09	4.4795e-08
ATP9A	110.172	-1.09904	0.205334	2.54175e-09	4.5491e-08
PLSCR4	66.8552	-1.31106	0.244865	2.56662e-09	4.58881e-08
CCL3	12.8998	6.56742	1.27605	2.60621e-09	4.65472e-08
ST3GAL4	91.7948	1.24182	0.232106	2.65207e-09	4.73169e-08
APOO	139.905	0.838202	0.156289	2.69469e-09	4.80272e-08
FAM110B	54.2164	1.51672	0.285353	2.72914e-09	4.85907e-08
FKBP9	750.913	-0.449919	0.0782074	2.75255e-09	4.89565e-08
NIN	223.076	0.732768	0.135086	2.77826e-09	4.93625e-08
AFAP1L1	35.9566	1.50112	0.282665	2.84141e-09	5.04321e-08
LRRN4CL	58.6292	-1.82516	0.348524	2.84594e-09	5.04601e-08
ARHGEF17	509.941	-0.744554	0.137731	2.91823e-09	5.16884e-08
MAGI1	104.664	-1.12811	0.211731	2.92866e-09	5.18194e-08
TLE2	25.2037	-2.20888	0.428585	3.01609e-09	5.33113e-08
SAP30-DT	27.4716	1.92481	0.369974	3.02988e-09	5.34998e-08
SYNCRIP	1193.96	0.376872	0.0649475	3.03891e-09	5.36038e-08
PLEKHA5	173.319	-0.834719	0.156556	3.23668e-09	5.70335e-08
USP40	335.301	0.854085	0.160634	3.37021e-09	5.93254e-08
ACSL4	283.977	0.855373	0.16092	3.38892e-09	5.95935e-08
MAFB	1113.13	0.61676	0.111846	3.40525e-09	5.98192e-08
ABHD17C	128.438	-1.35139	0.255197	3.4468e-09	6.0487e-08
PHF11	110.983	1.18488	0.223678	3.50125e-09	6.13795e-08
H19	12403.4	-1.83705	0.353818	3.54544e-09	6.20906e-08
PCAT6	35.6156	-2.03152	0.394457	3.56158e-09	6.23094e-08
HSD17B14	131.164	-1.31648	0.248857	3.59774e-09	6.28778e-08
LIMCH1	137.566	0.762584	0.142569	3.71413e-09	6.48457e-08
UBIAD1	139.738	0.799457	0.150211	3.76521e-09	6.56141e-08
LDLRAP1	191.34	-0.855089	0.161443	3.76581e-09	6.56141e-08
CITED4	102.139	1.15164	0.218082	3.79636e-09	6.6079e-08
SLC7A14	40.3239	-2.56319	0.504879	3.84226e-09	6.681e-08
BMF	29.1091	-2.2704	0.445376	3.87966e-09	6.73919e-08
RUVBL2	167.101	0.781796	0.146762	3.89541e-09	6.75969e-08
SLC16A1	795.173	0.716313	0.133271	3.99429e-09	6.92424e-08
CEP126	60.2822	-1.39993	0.266333	4.11368e-09	7.124e-08
VDAC1	731.242	0.486457	0.0862333	4.18857e-09	7.24635e-08
IFIT1	148.546	1.63851	0.314755	4.22009e-09	7.29352e-08
PNKD	459.677	0.794811	0.149865	4.24128e-09	7.32273e-08
CHCHD7	343.662	0.597866	0.108773	4.31992e-09	7.451e-08
ATP6V1C2	1562.46	0.572548	0.103609	4.39368e-09	7.57057e-08
RGS5	183.397	-0.975471	0.186043	4.49503e-09	7.73742e-08
SLIRP	2351.53	0.445185	0.078476	4.52868e-09	7.78751e-08
ERO1A	292.79	0.687139	0.127952	4.82856e-09	8.29484e-08
FSCN1	1756.46	-0.869874	0.165832	4.855e-09	8.33191e-08
CACNA1C	35.1812	-2.45142	0.486915	4.92252e-09	8.43931e-08
NUDT10	71.1697	-1.52485	0.293307	4.97247e-09	8.51641e-08
C1orf198	240.078	-1.03158	0.197524	5.01984e-09	8.58895e-08
JAM2	25.1102	2.23325	0.442163	5.04949e-09	8.63104e-08
MCCC2	121.158	0.922807	0.176654	5.12345e-09	8.74873e-08
RCL1	206.467	1.52748	0.294287	5.17771e-09	8.82538e-08
MATN2	31.446	-2.15285	0.425721	5.17865e-09	8.82538e-08
SYNDIG1	23.6249	-3.06596	0.61294	5.18964e-09	8.8353e-08
IRX5	50.6013	-1.30266	0.249577	5.22954e-09	8.89437e-08
LGALS9B	15.9376	-3.70473	0.74523	5.24759e-09	8.91621e-08
DPH2	86.6868	0.983741	0.188755	5.31905e-09	9.02867e-08
IGFBP1	20.3827	2.29178	0.455504	5.38063e-09	9.12414e-08
P2RX5-TAX1BP3	1040.74	0.639062	0.118246	5.42418e-09	9.18888e-08
NOLC1	278.967	0.88405	0.169446	5.5395e-09	9.37496e-08
NDRG3	191.294	-0.72804	0.137234	5.54729e-09	9.37886e-08
MTUS1	44.0444	-1.85989	0.364885	5.63053e-09	9.5102e-08
GPD2	268.364	0.924776	0.17766	5.65413e-09	9.54064e-08
GNA15	29.0458	6.19351	1.24652	5.81913e-09	9.8094e-08
AHR	195.139	1.41319	0.272483	5.85727e-09	9.86397e-08
VCL	1432.91	-0.630795	0.116892	6.00842e-09	1.01086e-07
AURKA	142.771	0.801316	0.15317	6.17425e-09	1.03774e-07
UBD	12.9267	6.32598	1.27579	6.1836e-09	1.03829e-07
ALDH6A1	143.636	-1.22078	0.23526	6.19947e-09	1.03993e-07
HSP90AA1	13641.8	0.490523	0.0881285	6.28347e-09	1.05299e-07
PAMR1	183.654	-1.30168	0.251477	6.54531e-09	1.09472e-07
DEGS2	148.056	-0.904285	0.174545	6.5801e-09	1.09844e-07
FUCA1	267.642	-0.957843	0.185147	6.58039e-09	1.09844e-07
FLNB	619.659	-0.957067	0.185201	6.78612e-09	1.13168e-07
EIF4A2	737.517	-0.449874	0.0803659	6.79795e-09	1.13255e-07
MLPH	414.787	0.659036	0.123476	6.90681e-09	1.14957e-07
PSMD14	296.758	0.866058	0.167155	6.93614e-09	1.15333e-07
RNASEH1	451.658	0.517632	0.0938768	7.00909e-09	1.16433e-07
EFEMP2	531.574	-0.620687	0.115505	7.31938e-09	1.21469e-07
ARID3A	204.038	0.773812	0.148382	7.44209e-09	1.23386e-07
ID3	590.886	-1.32361	0.257184	7.55825e-09	1.25069e-07
MRPS5	486.936	0.529284	0.0964781	7.55496e-09	1.25069e-07
RAB13	4084.62	0.729663	0.139119	7.67036e-09	1.26802e-07
NR2F2-AS1	63.5695	-1.66536	0.327711	7.70639e-09	1.27274e-07
HDAC5	60.9527	-1.84826	0.366901	7.72949e-09	1.27533e-07
TM4SF18	14.3248	-2.67083	0.541577	7.7734e-09	1.28134e-07
ATP6V1B2	838.157	0.551249	0.101104	7.79519e-09	1.28369e-07
FAM172A	170.968	-0.864863	0.167682	7.88815e-09	1.29611e-07
LIX1	19.9782	-2.53683	0.514062	7.8933e-09	1.29611e-07
PPP4R2	368.13	0.628584	0.11777	8.47294e-09	1.38995e-07
H3-3A	5982.96	-0.441282	0.0793023	8.6626e-09	1.4197e-07
NORAD	1374.85	-0.570722	0.105565	8.74611e-09	1.43202e-07
SBNO2	219.853	0.763389	0.147129	8.95902e-09	1.46548e-07
ZNF575	38.0469	-1.78147	0.354798	9.08806e-09	1.48284e-07
EPHB3	24.7288	-6.07078	1.24734	9.09117e-09	1.48284e-07
ITM2C	318.77	-0.913108	0.178802	9.68909e-09	1.57886e-07
IL6R	75.9402	-1.20069	0.235655	1.00567e-08	1.63721e-07
PTPN12	284.111	0.662467	0.125835	1.00939e-08	1.64169e-07
DKC1	566.922	0.873649	0.17116	1.03493e-08	1.68165e-07
CYTIP	9.01148	6.25127	1.2911	1.03737e-08	1.684e-07
ANKRD35	22.537	-2.14548	0.436718	1.07456e-08	1.74273e-07
COPS8	820.643	0.500061	0.0916136	1.08412e-08	1.75656e-07
MAGEA6	332.367	0.708361	0.136305	1.11302e-08	1.80167e-07
LAMB2	464.127	-0.498236	0.0913478	1.12326e-08	1.81653e-07
C15orf62	10.3056	3.57966	0.743872	1.15756e-08	1.87025e-07
RGS2	50.4173	1.90574	0.385852	1.18403e-08	1.91121e-07
PSMA3	417.275	0.94254	0.186281	1.21228e-08	1.95497e-07
SHISA5	1196.46	0.499595	0.0919201	1.23911e-08	1.99634e-07
ROGDI	87.6889	-1.08101	0.214023	1.24388e-08	2.00215e-07
SLC39A10	129.21	-0.870356	0.171695	1.25447e-08	2.0173e-07
BYSL	96.4895	0.966513	0.191444	1.26922e-08	2.03909e-07
HLA-E	1094.13	0.65431	0.125414	1.37757e-08	2.21109e-07
VAV2	111.187	0.855408	0.169244	1.39625e-08	2.23897e-07
DSP	140.831	0.905163	0.179686	1.41037e-08	2.2595e-07
NT5E	881.895	-1.03894	0.206777	1.42048e-08	2.27356e-07
TRIM62	76.1992	-1.00207	0.199495	1.43434e-08	2.2936e-07
TPM3	1714.11	0.391362	0.0708639	1.44438e-08	2.3075e-07
COL3A1	3618.39	-0.766085	0.150708	1.56286e-08	2.49263e-07
IDH2	268.869	-0.890369	0.17731	1.56317e-08	2.49263e-07
MMP24	209.573	-0.868496	0.17274	1.56685e-08	2.49616e-07
CRABP2	186.177	-1.18395	0.236461	1.57185e-08	2.50179e-07
ANKRD10	273.285	-0.624698	0.119543	1.60524e-08	2.55257e-07
GASK1B	116.261	-1.47264	0.296092	1.62805e-08	2.58644e-07
STOML1	152.454	0.632296	0.121444	1.69099e-08	2.68145e-07
SDK1	72.8057	1.06601	0.214046	1.78246e-08	2.82388e-07
NIFK	270.536	0.759451	0.1504	1.92128e-08	3.04099e-07
SHMT2	384.052	0.898924	0.180726	1.98134e-08	3.13315e-07
RAC1	4091.19	0.291192	0.0526039	2.02139e-08	3.19353e-07
SEC14L1	355.644	-1.71515	0.351994	2.04408e-08	3.22343e-07
C4B	82.2752	-1.08446	0.218924	2.04239e-08	3.22343e-07
LTBP1	450.378	-0.581843	0.111163	2.07959e-08	3.27641e-07
IL4I1	10.8123	3.97492	0.854133	2.15385e-08	3.39029e-07
ATF7IP	310.669	-0.814016	0.16325	2.21234e-08	3.47915e-07
ADGRE5	60.0992	1.33852	0.271751	2.26694e-08	3.56174e-07
PTTG1IP	1727.56	0.482736	0.0903256	2.2963e-08	3.60456e-07
RARRES1	40.6912	2.41246	0.511272	2.3469e-08	3.68062e-07
MKI67	186.929	0.681528	0.133993	2.34973e-08	3.68167e-07
CDK1	106.62	0.818352	0.164586	2.35296e-08	3.68336e-07
C4A	82.2328	-1.08339	0.220111	2.39366e-08	3.74366e-07
MAP3K5	76.7559	1.30361	0.265242	2.4269e-08	3.79217e-07
ERGIC1	1630.49	0.542481	0.103221	2.46336e-08	3.84562e-07
MAP3K4	93.0596	-0.813611	0.164068	2.55547e-08	3.98578e-07
KCNIP1	14.2621	-2.36872	0.503659	2.57562e-08	4.01356e-07
CHPF	745.012	-0.476673	0.0894259	2.58109e-08	4.01842e-07
UTRN	208.253	-0.68514	0.135364	2.62394e-08	4.08143e-07
LOX	323.707	0.858743	0.174267	2.69112e-08	4.18211e-07
MXI1	105.112	-0.962603	0.19638	2.71227e-08	4.21115e-07
CAP2	222.754	-0.640918	0.125531	2.74074e-08	4.2515e-07
SMPD1	617.606	-0.652953	0.128449	2.85076e-08	4.41816e-07
ARSJ	189.264	0.628189	0.122939	2.92187e-08	4.52427e-07
SLC52A2	202.237	0.697483	0.138763	2.94167e-08	4.55081e-07
TP53I11	218.316	-0.854677	0.174131	3.00162e-08	4.63937e-07
SCX	11.6269	-2.93314	0.6329	3.02181e-08	4.66635e-07
CFAP44	86.2393	-0.987771	0.20251	3.02832e-08	4.67218e-07
SPHK1	121.457	1.19357	0.245203	3.13427e-08	4.8313e-07
PUM3	312.09	0.758188	0.153177	3.26439e-08	5.02734e-07
HIF3A	128.379	-1.03582	0.213176	3.28718e-08	5.05789e-07
CDCP1	28.8651	2.78347	0.602787	3.35946e-08	5.16445e-07
CLEC4E	8.70087	6.21767	1.36555	3.48256e-08	5.34888e-07
PEA15	4145.69	-1.19874	0.247616	3.56531e-08	5.47107e-07
MAP2K3	239.228	0.753122	0.152597	3.59482e-08	5.51141e-07
TOP2A	765.779	0.682834	0.136576	3.68332e-08	5.64205e-07
PRRC2B	553.617	-0.787833	0.160754	3.75422e-08	5.7455e-07
SCN1B	403.315	0.951149	0.196621	3.78404e-08	5.78596e-07
ARHGAP5	260.348	-0.608279	0.119626	3.82864e-08	5.84893e-07
MANF	500.714	0.711631	0.14345	3.8413e-08	5.86303e-07
APOLD1	129.726	0.795538	0.162664	3.85403e-08	5.87199e-07
MOGS	203.058	0.877404	0.181058	3.9555e-08	6.02123e-07
PHEX	27.8423	-1.9368	0.413806	3.96912e-08	6.03659e-07
OGFRL1	149.429	0.886935	0.183247	4.01194e-08	6.09089e-07
BMPR2	284.209	-0.743438	0.151028	4.01103e-08	6.09089e-07
SGIP1	37.1582	-1.8009	0.382577	4.06194e-08	6.16133e-07
PAFAH1B3	161.31	-0.78401	0.160454	4.10425e-08	6.21952e-07
SNHG12	130.563	0.781663	0.159925	4.10758e-08	6.21952e-07
ADSL	399.311	0.486633	0.0930342	4.15815e-08	6.28497e-07
C1orf54	226.387	-0.68674	0.138222	4.23879e-08	6.40121e-07
NUDC	304.622	0.690778	0.139212	4.28057e-08	6.4586e-07
FER1L4	29.8666	-1.93073	0.414455	4.42359e-08	6.66852e-07
TNRC6C	88.9588	-0.947515	0.197147	4.44166e-08	6.68986e-07
MT1JP	11.9569	3.62389	0.804084	4.50315e-08	6.7765e-07
RSRP1	185.632	-0.811823	0.167447	4.55342e-08	6.84613e-07
GPR78	57.4519	-1.14652	0.23959	4.6929e-08	7.04965e-07
UTP11	218.406	0.703257	0.142633	4.70267e-08	7.05813e-07
MOCS1	260.127	-0.840068	0.174265	4.85809e-08	7.28501e-07
SLCO2A1	15.9107	-2.33021	0.510146	4.9133e-08	7.36135e-07
MEX3A	248.575	-0.690969	0.140044	4.9477e-08	7.4064e-07
DSE	145.454	0.745529	0.152866	5.02507e-08	7.51565e-07
PROS1	155.629	-0.921387	0.19277	5.19706e-08	7.76608e-07
LIPG	12.5558	3.10972	0.690714	5.2423e-08	7.82686e-07
RBM8A	1741.75	0.437429	0.083494	5.41414e-08	8.07636e-07
APBA3	104.377	0.958143	0.201424	5.63321e-08	8.39583e-07
FDCSP	136.481	5.63339	1.27365	5.64595e-08	8.4075e-07
WDR45B	441.762	0.513447	0.0999384	5.69765e-08	8.47711e-07
EGFR	555.028	0.760751	0.15726	5.76226e-08	8.5658e-07
KIAA1549L	39.0686	-1.51973	0.323532	5.82561e-08	8.65244e-07
MRPL18	281.327	0.569163	0.11253	5.83215e-08	8.65465e-07
DRAXIN	13.3801	2.64051	0.587328	6.01382e-08	8.9165e-07
SLC7A7	23.5169	2.2444	0.495342	6.10135e-08	9.03846e-07
ARMC9	131.038	-0.92485	0.194899	6.14757e-08	9.09904e-07
THBS1	221.478	-0.836232	0.175253	6.28676e-08	9.29701e-07
DIP2A	110.393	-0.914107	0.192863	6.40108e-08	9.4579e-07
SQSTM1	2286.25	0.734522	0.151853	6.48675e-08	9.57621e-07
DIPK1A	33.5995	-1.50846	0.322725	6.55626e-08	9.67049e-07
CPE	778.937	-0.741051	0.153655	6.76583e-08	9.97101e-07
ITSN2	185.274	0.667817	0.136299	6.77234e-08	9.97201e-07
FZD8	21.9716	-1.79787	0.391355	6.87301e-08	1.01115e-06
IMP4	170.139	0.798314	0.167205	6.90993e-08	1.01571e-06
AHNAK	1567.67	-0.707678	0.145933	6.97106e-08	1.02382e-06
IL13RA1	361.054	-0.624355	0.126261	7.11017e-08	1.04335e-06
GPM6A	19.3212	-2.31343	0.516262	7.3253e-08	1.074e-06
TIMM23	451.137	0.520849	0.102536	7.34755e-08	1.07634e-06
UST	69.2865	1.08882	0.232197	7.49205e-08	1.09657e-06
DUSP16	140.392	0.841834	0.177908	7.56911e-08	1.1069e-06
MRPS18C	345.759	0.619772	0.125524	7.6251e-08	1.11414e-06
PTGDS	354.308	-0.766964	0.160568	7.65926e-08	1.11817e-06
TMX2	526.443	0.541752	0.107423	7.66937e-08	1.1187e-06
GNB1	2081.56	0.349209	0.0664386	7.70581e-08	1.12305e-06
B3GNT7	8.667	2.71632	0.612597	7.72051e-08	1.12424e-06
BFSP1	42.6452	-1.78335	0.390168	7.76317e-08	1.12911e-06
C6orf132	85.5083	1.16132	0.248166	7.7672e-08	1.12911e-06
ENPP1	106.142	-1.02485	0.218875	7.85006e-08	1.14019e-06
PTPN13	29.8127	-2.23229	0.498762	7.88208e-08	1.14387e-06
EDIL3	307.99	-0.913141	0.194413	7.92019e-08	1.14843e-06
FAM241A	44.1798	1.19434	0.25556	7.9499e-08	1.15176e-06
SLC4A4	16.6958	-1.80711	0.396998	8.22688e-08	1.19088e-06
FBXO17	134.192	-0.931627	0.198901	8.26667e-08	1.19563e-06
GXYLT2	352.692	-0.717698	0.149595	8.60636e-08	1.24371e-06
RGL1	134.082	-0.934111	0.199812	8.61394e-08	1.24375e-06
VEGFB	331.178	-0.925181	0.197855	8.64986e-08	1.24788e-06
KLRD1	21.9048	2.43777	0.550608	8.73664e-08	1.25934e-06
SLC18B1	63.622	1.06438	0.228526	8.7525e-08	1.26057e-06
PIK3R2	226.566	-1.24831	0.268827	9.00421e-08	1.29573e-06
PHC2	562.809	0.49106	0.0967342	9.17231e-08	1.31881e-06
FKBP4	203.191	0.700318	0.14596	9.4132e-08	1.35204e-06
BRD3	719.601	-0.511847	0.101473	9.41922e-08	1.35204e-06
RTL8C	1665.87	-0.469152	0.0920519	9.52199e-08	1.36564e-06
BMP1	246.439	0.963666	0.207439	9.68331e-08	1.38762e-06
SIRPA	255.422	0.712784	0.149248	9.85156e-08	1.41055e-06
B3GALNT1	107.099	-0.872668	0.187129	9.95251e-08	1.42381e-06
SLC6A1	12.6637	-2.54466	0.580467	1.01239e-07	1.44711e-06
SERP1	585.209	0.433223	0.0845341	1.02166e-07	1.45915e-06
GRWD1	195.757	0.760306	0.160952	1.02558e-07	1.46353e-06
AIF1L	119.998	-1.27092	0.275502	1.02735e-07	1.46483e-06
MYLK	433.115	0.718052	0.150892	1.04532e-07	1.48921e-06
PSME3	588.885	0.76924	0.163323	1.06045e-07	1.5095e-06
UMPS	127.264	0.740582	0.156569	1.08281e-07	1.54005e-06
MAPKAPK2	1041.54	0.413852	0.08061	1.08507e-07	1.54199e-06
MATN3	122.103	-1.007	0.218425	1.11789e-07	1.58731e-06
NOP53	903.5	-0.536843	0.107903	1.12975e-07	1.60282e-06
NOP16	132.051	0.990848	0.215074	1.14523e-07	1.62344e-06
AP1B1	982.176	0.454706	0.089552	1.15231e-07	1.63213e-06
DEK	1005.46	0.306868	0.0590038	1.22317e-07	1.73105e-06
MN1	124.222	-1.23072	0.268933	1.23498e-07	1.74632e-06
ANXA6	1581.21	-0.587484	0.120314	1.26271e-07	1.78406e-06
TPM1	2014.62	-0.500052	0.100097	1.3138e-07	1.85324e-06
CELSR2	24.2566	-1.74904	0.392041	1.31384e-07	1.85324e-06
TMED5	173.993	0.736827	0.157067	1.33733e-07	1.88326e-06
MAOA	54.4688	1.06805	0.234345	1.40315e-07	1.97434e-06
SPATA20	208.952	-0.785163	0.169202	1.41047e-07	1.98301e-06
TMX1	166.472	0.722964	0.154133	1.43339e-07	2.01357e-06
EIF1AX	1012.6	0.401764	0.0789572	1.47225e-07	2.06646e-06
SPTBN1	1339.2	0.465741	0.0928815	1.49507e-07	2.09678e-06
HS1BP3	120.503	-0.826444	0.17975	1.52732e-07	2.14025e-06
LINC01089	64.6923	-1.08288	0.239072	1.59264e-07	2.22996e-06
SLITRK5	136.662	-0.914986	0.201069	1.61002e-07	2.25245e-06
NLRC5	90.1673	0.781178	0.16934	1.63617e-07	2.28716e-06
SULT1C2	29.2076	-1.59068	0.35751	1.65174e-07	2.30704e-06
GRAMD1A	736.845	1.3335	0.296309	1.65644e-07	2.31173e-06
HAS3	15.7161	3.68238	0.879915	1.66092e-07	2.31608e-06
AKR7A2	304.701	-0.748215	0.161403	1.67094e-07	2.32816e-06
COA4	328.306	0.596775	0.124038	1.69862e-07	2.3648e-06
PTPN11	521.979	0.40482	0.0800464	1.70492e-07	2.37164e-06
AUTS2	102.315	-0.905835	0.199531	1.71728e-07	2.38689e-06
CMPK2	13.9303	5.85358	1.42132	1.75264e-07	2.43406e-06
TIFA	29.4209	1.61529	0.364842	1.77002e-07	2.45621e-06
HMGN3	483.766	-0.590302	0.122707	1.78251e-07	2.47154e-06
CKAP2L	190.259	0.75829	0.164503	1.81971e-07	2.52107e-06
GLIPR1	360.771	0.787323	0.171684	1.82801e-07	2.53053e-06
COL5A1	1961.48	-0.463002	0.0930185	1.83978e-07	2.54476e-06
LINC00869	112.223	0.884876	0.195434	1.88193e-07	2.60096e-06
MRPL15	352.881	0.540416	0.111008	1.90085e-07	2.62499e-06
PKP4	306.787	-0.662578	0.140962	1.9088e-07	2.63384e-06
PSMD11	586.283	0.717478	0.154761	1.92757e-07	2.6576e-06
LRRN1	17.1783	-2.34082	0.550864	1.96525e-07	2.70737e-06
P2RX4	31.2409	1.61987	0.368022	1.96956e-07	2.71111e-06
NOA1	133.87	-0.965922	0.214839	1.975e-07	2.71424e-06
PLCXD3	14.5386	-2.65963	0.630866	1.97397e-07	2.71424e-06
CCND2	1137.93	-0.756777	0.164739	1.97787e-07	2.716e-06
COL9A2	24.699	-1.7337	0.396719	1.9872e-07	2.72662e-06
MAGED2	2027.55	-0.885548	0.196254	2.02451e-07	2.77559e-06
TMC6	87.2476	-1.11902	0.25008	2.0294e-07	2.78007e-06
KRT8	233.115	-0.590582	0.123493	2.05014e-07	2.80623e-06
BCL2A1	14.9958	5.37865	1.3204	2.06369e-07	2.82252e-06
NBL1	853.533	-0.631765	0.133782	2.08411e-07	2.84362e-06
SP6	36.9517	4.70488	1.15459	2.0827e-07	2.84362e-06
SH3BP2	153.733	-0.767834	0.167912	2.09442e-07	2.85542e-06
MRVI1	32.5558	-1.8187	0.42008	2.15382e-07	2.93407e-06
IKZF1	12.9429	2.59883	0.618848	2.15589e-07	2.93455e-06
ARF3	748.807	0.451716	0.091163	2.21469e-07	3.01218e-06
MARVELD3	48.7936	-1.4032	0.31737	2.23266e-07	3.03422e-06
ADCY4	25.5888	1.98602	0.464162	2.25423e-07	3.0611e-06
TPX2	166.051	0.700355	0.15154	2.26169e-07	3.06636e-06
VWA5A	160.237	-0.62517	0.132598	2.26037e-07	3.06636e-06
WTIP	82.797	-1.03818	0.232938	2.26499e-07	3.0684e-06
DUSP5	129.561	1.10103	0.247518	2.30114e-07	3.11492e-06
PNO1	125.759	0.730806	0.159379	2.31378e-07	3.12955e-06
UBE2J2	446.666	0.446283	0.0901088	2.31638e-07	3.13059e-06
NSUN4	89.3881	0.810135	0.179323	2.35881e-07	3.18542e-06
COL21A1	43.8121	-1.80908	0.419833	2.37289e-07	3.20191e-06
NFE2L1	1305.08	0.572239	0.119758	2.38049e-07	3.20963e-06
DNPEP	271.577	0.912435	0.204341	2.42475e-07	3.26416e-06
GSTO1	821.953	0.749784	0.164609	2.46101e-07	3.31037e-06
SLC39A1	504.667	0.455473	0.092403	2.46958e-07	3.31929e-06
NUSAP1	136.344	0.663911	0.142949	2.49361e-07	3.34895e-06
IER5L	224.749	-0.746567	0.164029	2.53829e-07	3.40629e-06
EMG1	506.919	0.525951	0.108898	2.55464e-07	3.42554e-06
PPP2R3C	300.99	0.725967	0.158958	2.58795e-07	3.46749e-06
FARSB	311.408	0.665714	0.143663	2.5967e-07	3.47649e-06
NFKBIB	184.645	0.8497	0.190027	2.64576e-07	3.53664e-06
ENPP2	46.6247	-1.35072	0.30758	2.64502e-07	3.53664e-06
NPAS3	27.6956	-1.78369	0.416413	2.71777e-07	3.63006e-06
PCDH10	17.973	-2.1111	0.501719	2.7236e-07	3.63218e-06
PPP1CB	921.465	0.436726	0.0885453	2.72224e-07	3.63218e-06
RILP	47.6948	1.32493	0.302202	2.77676e-07	3.70018e-06
CCDC58	73.8946	0.920185	0.207574	2.79114e-07	3.71646e-06
TTLL3	63.1473	-1.07684	0.244797	2.90435e-07	3.86419e-06
DAAM1	286.47	-0.8676	0.195291	2.91646e-07	3.87427e-06
OTUD4	157.919	0.659074	0.142705	2.91526e-07	3.87427e-06
CUTA	902.685	-0.533459	0.111363	2.95165e-07	3.91495e-06
GSTA4	222.749	-0.758668	0.168235	2.94981e-07	3.91495e-06
SLC7A1	358.9	0.904922	0.204576	2.98516e-07	3.95631e-06
PRICKLE1	357.671	0.646853	0.139757	2.9973e-07	3.96934e-06
ITGA8	40.832	-1.16676	0.266205	3.01866e-07	3.99453e-06
TMEM245	825.599	-0.420289	0.0852626	3.0347e-07	4.01246e-06
ATP13A3	116.556	1.13998	0.260045	3.0369e-07	4.01246e-06
DHCR24	1357.08	0.89623	0.202962	3.13769e-07	4.14242e-06
MTHFD2	335.726	1.37772	0.316972	3.14804e-07	4.14968e-06
HNRNPD	710.505	0.389109	0.0785373	3.1469e-07	4.14968e-06
ITPR2	132.561	0.731	0.161746	3.17898e-07	4.18402e-06
A4GALT	128.639	1.15958	0.265229	3.17705e-07	4.18402e-06
TBXA2R	29.4177	-1.45081	0.3351	3.1835e-07	4.18676e-06
CABLES1	139.211	-0.834269	0.18796	3.21365e-07	4.22316e-06
NPEPPS	520.351	-0.422976	0.0861193	3.2736e-07	4.29865e-06
ING4	119.67	-0.834909	0.188391	3.31242e-07	4.34629e-06
SMO	47.152	-1.44118	0.333663	3.35401e-07	4.39749e-06
ZNF467	70.5508	-1.35369	0.312253	3.36376e-07	4.40689e-06
MID1IP1	103.053	0.948876	0.216522	3.41163e-07	4.46619e-06
RAB27A	161.686	0.709891	0.156863	3.42539e-07	4.48077e-06
MEIS2	178.422	-0.937164	0.214661	3.73269e-07	4.87902e-06
IER3IP1	308.607	0.54888	0.116276	3.73792e-07	4.88212e-06
HNRNPH1	1060.13	0.443798	0.091324	3.77155e-07	4.92229e-06
NAB1	83.7764	0.912936	0.208914	3.78339e-07	4.93397e-06
PELO	100.869	0.807545	0.18272	3.79513e-07	4.94552e-06
HSD3B7	55.3313	-1.16051	0.268045	3.83033e-07	4.98759e-06
GPR161	78.9841	-0.959472	0.220359	3.84139e-07	4.99819e-06
TM7SF2	138.793	-0.779886	0.175876	3.88835e-07	5.05545e-06
TMEM208	332.443	0.543527	0.115199	3.92637e-07	5.101e-06
GLS	235.33	-0.578278	0.123888	3.93082e-07	5.10291e-06
JMJD6	110.311	0.793958	0.179598	3.94465e-07	5.11698e-06
SYNGR3	9.60338	2.65371	0.656429	3.95405e-07	5.12529e-06
CALCOCO2	389.429	0.551955	0.117372	3.99198e-07	5.17054e-06
PSMC5	775.262	0.479311	0.0998867	4.09711e-07	5.30269e-06
LPCAT2	18.0492	-1.8892	0.454557	4.11948e-07	5.32761e-06
FRY	10.0483	-3.02924	0.757895	4.15849e-07	5.3659e-06
ECH1	565.35	-0.498234	0.104441	4.15288e-07	5.3659e-06
LINC02861	38.1631	-1.32019	0.307655	4.15749e-07	5.3659e-06
GLT8D2	73.8872	-1.34154	0.313101	4.21006e-07	5.42834e-06
DCLK2	10.4591	-3.86847	0.987271	4.25927e-07	5.48766e-06
IRF2BP2	580.003	-0.590125	0.127417	4.31615e-07	5.55676e-06
EPHB4	341.506	-0.765091	0.17301	4.35557e-07	5.6033e-06
HAX1	528.686	0.595854	0.129012	4.41379e-07	5.67393e-06
ADGRG1	49.3483	-1.16262	0.270601	4.42302e-07	5.68153e-06
ZMIZ1	202.529	-0.591624	0.127963	4.44069e-07	5.69994e-06
RAB17	18.9513	-1.82197	0.43885	4.4979e-07	5.76905e-06
PLD3	405.239	-0.509695	0.10757	4.50315e-07	5.77146e-06
DNAJA1	808.696	0.809424	0.184734	4.51111e-07	5.77733e-06
RHOV	16.7625	2.65901	0.663495	4.52069e-07	5.78526e-06
XPO5	137.186	0.905803	0.209088	4.55331e-07	5.82266e-06
SDC3	336.944	-0.729636	0.16417	4.57514e-07	5.8462e-06
BRINP1	10.9219	-2.96517	0.746283	4.63931e-07	5.91935e-06
CDV3	1860.94	0.691798	0.154373	4.65796e-07	5.93873e-06
IFITM10	71.8579	-1.40964	0.332275	4.76607e-07	6.07204e-06
LIMK2	243.412	0.64353	0.141901	4.80179e-07	6.11299e-06
SELENOK	154.23	0.782509	0.178559	4.91822e-07	6.25656e-06
CAV1	4106.3	0.576387	0.124658	4.93062e-07	6.2648e-06
PBX3	286.829	-0.689765	0.154253	4.93202e-07	6.2648e-06
POLR3GL	468.821	-0.62476	0.137215	4.973e-07	6.31216e-06
TRAM2	338.089	-1.0978	0.257059	5.09607e-07	6.46359e-06
EIF5A	668.016	0.885234	0.205308	5.18222e-07	6.56798e-06
JPT2	428.346	0.557234	0.120088	5.21045e-07	6.59887e-06
ENG	201.881	-0.737448	0.167399	5.30579e-07	6.71465e-06
IL18R1	10.2819	2.62636	0.662106	5.35547e-07	6.77251e-06
SLC8A1	21.4978	-1.92289	0.471507	5.45664e-07	6.89536e-06
TRIM11	392.83	0.594094	0.129826	5.48239e-07	6.92278e-06
LCORL	183.131	0.667035	0.149018	5.49903e-07	6.93867e-06
ACAD10	83.6602	-1.03943	0.244269	5.62767e-07	7.09576e-06
BACE2	310.58	0.828179	0.19175	5.71142e-07	7.19605e-06
GALNT11	79.9704	-0.986116	0.231487	5.73756e-07	7.22367e-06
SERINC5	14.9396	-2.01829	0.499363	5.77034e-07	7.2596e-06
UQCRB	6485.26	-0.340057	0.069765	5.91073e-07	7.43076e-06
ANP32E	284.7	0.469054	0.0990833	6.02272e-07	7.56599e-06
STN1	145.786	-0.631878	0.140516	6.20556e-07	7.78996e-06
ERP44	306.006	0.567088	0.123586	6.23151e-07	7.8168e-06
AK1	252.765	-0.77741	0.17934	6.25341e-07	7.83852e-06
ITPKC	100.639	0.887661	0.20814	6.39485e-07	8.00995e-06
MVB12B	41.5678	-1.43924	0.346164	6.58599e-07	8.24332e-06
RAB10	467.988	0.502029	0.107538	6.67238e-07	8.34535e-06
TMEM229B	28.9671	1.35746	0.325411	6.6779e-07	8.34615e-06
PLEKHG5	89.8206	-1.16427	0.277449	6.8042e-07	8.4978e-06
MRGPRX3	5.41066	5.35252	1.44453	6.83634e-07	8.53171e-06
PHKB	200.95	-0.557675	0.121821	7.00935e-07	8.74125e-06
CCBE1	92.4835	-1.04736	0.249142	7.01867e-07	8.74649e-06
UTP3	296.998	0.609145	0.135293	7.02438e-07	8.74724e-06
KCTD7	151.697	-0.887164	0.209117	7.08249e-07	8.81319e-06
DHX58	10.48	3.3613	0.881487	7.24086e-07	9.00371e-06
ADD3	472.743	-0.509378	0.10986	7.4018e-07	9.19716e-06
EMILIN2	32.5102	1.51993	0.369898	7.41024e-07	9.20096e-06
SNU13	1033.97	0.41716	0.0878575	7.65386e-07	9.49638e-06
HLA-F	19.7638	2.15127	0.545821	7.65927e-07	9.49638e-06
HSPH1	333.175	0.578679	0.127946	7.85947e-07	9.73755e-06
TMEM171	21.2852	3.64359	0.969113	7.90638e-07	9.78857e-06
ESF1	425.524	0.480375	0.103054	7.97157e-07	9.86215e-06
ARPC2	2233.84	0.34983	0.0727999	8.01845e-07	9.91299e-06
DENND3	28.8829	1.5938	0.391975	8.13612e-07	1.00512e-05
FBXL20	94.2419	-0.852183	0.201554	8.14293e-07	1.00523e-05
HSD11B1	40.9377	5.13063	1.40484	8.23366e-07	1.0157e-05
FGF2	127.669	0.895814	0.213045	8.25952e-07	1.01816e-05
STT3A	545.595	0.45466	0.0970016	8.28376e-07	1.02041e-05
DTWD1	140.069	0.751094	0.174935	8.40177e-07	1.0342e-05
KAT6B	95.6349	-0.918299	0.219122	8.47135e-07	1.04202e-05
NOP2	139.483	0.740065	0.172051	8.50079e-07	1.04489e-05
MINDY2	269.462	-0.612492	0.137485	8.58746e-07	1.05478e-05
KRT7	27.3136	1.47174	0.360501	8.65326e-07	1.0621e-05
DDA1	551.766	0.661281	0.150762	8.67762e-07	1.06433e-05
POU3F4	39.189	-1.33619	0.325055	8.71497e-07	1.06815e-05
RRP1	103.789	0.922503	0.220564	8.73628e-07	1.06999e-05
EPB41L2	619.889	-0.392809	0.0828105	8.91004e-07	1.09049e-05
FNBP1	235.375	-0.608266	0.136831	9.23842e-07	1.12987e-05
USP10	268.967	0.559188	0.123798	9.26029e-07	1.13174e-05
PTMS	922.201	-0.908084	0.217608	9.32112e-07	1.13836e-05
EDN1	94.8495	0.794229	0.187606	9.38364e-07	1.14518e-05
ZC3HAV1	382.578	0.461234	0.0991562	9.44649e-07	1.15203e-05
NFIX	989.691	-1.03447	0.250075	9.48482e-07	1.15588e-05
NKAIN3-IT1	12.106	-2.2378	0.578428	9.49322e-07	1.15608e-05
PRAG1	99.9523	-1.11454	0.270258	9.50552e-07	1.15675e-05
ABCE1	216.808	0.640881	0.145903	9.55513e-07	1.16196e-05
PLAGL1	65.6236	-1.12557	0.273282	9.65787e-07	1.17359e-05
PLSCR1	78.0662	1.26417	0.308465	9.66442e-07	1.17359e-05
PLK1	134.845	0.699403	0.162132	9.78738e-07	1.18767e-05
ARF1	2349.8	0.466787	0.100705	9.87105e-07	1.19698e-05
SPPL2A	227.842	0.633557	0.144173	9.92069e-07	1.20215e-05
FGF14	71.3734	-2.13747	0.551948	1.00564e-06	1.21772e-05
WASF3	214.107	0.651582	0.149294	1.01818e-06	1.23031e-05
UXS1	1210.91	1.1413	0.278164	1.02257e-06	1.23473e-05
F2R	253.237	-0.77791	0.184178	1.03951e-06	1.2543e-05
GSTK1	365.592	-0.53419	0.117982	1.04797e-06	1.26362e-05
SESN1	93.7347	-1.03654	0.252118	1.05598e-06	1.27239e-05
CYP4X1	14.9776	-4.54545	1.26331	1.05753e-06	1.27335e-05
HIP1	161.569	-0.785487	0.186527	1.07056e-06	1.28814e-05
MARCHF2	73.538	-0.950244	0.230304	1.07868e-06	1.29699e-05
HCCS	243.579	0.512713	0.112662	1.0894e-06	1.30897e-05
CTSH	71.8991	1.38899	0.343787	1.10711e-06	1.32931e-05
PSMD12	160.383	0.698796	0.163037	1.11468e-06	1.33746e-05
CBX3	2224.09	0.408485	0.0874014	1.15443e-06	1.38418e-05
OASL	8.2505	4.7153	1.32574	1.1626e-06	1.393e-05
MECOM	123.595	-0.891626	0.215917	1.16415e-06	1.39388e-05
RRP9	85.0724	0.928937	0.225805	1.17151e-06	1.40171e-05
ITGAV	535.299	0.59206	0.13406	1.18011e-06	1.41102e-05
MTRF1L	240.787	0.674335	0.156722	1.18156e-06	1.41177e-05
KLHL22	171.678	-0.614262	0.14013	1.18322e-06	1.41276e-05
ASAP3	69.9924	-0.868728	0.210035	1.18426e-06	1.41302e-05
NKAIN3	12.7911	-2.26573	0.595615	1.18595e-06	1.41404e-05
C5orf38	44.4838	-1.63302	0.412518	1.18684e-06	1.41413e-05
LRP8	99.9366	0.753825	0.178876	1.19269e-06	1.4201e-05
SRM	862.637	0.664767	0.154261	1.21185e-06	1.44192e-05
LOC730101	60.5287	-1.11028	0.27304	1.21486e-06	1.44449e-05
PSMC1	665.612	0.798667	0.191438	1.22099e-06	1.45078e-05
SECISBP2L	186.365	0.633032	0.145712	1.25392e-06	1.48887e-05
RIC3	24.8683	-2.05638	0.537142	1.26716e-06	1.50355e-05
CRIM1	283.573	0.825546	0.199215	1.27398e-06	1.51059e-05
PSMB8	500.398	0.836808	0.202387	1.28736e-06	1.5254e-05
ZNF436-AS1	34.7571	-1.28531	0.319713	1.30658e-06	1.54709e-05
FAM177B	15.5306	4.36849	1.23396	1.30752e-06	1.54714e-05
ZBTB38	333.975	0.598924	0.136684	1.3215e-06	1.56261e-05
NBN	185.618	0.617969	0.14205	1.34505e-06	1.58781e-05
ABHD2	343.273	0.595326	0.135821	1.34561e-06	1.58781e-05
CAMK2N1	60.7939	-0.834796	0.202346	1.34772e-06	1.58921e-05
LINC01503	43.0602	-1.20771	0.300009	1.35083e-06	1.59179e-05
FICD	58.4538	0.875295	0.213383	1.3579e-06	1.59902e-05
RASA3	161.105	-0.771362	0.185064	1.36911e-06	1.6111e-05
SORT1	313.443	-0.511345	0.113529	1.37088e-06	1.61208e-05
ACP2	263.686	0.711024	0.168342	1.3904e-06	1.63392e-05
ZBTB4	249.509	-0.56168	0.126913	1.39392e-06	1.63693e-05
HS3ST3A1	190.897	0.60581	0.139329	1.47327e-06	1.72892e-05
ZPR1	275.601	0.824054	0.200962	1.55166e-06	1.81967e-05
TENT5A	181.111	-0.628425	0.146027	1.55708e-06	1.82477e-05
CYBRD1	138.971	-0.976045	0.241967	1.55851e-06	1.82519e-05
PNP	64.5029	1.06339	0.264939	1.56439e-06	1.83082e-05
MYOF	316.594	-0.524169	0.11773	1.59868e-06	1.86968e-05
LAMP3	6.86091	3.09244	0.857117	1.60192e-06	1.87219e-05
ARHGEF39	135.97	0.863368	0.212185	1.61165e-06	1.88227e-05
REEP2	48.7487	-1.06572	0.266135	1.62334e-06	1.89334e-05
SLC7A11	98.1206	2.01658	0.534804	1.62297e-06	1.89334e-05
PYGB	540.425	-0.399891	0.0867685	1.65196e-06	1.92541e-05
ULK1	216.031	-0.724994	0.174025	1.68371e-06	1.96108e-05
MTCL1	79.5044	-0.873109	0.215476	1.69823e-06	1.97664e-05
ALCAM	1418.65	0.475899	0.105565	1.70277e-06	1.98058e-05
BBS9	43.9897	-1.46282	0.373998	1.70789e-06	1.98519e-05
PSMF1	565.524	0.396882	0.086202	1.71535e-06	1.99251e-05
TXNDC9	107.082	0.81361	0.199206	1.7196e-06	1.99609e-05
PWWP3B	57.5635	-0.969932	0.241758	1.72286e-06	1.99852e-05
STARD8	22.562	-2.07888	0.556964	1.76815e-06	2.04966e-05
MTURN	102.269	-0.861259	0.212749	1.77289e-06	2.05376e-05
STRAP	667.646	0.37138	0.0804118	1.81553e-06	2.10174e-05
KLHL25	27.051	1.21257	0.30709	1.83667e-06	2.12478e-05
ERAP2	264.248	0.689998	0.164838	1.83792e-06	2.12479e-05
CIRBP	1097.6	-0.469879	0.104425	1.84114e-06	2.12707e-05
ZNF702P	53.4785	0.941222	0.235075	1.85215e-06	2.13834e-05
JDP2	152.52	1.1814	0.299111	1.86965e-06	2.15709e-05
FAM20C	701.022	0.500705	0.11249	1.88608e-06	2.17459e-05
AMOT	72.2708	-0.898581	0.223856	1.90179e-06	2.19122e-05
BBC3	440.542	-0.539137	0.122796	1.91721e-06	2.2075e-05
ISYNA1	338.458	-0.723437	0.175539	2.07031e-06	2.38058e-05
MMADHC	343.231	0.564923	0.13044	2.10523e-06	2.4191e-05
ENO1	4972.46	0.616467	0.144943	2.11202e-06	2.42528e-05
DACT3	28.8656	-2.8617	0.806387	2.14008e-06	2.45585e-05
WDR86	28.8903	-2.6895	0.753057	2.14405e-06	2.45876e-05
BBIP1	229.091	-0.565149	0.130633	2.14672e-06	2.46018e-05
SAMD9	60.6302	1.15352	0.294456	2.17155e-06	2.48696e-05
LINC01638	25.9662	-1.81695	0.485374	2.17649e-06	2.49095e-05
CCL7	65.2898	4.69111	1.40603	2.18537e-06	2.49944e-05
B3GAT1	11.9656	-4.19724	1.24235	2.1977e-06	2.51186e-05
C6orf58	4.56744	5.06352	1.53394	2.2067e-06	2.52047e-05
NATD1	56.3958	-1.04131	0.26484	2.23878e-06	2.5537e-05
BATF3	26.0777	1.74327	0.464478	2.27273e-06	2.58897e-05
ZNF185	52.527	-1.01702	0.258532	2.27259e-06	2.58897e-05
NAP1L3	20.0704	-1.45227	0.37842	2.284e-06	2.60009e-05
SYNGR2	178.219	0.885405	0.222795	2.31754e-06	2.63651e-05
CCDC69	28.93	1.57821	0.415666	2.32414e-06	2.64226e-05
IGF1R	122.176	-0.776331	0.192236	2.38494e-06	2.70958e-05
MAK16	109.555	0.821376	0.205171	2.39248e-06	2.71635e-05
UBE2Z	418.848	0.548996	0.126904	2.40212e-06	2.72549e-05
GOPC	484.556	0.555589	0.128732	2.40381e-06	2.7256e-05
AATF	149.408	0.618788	0.14667	2.4252e-06	2.74803e-05
LINC00205	170.473	-0.629577	0.149801	2.43245e-06	2.75441e-05
GNG4	31.111	-1.20605	0.311514	2.50422e-06	2.83381e-05
HCK	13.459	4.89169	1.49806	2.51834e-06	2.84772e-05
PSMD13	749.156	0.615979	0.146159	2.51984e-06	2.84772e-05
PXN	706.471	-0.610195	0.144633	2.56514e-06	2.897e-05
ABLIM1	140.386	-0.725961	0.178516	2.60214e-06	2.93684e-05
NCS1	173.465	-0.543252	0.125865	2.61429e-06	2.94862e-05
SUMO3	2109.15	0.430028	0.096252	2.72166e-06	3.06769e-05
SERPINA1	5.74485	3.78969	1.1317	2.72655e-06	3.07118e-05
ACACB	33.8	-1.30337	0.340483	2.73434e-06	3.07793e-05
MYO18A	368.983	-1.17225	0.304205	2.76077e-06	3.10359e-05
TCEA3	18.4886	-1.82886	0.497797	2.76049e-06	3.10359e-05
SOX6	40.9832	-1.33748	0.350544	2.78072e-06	3.12398e-05
IL6	7.47437	4.88798	1.5168	2.81219e-06	3.15726e-05
TMEM59	661.597	-0.494997	0.113235	2.82609e-06	3.1687e-05
WDR13	232.154	0.520826	0.120371	2.90621e-06	3.25512e-05
CTPS1	159.054	0.612188	0.146183	2.90697e-06	3.25512e-05
EIF2AK2	594.59	0.77825	0.195023	2.91561e-06	3.26267e-05
ELOVL7	7.34905	3.3671	0.997261	2.96195e-06	3.31235e-05
SLC5A3	236.688	-0.574753	0.135563	2.96534e-06	3.31397e-05
PARD6G	32.4351	-1.49707	0.399036	2.99985e-06	3.35035e-05
PAM	263.146	-0.57877	0.136927	3.05593e-06	3.41076e-05
EIF5B	2847.77	0.301062	0.0659143	3.08273e-06	3.43842e-05
SLC2A11	58.5504	-1.05262	0.273411	3.09491e-06	3.44977e-05
NOB1	343.15	0.468771	0.106841	3.11323e-06	3.46793e-05
POMGNT1	208.478	0.529245	0.123148	3.12913e-06	3.48337e-05
PLCD3	131.962	-0.725377	0.180293	3.15162e-06	3.50613e-05
PDPR	270.945	-0.806543	0.204547	3.2457e-06	3.60844e-05
TSR1	214.037	0.494618	0.113942	3.25317e-06	3.61439e-05
PXMP2	122.791	-0.70203	0.173691	3.25808e-06	3.61751e-05
PRICKLE2	199.385	0.581821	0.138325	3.28066e-06	3.64022e-05
PTGES3	805.14	0.612832	0.147342	3.28423e-06	3.64182e-05
G3BP1	594.422	0.57292	0.135787	3.2893e-06	3.64271e-05
MAF	32.4384	-1.47828	0.396091	3.28902e-06	3.64271e-05
FGD6	91.472	-1.00542	0.261396	3.29774e-06	3.6497e-05
CNN2	1652.69	-0.606745	0.145602	3.30042e-06	3.64987e-05
RPL7L1	1126.64	0.382393	0.0853402	3.30216e-06	3.64987e-05
FBLN2	186.207	-1.50867	0.405561	3.32723e-06	3.67521e-05
MORF4L2	1572.45	0.491877	0.113398	3.36349e-06	3.71286e-05
EFHD1	12.3882	-2.30845	0.66049	3.41369e-06	3.76342e-05
SLC39A6	493.586	0.408527	0.0919477	3.43991e-06	3.78988e-05
CNOT9	223.82	0.547741	0.129043	3.49262e-06	3.8421e-05
BAG5	151.876	0.559446	0.132362	3.49092e-06	3.8421e-05
GAA	225.588	-0.585472	0.139853	3.49404e-06	3.8421e-05
CCDC9B	82.6471	0.924676	0.239882	3.56373e-06	3.91621e-05
CAMK2D	207.04	-0.679598	0.167947	3.59479e-06	3.9478e-05
PHACTR2	263.217	-0.586287	0.140317	3.6005e-06	3.95155e-05
FGFRL1	233.267	-0.530185	0.12436	3.62533e-06	3.97369e-05
LUCAT1	7.30352	3.16997	0.949897	3.62391e-06	3.97369e-05
PDIA5	102.449	0.899572	0.233181	3.68221e-06	4.03151e-05
ORMDL2	292.46	0.580195	0.13872	3.68279e-06	4.03151e-05
CALCRL	10.8542	-2.59971	0.760875	3.71878e-06	4.06571e-05
UCHL3	228.362	0.547953	0.129693	3.8052e-06	4.15754e-05
TFF3	28.849	-1.10286	0.291355	3.82637e-06	4.178e-05
PAK1	238.592	-0.654974	0.161326	3.90149e-06	4.2573e-05
LOC101927021	49.0552	-1.10971	0.293917	3.9504e-06	4.30793e-05
ADAM19	182.376	-0.619213	0.150865	4.00705e-06	4.3646e-05
SATB1	39.3098	-1.22357	0.326618	4.00747e-06	4.3646e-05
CASP6	89.671	-0.721612	0.18179	4.04629e-06	4.40407e-05
PEAK1	292.31	-0.557263	0.132821	4.06476e-06	4.42137e-05
PLXND1	287.693	-0.61409	0.149513	4.09046e-06	4.44367e-05
TOX2	205.651	-0.728371	0.183946	4.08916e-06	4.44367e-05
MYO6	670.545	-0.417893	0.0951209	4.1082e-06	4.46011e-05
BACH2	24.7342	-1.4873	0.405617	4.12943e-06	4.48031e-05
RNF24	208.405	0.728128	0.184004	4.13891e-06	4.48776e-05
WNT2B	89.4519	-0.752338	0.19143	4.18139e-06	4.53094e-05
CCT6A	1119.35	0.625703	0.153237	4.21623e-06	4.5658e-05
DIPK1B	84.3888	-0.802019	0.206495	4.23424e-06	4.58241e-05
HDAC7	1992.58	-0.492189	0.114878	4.26274e-06	4.61033e-05
GDF11	240.008	-0.730842	0.185324	4.33185e-06	4.68212e-05
ODF3B	10.6225	3.01317	0.91374	4.38051e-06	4.73172e-05
RBM34	318.16	0.564025	0.135373	4.41145e-06	4.76214e-05
PCLAF	166.42	0.511395	0.120422	4.4364e-06	4.78605e-05
ALG5	399.506	0.457141	0.105826	4.55413e-06	4.90997e-05
EFHC1	117.545	-0.72361	0.183733	4.57834e-06	4.93296e-05
FOXN3	1849.09	-0.750964	0.192324	4.6846e-06	5.04427e-05
SUPT16H	738.797	0.414863	0.0949919	4.70199e-06	5.05981e-05
EDA2R	102.895	-0.638026	0.157959	4.72481e-06	5.08118e-05
LBH	21.4297	-1.73061	0.487803	4.772e-06	5.1287e-05
NUP188	257.501	0.521001	0.123669	4.82739e-06	5.18497e-05
TCAF1	533.573	-0.505313	0.119294	4.84892e-06	5.20483e-05
ATRX	992.538	-0.494435	0.116344	4.90129e-06	5.25775e-05
LRRC75A	4149.99	-0.393093	0.0896962	4.92562e-06	5.28054e-05
STC2	518.097	1.18321	0.320017	5.0017e-06	5.35874e-05
ANKLE2	226.884	0.496861	0.117146	5.00618e-06	5.36018e-05
CD109	147.84	-0.78355	0.203069	5.02019e-06	5.37182e-05
BTN2A1	46.0338	1.37339	0.37689	5.06688e-06	5.4184e-05
SUCO	317.543	0.46432	0.108342	5.07364e-06	5.42224e-05
NISCH	215.923	-0.611719	0.15065	5.08516e-06	5.43116e-05
SSC5D	186.859	-1.14424	0.309074	5.08849e-06	5.43132e-05
WDR55	348.39	0.452389	0.105207	5.12328e-06	5.46165e-05
KCNJ6	10.6919	-2.09425	0.612199	5.1232e-06	5.46165e-05
STING1	96.0513	-0.832159	0.218145	5.16597e-06	5.50372e-05
PPARGC1A	26.2002	-1.70946	0.484121	5.17445e-06	5.50933e-05
RANBP1	458.645	0.627477	0.155707	5.24956e-06	5.58235e-05
SMAD9	18.0984	-1.60036	0.449184	5.24828e-06	5.58235e-05
BNC1	36.0662	1.62507	0.457488	5.29389e-06	5.62599e-05
NEDD9	165.701	-0.649824	0.162636	5.3059e-06	5.63525e-05
FAM117B	18.9355	-1.7806	0.509073	5.36059e-06	5.68628e-05
APLP2	6047.82	-0.350589	0.0795733	5.40933e-06	5.73443e-05
DNAJB2	118.796	-0.708334	0.180885	5.41802e-06	5.74008e-05
ADGRF5	45.4159	-1.09114	0.295062	5.43897e-06	5.75871e-05
TMEM107	87.1674	-0.728211	0.187104	5.45653e-06	5.77373e-05
IPO4	227.064	0.789695	0.206024	5.46716e-06	5.78141e-05
GDNF	19.2063	3.93988	1.2815	5.47212e-06	5.78307e-05
ARL10	195.268	-0.621775	0.154434	5.52816e-06	5.83869e-05
RRP7A	492.278	0.580186	0.141881	5.53162e-06	5.83874e-05
SLC1A3	144.663	0.595427	0.146496	5.56071e-06	5.86583e-05
MLXIP	433.951	0.446869	0.104343	5.72453e-06	6.03492e-05
LRP4	187.438	-0.858383	0.227548	5.74395e-06	6.05166e-05
XPO1	248.298	0.434956	0.101247	5.78859e-06	6.09494e-05
MMP25	8.20941	2.9077	0.903322	5.81633e-06	6.12038e-05
GOLGA8N	25.1265	-1.37995	0.383218	5.87481e-06	6.17812e-05
NIP7	105.724	0.644088	0.161883	5.89939e-06	6.20016e-05
VLDLR	30.3747	-1.7235	0.494163	5.90476e-06	6.20199e-05
DDX27	606.777	0.377839	0.086697	5.93646e-06	6.23147e-05
ZNF493	24.4015	-1.38843	0.386459	5.99545e-06	6.28952e-05
HYAL3	28.1946	1.43467	0.401222	6.05292e-06	6.34592e-05
MPP6	103.957	-0.654236	0.165304	6.07272e-06	6.36279e-05
FUS	1021.18	0.499235	0.119088	6.12097e-06	6.40911e-05
UBE2E1	969.296	0.747581	0.194461	6.12443e-06	6.40911e-05
ANKRD36C	159.233	-0.698536	0.179191	6.13011e-06	6.41114e-05
ZNHIT2	29.1988	1.12058	0.306335	6.15972e-06	6.43817e-05
TNK2	121.123	-1.04274	0.28347	6.17393e-06	6.44908e-05
DDX18	715.663	0.390403	0.0901261	6.28699e-06	6.56317e-05
TGOLN2	1865.93	0.357112	0.0818227	6.35156e-06	6.62653e-05
AKR1C2	8.99234	2.35717	0.715943	6.36324e-06	6.63467e-05
SDC2	320.33	-0.719492	0.186256	6.41976e-06	6.68953e-05
SPOCK1	110.768	-0.794575	0.20982	6.51179e-06	6.7813e-05
SH3BGRL2	56.4806	-0.977422	0.265279	6.54908e-06	6.81184e-05
NDUFAB1	927.093	0.341737	0.0781896	6.60001e-06	6.86064e-05
HAPLN1	73.8339	-1.85084	0.54319	6.73162e-06	6.99321e-05
KIF7	89.8808	-0.774046	0.204273	6.93689e-06	7.19771e-05
ATP5MC1	1099.46	0.577359	0.142946	6.99364e-06	7.25219e-05
STK40	165.209	0.732882	0.191564	7.05182e-06	7.3081e-05
ANKH	45.3839	-0.983587	0.268572	7.08677e-06	7.33987e-05
SLC37A1	34.4233	1.06063	0.291641	7.11144e-06	7.36096e-05
EHD3	131.825	-0.825484	0.220873	7.2429e-06	7.4925e-05
ACLY	901.738	0.454644	0.107778	7.26241e-06	7.50815e-05
NDRG4	68.7894	-0.93908	0.255816	7.33699e-06	7.58067e-05
GLIS3	246.979	0.529676	0.129354	7.60899e-06	7.85696e-05
SP100	917.073	0.591383	0.147962	7.62174e-06	7.86538e-05
KCNK2	18.4825	-3.32378	1.09195	7.71565e-06	7.95749e-05
MYO1C	717.53	0.431212	0.101802	7.73184e-06	7.96938e-05
SRPX	735.397	-0.63116	0.160495	7.75532e-06	7.98878e-05
NCAM2	46.6496	-0.989556	0.27259	7.96835e-06	8.20328e-05
GALE	190.162	0.661703	0.170422	7.97682e-06	8.20706e-05
PCDHB9	68.9825	-0.876608	0.238167	7.98466e-06	8.21019e-05
FAM126A	171.849	0.685369	0.17803	8.04067e-06	8.25785e-05
TAPBPL	67.3101	1.08671	0.302112	8.04022e-06	8.25785e-05
NNT	175.74	-0.597852	0.150441	8.0463e-06	8.25868e-05
PYGL	95.9613	-0.904911	0.247024	8.05673e-06	8.26358e-05
AKAP12	1898.44	-0.510857	0.124269	8.06074e-06	8.26358e-05
CAPN15	130.938	0.561207	0.139225	8.06926e-06	8.26737e-05
MRPS18B	826.932	0.415123	0.0978531	8.22681e-06	8.42374e-05
RC3H2	512.663	0.347444	0.0804929	8.23359e-06	8.42565e-05
ARHGAP29	570.879	-0.494588	0.119779	8.30186e-06	8.49043e-05
SLC27A1	74.7649	-0.938265	0.25794	8.38535e-06	8.57069e-05
AK2	576.849	0.409263	0.0964378	8.43839e-06	8.61527e-05
DNAJC5	740.486	0.460256	0.110211	8.43904e-06	8.61527e-05
TMEM80	145.069	-0.834427	0.225985	8.47576e-06	8.6476e-05
BHLHE41	197.942	0.657272	0.169709	8.52236e-06	8.68479e-05
MX2	5.75386	3.10019	1.01701	8.52119e-06	8.68479e-05
AFP	15.0922	1.60078	0.468255	8.5734e-06	8.7316e-05
WBP11	200.837	0.566307	0.141287	8.58561e-06	8.73884e-05
SRSF3	817.647	0.419848	0.0993366	8.59291e-06	8.74106e-05
RSRC1	359.014	0.444462	0.106	8.63175e-06	8.77536e-05
SSH1	242.299	-1.2806	0.363593	8.6514e-06	8.79011e-05
EIF2S1	422.857	0.547268	0.135602	8.6863e-06	8.82033e-05
DNM1L	276.305	0.474154	0.114312	8.74162e-06	8.87124e-05
MIR1915HG	110.156	-0.631437	0.161783	8.76362e-06	8.88829e-05
LSG1	234.828	0.482027	0.116576	8.79182e-06	8.91162e-05
ACSF2	35.3462	-1.43122	0.412844	8.88196e-06	8.99766e-05
RNASET2	72.1756	-0.991658	0.275573	8.98389e-06	9.09553e-05
CYB5R3	3512.98	0.286577	0.0659203	9.00283e-06	9.10931e-05
ANKRD50	103.82	-0.741121	0.197348	9.09731e-06	9.19946e-05
TCFL5	73.0389	-0.762111	0.204095	9.1088e-06	9.20021e-05
ZFPM2	40.991	-0.91695	0.252854	9.10848e-06	9.20021e-05
FAM89B	215.052	-0.822381	0.223409	9.18787e-06	9.2746e-05
KIAA0355	112.788	-0.662507	0.172191	9.19352e-06	9.27483e-05
IL6ST	440.505	0.872393	0.239248	9.24799e-06	9.32428e-05
DAAM2	48.9633	-1.04898	0.29403	9.38606e-06	9.45792e-05
MLKL	15.6038	1.9392	0.591886	9.40612e-06	9.47255e-05
ATF4	2720.15	0.61865	0.158514	9.4922e-06	9.55362e-05
SCD	2662.03	-0.594892	0.151117	9.59615e-06	9.64465e-05
MYL9	987.104	-0.582242	0.147164	9.59955e-06	9.64465e-05
MPDZ	101.788	-0.845578	0.231418	9.59928e-06	9.64465e-05
RNF114	308.234	0.596715	0.151705	9.6121e-06	9.65159e-05
DLG1	187.19	-0.662004	0.172523	9.62203e-06	9.65589e-05
DNAJC3	287.172	0.49129	0.119882	9.69643e-06	9.72484e-05
GLI2	33.5001	-1.34458	0.387746	9.7687e-06	9.79159e-05
HDAC9	66.7736	0.886204	0.244646	9.85881e-06	9.87613e-05
SIX5	35.6209	6.52402	9.43618	9.89346e-06	9.90504e-05
TIAM1	119.685	-0.892769	0.246892	9.9666e-06	9.97243e-05
QSOX2	61.2982	0.740401	0.198375	1.00271e-05	0.000100271
BCOR	115.42	-0.733594	0.196217	1.00639e-05	0.00010058
ADAMTSL1	118.562	-0.818023	0.223614	1.02071e-05	0.000101952
NRBP2	104.482	-0.745649	0.200396	1.02756e-05	0.000102517
PSMC3	588.076	0.518527	0.128296	1.02931e-05	0.000102631
XPO6	350.941	0.637317	0.165329	1.03284e-05	0.000102923
VEGFC	11.6743	2.38556	0.764273	1.04931e-05	0.000104504
OSBPL1A	168.733	-0.793514	0.21621	1.05284e-05	0.000104794
SLC41A2	24.4703	1.54614	0.458311	1.06227e-05	0.000105671
ZNF836	34.8115	-1.21884	0.350007	1.06477e-05	0.000105858
KLHL4	64.4639	-0.758128	0.204999	1.07068e-05	0.000106079
SFRP2	264.673	0.548047	0.137517	1.06954e-05	0.000106079
ZG16B	60.8237	0.943397	0.264051	1.07071e-05	0.000106079
RYBP	301.406	-0.567927	0.143656	1.06947e-05	0.000106079
MAML2	144.664	0.613258	0.15797	1.07006e-05	0.000106079
PRPF40A	2065.42	0.31746	0.074086	1.06982e-05	0.000106079
BCL7A	73.719	0.80268	0.219468	1.07479e-05	0.000106422
A2M	199.619	-1.17908	0.337806	1.07967e-05	0.000106843
SLC5A6	141.425	0.690046	0.182954	1.08268e-05	0.000107079
EZR	309.459	0.565022	0.142943	1.09324e-05	0.000108061
PITPNC1	52.5559	-1.12983	0.322993	1.10839e-05	0.000109495
HPS1	376.032	-0.382376	0.0907888	1.11712e-05	0.000110294
CCT4	797.739	0.483812	0.118706	1.12036e-05	0.000110486
SP140L	235.929	0.530221	0.132455	1.1198e-05	0.000110486
RBM47	18.3186	1.48514	0.439806	1.13028e-05	0.0001114
POLR2D	215.819	0.547861	0.137933	1.13259e-05	0.000111564
HCP5	39.6218	1.17392	0.33809	1.15934e-05	0.000114133
FMO2	12.5244	-3.29759	1.14023	1.16006e-05	0.000114139
MSH3	175.537	0.57085	0.145361	1.17013e-05	0.000115063
GAS1	229.421	0.922693	0.259289	1.17505e-05	0.00011548
CCDC82	99.0462	0.666294	0.176195	1.18055e-05	0.000115954
SORCS2	28.9039	-1.19108	0.344356	1.19345e-05	0.000117154
C1GALT1C1	54.3751	0.95709	0.270502	1.19551e-05	0.000117289
TPP1	1510.17	-0.626248	0.163311	1.20014e-05	0.000117676
TMEM38A	20.8121	-1.66645	0.50631	1.20443e-05	0.000118028
SORL1	77.9586	-1.16886	0.337849	1.21939e-05	0.000119426
TBCK	115.075	-0.842323	0.234459	1.23582e-05	0.000120966
NFE2L3	65.5529	1.00634	0.28694	1.24756e-05	0.000122045
PLA2R1	89.4229	-0.70036	0.188251	1.26638e-05	0.000123815
GLIS2	120.14	-1.11094	0.320505	1.27184e-05	0.000124278
MAP7D3	756.676	-0.390233	0.0935506	1.28148e-05	0.000125149
UFM1	345.585	0.411426	0.0993143	1.2982e-05	0.000126638
RRM1	481.481	0.514943	0.129057	1.31051e-05	0.000127766
PABPC5	37.5526	1.33178	0.393354	1.31459e-05	0.00012809
ITGA6	42.6114	-1.13265	0.328429	1.32174e-05	0.00012864
TWNK	60.9184	0.876297	0.246589	1.32136e-05	0.00012864
GPAT4	511.566	0.466122	0.114725	1.32416e-05	0.000128803
RIPOR3	38.8678	1.33772	0.395665	1.32688e-05	0.000128994
PITPNB	509.575	0.451782	0.110655	1.32971e-05	0.000129122
RHEB	430.508	0.396983	0.0955538	1.3316e-05	0.000129232
WDR43	427.565	0.645419	0.170741	1.33737e-05	0.000129719
PARP10	16.3773	1.59292	0.485174	1.3493e-05	0.000130802
PSMG4	178.627	0.518028	0.13023	1.35116e-05	0.000130908
DDX56	166.173	0.521394	0.131348	1.36725e-05	0.000132392
CCDC8	139.003	-0.830048	0.232447	1.39352e-05	0.000134859
NOL11	285.351	0.4986	0.124633	1.39782e-05	0.000135122
SF3B4	228.026	0.576524	0.148779	1.39749e-05	0.000135122
TMEM140	106.915	0.696852	0.188374	1.40305e-05	0.000135552
SCARB2	886.77	0.336129	0.0799038	1.40722e-05	0.000135878
TRIM16L	86.6561	0.763283	0.210806	1.43187e-05	0.00013818
SRP72	1285.13	0.407493	0.0987933	1.43312e-05	0.000138223
RSAD2	9.87334	2.97857	1.04044	1.48672e-05	0.000143311
SAT2	338.803	-0.570273	0.147425	1.49771e-05	0.00014429
CSTF2	58.7137	0.946075	0.271644	1.50577e-05	0.000144984
CARS2	280.082	0.570438	0.147611	1.51924e-05	0.000146199
SCN2A	57.5407	-1.0756	0.31375	1.52469e-05	0.000146641
CDKN1B	183.371	-0.526225	0.133794	1.54008e-05	0.000148038
MAP3K7CL	19.0407	-1.48713	0.453787	1.56487e-05	0.000150336
PFKP	434.322	0.676815	0.183171	1.58283e-05	0.000151977
CSGALNACT1	31.9738	1.84953	0.589714	1.59301e-05	0.000152868
GPR84	2.9837	4.42038	1.75048	1.60015e-05	0.000153467
AGPAT3	584.941	0.457138	0.113418	1.6059e-05	0.000153932
COX17	831.264	0.732099	0.20203	1.60938e-05	0.00015418
TLN2	238.76	-0.460522	0.114535	1.63868e-05	0.000156866
SLC35E2B	697.46	-0.598582	0.15749	1.63925e-05	0.000156866
NEO1	339.134	-0.452418	0.112207	1.64305e-05	0.000157141
TMEM33	232.981	0.554958	0.143441	1.65407e-05	0.000158107
CENPE	119.234	0.557496	0.144285	1.66016e-05	0.0001586
SMOC1	207.442	1.00521	0.293343	1.68771e-05	0.000160962
CCNI	3868.24	-0.195913	0.0460053	1.6991e-05	0.000161959
NMT2	292.556	-0.497153	0.12587	1.74388e-05	0.000166135
BCL11A	61.4974	-0.884616	0.254603	1.76023e-05	0.000167506
ABHD16A	284.587	0.631327	0.16913	1.75988e-05	0.000167506
GTPBP1	171.288	0.520578	0.13317	1.76577e-05	0.000167939
HSD17B8	41.4413	-1.1169	0.331526	1.79207e-05	0.000170346
FZD2	920.144	-0.818859	0.233115	1.80895e-05	0.000171856
TRIM56	630.926	0.394792	0.096762	1.85574e-05	0.000176202
SAMD10	38.8481	1.03565	0.305825	1.87252e-05	0.000177698
PSMD8	1221.08	0.395777	0.0971061	1.88062e-05	0.000178367
GLMP	97.9268	-0.932496	0.271858	1.88437e-05	0.000178624
NOC4L	30.3114	1.00403	0.295558	1.88642e-05	0.000178719
SERBP1	2059.03	0.393011	0.0964366	1.9107e-05	0.000180868
TOB2	234.337	-0.563307	0.147474	1.91122e-05	0.000180868
COX5B	1629.65	-0.372469	0.0908847	1.91777e-05	0.000181297
BOC	21.6159	-1.48667	0.462538	1.91787e-05	0.000181297
CNTNAP3	61.8342	-0.999461	0.294657	1.9358e-05	0.000182891
CDC42EP3	417.254	-0.516413	0.132664	1.94255e-05	0.000183427
OLMALINC	33.7189	-1.06083	0.315419	1.96682e-05	0.000185616
A1BG	218.879	-0.558279	0.146246	1.99459e-05	0.000188134
ARHGAP18	100.494	-0.71099	0.197893	2.0016e-05	0.000188691
SNED1	96.6666	-1.09667	0.328007	2.01333e-05	0.000189692
CLU	1860.29	-0.563864	0.148258	2.03509e-05	0.000191637
TIMM17A	375.488	0.472301	0.119565	2.0436e-05	0.000192227
MIR99AHG	105.21	-0.777604	0.221143	2.04682e-05	0.000192424
BTN3A3	111.586	0.866847	0.251719	2.066e-05	0.00019412
CRACR2B	41.9795	-1.42573	0.443801	2.08085e-05	0.000195408
SAMD13	12.5452	-2.68326	0.958644	2.10115e-05	0.000197206
FAM189A1	21.7912	1.14624	0.346053	2.1089e-05	0.000197717
EXOC3L4	3.35256	4.36077	1.81725	2.10782e-05	0.000197717
YARS1	363.196	0.712096	0.199055	2.11553e-05	0.000198229
CYP7B1	14.3076	1.61142	0.514396	2.12067e-05	0.000198602
MT3	12.0771	4.1052	1.67256	2.13526e-05	0.000199859
YPEL3	153.355	-1.18919	0.361232	2.14451e-05	0.000200616
ND2	17097	0.30151	0.072871	2.16997e-05	0.000202886
MAN2B2	365.903	-0.467828	0.118747	2.19486e-05	0.000205102
TMEM53	133.11	-0.601731	0.161655	2.20199e-05	0.000205655
LUZP1	232.732	0.600307	0.161239	2.21497e-05	0.000206642
USP31	72.5832	0.67864	0.188174	2.22786e-05	0.000207731
KIAA1614	26.8219	-1.2404	0.380257	2.22924e-05	0.000207747
KIAA1109	199.587	-0.72511	0.204347	2.23256e-05	0.000207943
LARP4	129.926	0.537042	0.140459	2.24218e-05	0.000208726
ALDH1B1	105.029	0.701273	0.196261	2.26463e-05	0.000210586
ROM1	75.9134	-0.959155	0.284813	2.26344e-05	0.000210586
CACNB3	64.5672	-0.969573	0.288428	2.27285e-05	0.000211235
MAPK3	354.615	-0.458179	0.116123	2.27421e-05	0.000211248
ZWILCH	241.932	0.513211	0.133165	2.32305e-05	0.000215666
PSMD2	869.892	0.517158	0.134515	2.35004e-05	0.000218054
NCALD	13.3684	-2.03334	0.691536	2.36113e-05	0.000218964
GAB1	46.2239	-0.943677	0.280846	2.39418e-05	0.000221909
VASH1	67.1475	-0.810232	0.235493	2.45287e-05	0.000227226
C22orf39	189.126	-0.587767	0.158179	2.4694e-05	0.000228633
SLC9A3R1	65.1618	-0.708041	0.199964	2.48697e-05	0.000230011
LINC01138	8.66373	1.8382	0.614491	2.48629e-05	0.000230011
GTF2F2	495.356	0.425522	0.107203	2.50271e-05	0.000231342
TP53	175.446	0.628758	0.172387	2.50911e-05	0.000231809
DERL2	254.55	0.497785	0.129002	2.52186e-05	0.00023286
DNAJC10	594.717	0.556542	0.14798	2.53128e-05	0.000233604
DRD4	7.9047	3.25168	1.26181	2.54422e-05	0.000234419
RHOU	34.7339	-1.07941	0.328689	2.5416e-05	0.000234419
PIGT	1018.05	-0.320261	0.0784043	2.54297e-05	0.000234419
NID1	420.808	-0.587601	0.158461	2.54816e-05	0.000234655
ARHGAP23	489.106	-0.602703	0.163647	2.55804e-05	0.000235439
ATXN1	87.0965	-0.764362	0.220394	2.58987e-05	0.00023824
PPP1R13B	280.79	-0.4812	0.124173	2.62589e-05	0.000241424
GBP1P1	4.35165	4.05875	1.71917	2.63675e-05	0.000242292
RPP40	77.9013	0.70631	0.200236	2.64165e-05	0.000242612
STK32B	8.04754	-2.3091	0.820731	2.64519e-05	0.000242807
FSIP2	10.3101	-2.14873	0.752282	2.6909e-05	0.000246738
GNB5	143.112	-0.682022	0.191992	2.70398e-05	0.000247804
KLHDC8B	59.0739	-0.760461	0.219891	2.7297e-05	0.000249894
OGDHL	5.74087	-4.06624	1.73657	2.72901e-05	0.000249894
PIANP	21.5602	-1.77038	0.593185	2.73796e-05	0.000250444
SIDT2	156.348	-0.656515	0.183172	2.73863e-05	0.000250444
CFH	746.418	-0.558795	0.149546	2.74676e-05	0.000251052
SNORD13	65.1556	-1.4423	0.462632	2.7531e-05	0.000251375
LOC100996756	14.9326	-1.83078	0.618666	2.75323e-05	0.000251375
SHROOM4	16.0891	-1.38595	0.441658	2.77713e-05	0.000253423
PTTG1	348.798	0.856956	0.25417	2.78268e-05	0.000253793
PTN	102.915	-0.734612	0.21116	2.80273e-05	0.000255486
TUB	14.0484	-1.64395	0.543517	2.82814e-05	0.000257665
TSKU	268.773	0.866135	0.258522	2.94203e-05	0.000267756
SLITRK6	3.77607	-3.97265	1.70664	2.94141e-05	0.000267756
LOC101928304	10.1139	-2.65324	0.992229	2.94688e-05	0.000268055
PAG1	143.925	0.770317	0.224869	2.97923e-05	0.00027071
DCHS1	101.251	-1.21415	0.381169	2.97771e-05	0.00027071
HSP90B1	1621.89	0.65858	0.185078	2.99209e-05	0.000271734
KMO	266.643	-0.468561	0.121327	3.0023e-05	0.000272516
IL4R	223.463	0.574636	0.155917	3.02939e-05	0.000274829
INO80	147.013	0.602035	0.165444	3.05312e-05	0.000276835
TIMM50	277.576	0.513448	0.135655	3.06082e-05	0.000277386
CD36	11.6015	-3.70112	1.55637	3.06267e-05	0.000277407
HEXA	402.113	-0.51497	0.136263	3.10014e-05	0.000280653
RIF1	284.958	0.389507	0.0983102	3.13221e-05	0.000283262
WNK4	26.1529	1.36367	0.438591	3.13227e-05	0.000283262
MSI2	250.923	-0.808387	0.239359	3.13596e-05	0.000283446
RELL1	92.7509	0.675909	0.192183	3.19918e-05	0.000289007
KLF10	76.1279	0.828588	0.247009	3.21057e-05	0.000289883
WDR77	175.205	0.531623	0.142303	3.2976e-05	0.000297427
LINC02035	35.9353	-1.15703	0.364469	3.32964e-05	0.000300159
TRAPPC9	59.1864	-0.729434	0.21209	3.33529e-05	0.00030051
GLRX3	280.924	0.529752	0.141812	3.34214e-05	0.000300969
CRIP2	235.82	-0.477842	0.125075	3.34729e-05	0.000301274
GAMT	74.6265	-0.818899	0.244477	3.3665e-05	0.000302844
PDCD11	183.739	0.525208	0.140415	3.37942e-05	0.000303846
SPAG1	24.3822	1.60792	0.539689	3.38549e-05	0.000304232
PYROXD2	41.0422	-1.08047	0.337772	3.4122e-05	0.000306471
ABCC6	46.939	-1.05547	0.328946	3.4226e-05	0.000307243
SEPTIN4	166.747	-0.603313	0.167573	3.5189e-05	0.000315557
MSC	8.24946	4.0038	1.80158	3.54697e-05	0.000317742
LNCTAM34A	66.7361	-0.765533	0.226279	3.56207e-05	0.000318927
AGT	7.70902	-2.31502	0.858752	3.59368e-05	0.000321589
SMAD1	217.134	0.661403	0.188617	3.59595e-05	0.000321624
UNC80	7.98751	-1.98282	0.706326	3.60246e-05	0.000322038
RTN2	25.8643	-1.41677	0.465817	3.60533e-05	0.000322127
EIF4E2	639.837	0.534707	0.144288	3.63614e-05	0.000324617
RAB42	31.6015	1.11081	0.350704	3.637e-05	0.000324617
KCTD1	63.5078	-0.977938	0.303113	3.64976e-05	0.000325586
THRB	18.1014	-1.43943	0.475707	3.66911e-05	0.000327141
FBN2	249.027	-0.75361	0.222684	3.71523e-05	0.000331082
ERMP1	54.0037	-0.823389	0.248113	3.72653e-05	0.000331915
ZC3H15	1563.83	0.369626	0.0937533	3.74291e-05	0.000333201
LSMEM2	131.291	0.610109	0.170836	3.77385e-05	0.00033578
PRKCA	155.347	-0.51483	0.138152	3.82221e-05	0.000339907
PLXNA2	61.7605	-0.797271	0.239475	3.89238e-05	0.000345967
ETFB	617.657	-0.618909	0.174379	3.89446e-05	0.000345972
COL9A3	63.1298	-0.934298	0.289236	3.9108e-05	0.000347244
EPHA5	16.4092	-1.72147	0.597679	3.92226e-05	0.00034808
DDX10	289.197	0.416928	0.107735	3.94893e-05	0.000350266
SLCO3A1	43.1129	0.840657	0.255671	3.96645e-05	0.000351637
CYTL1	22.3828	-1.27564	0.415632	4.00032e-05	0.000354089
ARPIN	46.214	-0.95571	0.297917	4.05853e-05	0.000359056
ZNF503	284.151	-0.463605	0.122277	4.11017e-05	0.000363437
SPCS3	988.178	0.407616	0.105348	4.16729e-05	0.000368297
GSTM4	63.0197	-1.11835	0.358622	4.24045e-05	0.000374569
RAB11A	630.23	-0.365622	0.0933753	4.26085e-05	0.000376177
UBE2N	452.714	0.361319	0.0922382	4.31754e-05	0.000380986
EIF3B	474.707	0.48074	0.128157	4.32781e-05	0.000381695
IL27RA	31.2946	1.09414	0.350594	4.35964e-05	0.000384304
EIF4G1	660.093	0.482764	0.128881	4.36399e-05	0.00038449
CNBP	536.089	0.341753	0.0868697	4.39081e-05	0.000386653
RNF144A	32.8335	-1.43939	0.485228	4.39343e-05	0.000386685
TPM2	744.465	-0.444517	0.116998	4.47287e-05	0.000393475
TMEM43	212.182	0.509931	0.138028	4.47622e-05	0.000393567
MRPS17	168.227	0.57923	0.162139	4.55763e-05	0.000400519
SHISA4	124.992	-0.803122	0.244801	4.56756e-05	0.000401186
MITF	40.9561	-0.959684	0.302761	4.60889e-05	0.000404401
LTV1	220.699	0.531682	0.145673	4.61273e-05	0.00040453
PTGES2	152.554	0.580371	0.162825	4.66591e-05	0.000408984
CHEK2	44.6075	1.14208	0.37098	4.67625e-05	0.000409681
SEMA5A	103.338	-0.870824	0.270446	4.68786e-05	0.000410488
CARD10	109.04	-0.689131	0.202797	4.69593e-05	0.000410984
CAPN5	76.3522	-0.812728	0.249034	4.71718e-05	0.000412632
APCDD1L	9.69776	1.84833	0.669458	4.72193e-05	0.000412837
KPNB1	3423.56	0.396083	0.102803	4.73398e-05	0.00041368
SLITRK1	6.54968	-2.46335	0.970821	4.75264e-05	0.000415098
TCTA	126.22	-0.558418	0.155287	4.76158e-05	0.000415667
RPGR	33.9475	1.11851	0.362828	4.77381e-05	0.000416522
GAP43	11.1501	-3.58853	1.64245	4.81621e-05	0.000420007
NCAPG	59.2842	1.05171	0.338116	4.81888e-05	0.000420026
BTBD3	27.9899	-1.18047	0.386865	4.8343e-05	0.000421155
NFIA	337.016	-0.498585	0.135012	4.8478e-05	0.000422116
CYP1B1-AS1	26.9302	1.47119	0.504368	4.87583e-05	0.000424125
VKORC1	907.274	-0.421275	0.110539	4.88375e-05	0.000424599
FTH1	20142.8	1.51377	0.522711	4.89305e-05	0.000425191
CLPTM1L	522.208	0.333568	0.0852016	4.91318e-05	0.000426723
EMP1	716.666	-0.419523	0.110095	4.94273e-05	0.000428855
PIEZO2	59.7932	-0.871204	0.271821	4.94108e-05	0.000428855
GTPBP4	411.534	0.635635	0.183738	4.96336e-05	0.000430208
MTFP1	96.5467	1.01987	0.327164	4.96184e-05	0.000430208
PHKG1	550.866	-0.387451	0.100588	4.96796e-05	0.000430389
EFTUD2	307.394	0.383934	0.0995709	4.97469e-05	0.000430753
TSHZ1	58.0129	-0.940639	0.29788	4.99181e-05	0.000432018
BTG2	71.6697	-0.941962	0.298538	5.02275e-05	0.000434476
FMO1	55.2034	-2.35503	0.923542	5.03113e-05	0.00043498
RNF165	17.9308	-1.45087	0.497775	5.04614e-05	0.000436058
PTBP1	1074.09	0.400746	0.104709	5.12128e-05	0.000442328
CAPN2	712.249	-0.430402	0.113695	5.1328e-05	0.000443099
SMAD6	48.691	-1.24191	0.413853	5.20253e-05	0.000448892
ZFP36L2	112.654	-1.2767	0.428115	5.24975e-05	0.000452738
NEDD4L	563.34	0.378518	0.0983667	5.27448e-05	0.000454642
DNAJC16	225.133	0.497224	0.135397	5.29707e-05	0.000456129
DSC3	68.2539	-0.921052	0.292143	5.29452e-05	0.000456129
AAK1	611.365	-0.402786	0.105563	5.3074e-05	0.000456789
FAM207A	113.977	0.526235	0.145487	5.42281e-05	0.000466487
SLC41A3	180.105	-0.721251	0.217483	5.47665e-05	0.000470882
NDEL1	242.429	0.461158	0.12391	5.49321e-05	0.000472069
SIPA1L2	64.987	0.820113	0.255131	5.5097e-05	0.000473248
KARS1	1029.59	0.608258	0.175076	5.5173e-05	0.000473663
SKI	414.745	-0.510747	0.140446	5.56798e-05	0.000477774
CUL4A	240.026	0.415267	0.10968	5.57739e-05	0.000478341
RCBTB2	31.9518	-1.15055	0.380999	5.59138e-05	0.000479301
PPP1R16B	6.12057	-3.19985	1.43541	5.60427e-05	0.000480166
GCNT3	7.33866	3.19203	1.43218	5.63805e-05	0.000482576
B4GALNT4	27.4433	-1.90195	0.711469	5.63678e-05	0.000482576
TNFRSF10A	73.8292	0.756395	0.231588	5.6932e-05	0.00048681
RPUSD2	94.2741	0.640598	0.18761	5.70904e-05	0.000487921
TMEM98	562.457	-0.515755	0.142459	5.73461e-05	0.000489861
IMMP2L	77.6682	-0.825796	0.258339	5.77658e-05	0.0004932
RBM12	214.173	0.451389	0.121218	5.78452e-05	0.00049349
MRPL46	202.168	0.521698	0.144599	5.78575e-05	0.00049349
ITM2B	1688.29	-0.329501	0.0849661	5.81084e-05	0.000495384
DHCR7	292.622	0.703396	0.21182	5.84423e-05	0.000497982
ARID4A	194.872	-0.518059	0.143481	5.86325e-05	0.000499105
VARS1	241.79	0.678774	0.202471	5.86049e-05	0.000499105
IFFO1	215.329	-0.545134	0.152995	5.8861e-05	0.000500659
SREK1	909.824	-0.306681	0.0787128	5.88735e-05	0.000500659
MDGA2	3.1144	3.72834	1.8345	5.90209e-05	0.000501663
PLD4	102.346	-0.822885	0.257819	5.92987e-05	0.000503774
ZWINT	94.653	0.705129	0.212766	5.93992e-05	0.000504377
TRAPPC4	601.191	0.525664	0.146272	5.95004e-05	0.000504986
RNF213	463.692	0.317656	0.0818085	5.9669e-05	0.000506166
TAF1D	530.034	0.528615	0.147379	5.99311e-05	0.000508137
EXOSC4	125.673	0.533036	0.14897	6.01618e-05	0.000509841
GEMIN4	76.7905	0.69814	0.210326	6.02149e-05	0.000510038
IL10RB	319.692	0.420208	0.111802	6.05401e-05	0.000512539
LAT2	9.27413	1.63035	0.589289	6.05961e-05	0.000512759
PRKD3	119.704	0.599398	0.1731	6.07967e-05	0.000514202
MACROD2	16.9577	-1.45467	0.510712	6.09844e-05	0.000515535
COMMD6	1105.29	-0.415058	0.110288	6.11054e-05	0.000516303
ANKRD17	606.966	0.324311	0.0837911	6.11736e-05	0.000516624
AFAP1	161.063	-0.514562	0.142786	6.15866e-05	0.000519855
LAPTM4B	534.427	-0.409467	0.108712	6.22332e-05	0.000525054
REEP5	575.889	0.376377	0.0988082	6.22988e-05	0.000525349
PXMP4	49.8327	-0.903824	0.289987	6.24334e-05	0.000526224
BEX3	2931.04	-0.419361	0.11178	6.2489e-05	0.000526434
SAMD11	110.39	0.650781	0.192876	6.26793e-05	0.000527777
MMP24OS	463.259	-0.50074	0.138288	6.30793e-05	0.000530884
PALM	217.464	-1.09032	0.362128	6.31364e-05	0.000531103
FTSJ3	198.827	0.566817	0.161626	6.32109e-05	0.000531469
CMTM3	436.343	-0.492757	0.135634	6.34358e-05	0.000533097
ZNF267	67.5004	0.926219	0.299013	6.34843e-05	0.000533243
ANLN	45.4471	0.802004	0.251353	6.35622e-05	0.000533636
GCNT2	64.4963	0.753305	0.232577	6.36156e-05	0.000533822
E2F3	217.022	0.595227	0.172201	6.38184e-05	0.000535261
RAB26	17.6488	-1.73027	0.640627	6.39384e-05	0.000536005
MRPS12	278.839	0.580768	0.166894	6.40251e-05	0.000536469
SFT2D1	86.8895	0.697148	0.211039	6.41376e-05	0.000537149
DNTTIP2	369.306	0.528412	0.148064	6.42407e-05	0.000537748
TIMP4	92.5516	0.728941	0.223389	6.43787e-05	0.00053864
TNFAIP8L3	19.6629	1.38475	0.483753	6.45989e-05	0.000540218
BCL2L12	170.741	0.473526	0.129394	6.47313e-05	0.000541061
DCAF13	185.037	0.632716	0.186605	6.52138e-05	0.000544829
NIPAL3	256.456	-0.622586	0.182779	6.52772e-05	0.000545092
MDFI	39.9166	-1.33304	0.462527	6.5676e-05	0.000548154
TNF	3.12667	4.1196	2.2973	6.72606e-05	0.000561106
FZD4	28.7048	-1.33039	0.462867	6.74938e-05	0.000562777
FAM222B	300.038	0.366007	0.0963043	6.77544e-05	0.000564675
LRRC59	99.9701	0.566888	0.16258	6.81228e-05	0.000567199
CDKL2	44.5829	-1.11872	0.376217	6.81236e-05	0.000567199
[truncated: 12,558 more rows]

## Sheet: TCW et al. astrocytes
gene	baseMean	log2FoldChange	lfcSE	pvalue	padj		TCW et al. astrocytes treated with vehicle vs. IL1a+TNF+C1q for 24 hours
CLDN11	1221.63	-2.96426	0.071262	0	0
NFKBIA	3543.43	3.76484	0.0983832	0	0
SOD2	12794.4	6.19432	0.111483	0	0
CXCL6	7230.23	9.31345	0.219617	0	0
MT2A	51256.4	3.39621	0.103603	4.56903e-238	1.50879e-234
CXCL5	2915.49	8.59595	0.267881	1.76522e-227	4.85759e-224
PAPPA	10077.2	2.64779	0.0831763	4.03813e-224	9.52479e-221
CSF3	4128.12	10.169	0.323679	1.59085e-218	3.28331e-215
CXCL3	1246.4	8.6535	0.290655	2.4094e-196	4.42017e-193
CCL2	4289.55	6.27728	0.21177	1.7634e-194	2.91155e-191
SRGN	2651.93	2.41103	0.0851689	8.35069e-178	1.25344e-174
PIM2	712.689	3.9251	0.139495	1.03351e-176	1.42202e-173
C1QTNF1	1066.38	4.03041	0.146299	1.45419e-169	1.84693e-166
CXCL1	12427.7	9.48797	0.350778	7.44943e-163	8.78554e-160
MT1E	4028.7	3.11712	0.119166	5.30553e-153	5.83997e-150
TNIP1	1478.73	3.84709	0.149413	1.03051e-148	1.00086e-145
ZC3H12A	771.359	6.39527	0.250803	8.32806e-145	7.63914e-142
TNFAIP6	1398.89	8.47304	0.343128	3.59858e-136	3.12717e-133
TNFAIP3	573.601	5.77681	0.235273	1.27672e-134	1.054e-131
SLC2A6	413.373	4.33746	0.180732	1.23932e-129	9.74398e-127
MAN1C1	476.53	-4.02994	0.173594	1.04065e-121	7.81007e-119
CXCL8	1722.13	9.80105	0.43594	9.61505e-114	6.90235e-111
IL1B	214.012	6.2352	0.281518	4.23744e-110	2.79857e-107
HLA-B	9191.2	1.48452	0.0673052	2.9767e-109	1.89032e-106
POU2F2	682.299	3.78261	0.172542	4.81543e-109	2.94472e-106
PSMA6	853.721	1.71662	0.0788757	3.02426e-106	1.78334e-103
CEMIP	1760.89	-3.16597	0.14726	9.56112e-105	5.44357e-102
PRSS23	1040.64	-2.42367	0.114212	1.84006e-101	1.01271e-98
ATP2B1	691.669	2.46108	0.116898	5.8852e-100	3.13454e-97
ZCCHC24	1004.23	-1.54924	0.0739892	9.98868e-99	5.15385e-96
SERPINE2	504.043	2.18145	0.10528	1.10388e-96	5.5231e-94
TMEM158	627.207	3.68113	0.179528	6.26365e-96	3.04174e-93
SAA1	3189.6	6.69039	0.329671	6.00151e-93	2.83117e-90
TFPI2	144.534	5.47928	0.270631	9.23554e-93	4.23578e-90
UACA	774.081	-1.81969	0.0903917	2.52752e-91	1.12789e-88
ICAM1	398.078	2.89883	0.145071	8.09332e-91	3.51655e-88
BEST1	62479.4	2.09866	0.104976	3.59515e-90	1.52204e-87
TIMP3	3977.7	2.33895	0.117357	7.98127e-90	3.29447e-87
WNT5A	2010.98	3.52414	0.18044	2.16589e-87	8.64019e-85
PSMB9	522.296	2.43989	0.124256	2.19786e-87	8.64019e-85
C3	1159.03	5.74655	0.293977	1.30889e-86	5.02585e-84
BIRC3	293.344	6.09508	0.320491	4.42468e-82	1.66036e-79
SLC39A14	721.475	4.35219	0.230411	6.24292e-82	2.2906e-79
RELB	259.443	2.72772	0.144312	1.6639e-81	5.9723e-79
MT1M	311.074	5.01409	0.267843	4.33403e-80	1.52254e-77
CMBL	192.561	-2.45815	0.132593	2.76769e-78	9.52028e-76
CDKN1C	547.168	-2.32281	0.126839	2.40864e-76	8.11615e-74
MAFB	1113.13	-1.79082	0.0982294	1.82001e-75	6.01005e-73
CYP1B1	4303	1.72383	0.0947118	2.94618e-75	9.5381e-73
METRNL	492.921	2.13408	0.117934	1.79875e-74	5.71138e-72
C15orf48	694.514	8.23505	0.45997	3.34167e-73	1.04102e-70
SLC11A2	482.581	2.39225	0.134729	4.93962e-72	1.51033e-69
PSME2	1508.31	1.82342	0.10279	1.31766e-71	3.95562e-69
CCDC152	286.331	-2.8517	0.162182	3.75552e-71	1.10728e-68
CFLAR	749.491	1.73086	0.0980216	5.14033e-71	1.48898e-68
NRP2	792.024	2.55659	0.145977	2.48902e-70	7.08554e-68
SDC4	3354.88	2.05715	0.117196	3.23687e-70	9.05829e-68
TGFBI	3229.08	-1.44282	0.0824868	5.29416e-70	1.45686e-67
SLC25A37	689.101	1.78492	0.101875	6.11579e-70	1.65538e-67
ITGB8	420.464	3.57531	0.209592	1.04323e-67	2.77818e-65
EMCN	138.441	-6.54232	0.38074	1.41439e-67	3.70681e-65
MXRA5	170.492	-3.09079	0.182117	9.27816e-67	2.39362e-64
HSPA5	6452.06	1.55485	0.0912859	1.95258e-66	4.95985e-64
MT1F	233.412	4.2468	0.251499	2.20659e-66	5.52015e-64
DUSP1	232.564	2.58185	0.152088	2.57991e-66	6.35774e-64
RNF144B	169.793	3.61237	0.216197	3.7972e-65	9.21995e-63
DRAM1	378.862	2.34341	0.139123	4.08061e-65	9.76449e-63
SQOR	299.49	2.3066	0.137165	7.04284e-65	1.6612e-62
IL11	176.32	5.81767	0.347719	2.38322e-64	5.54216e-62
SESN3	211.064	-3.11856	0.19059	2.32663e-62	5.26233e-60
SH3BP1	162.596	2.26661	0.137856	3.93559e-62	8.78115e-60
CPM	276.215	3.19754	0.196144	5.45178e-62	1.20019e-59
SERTAD4	205.228	-4.44671	0.273525	9.92912e-62	2.1571e-59
PSME1	1109.24	1.29094	0.0793516	3.94511e-61	8.45945e-59
IGFBP5	1178.98	-2.52041	0.158994	3.23822e-58	6.85465e-56
BID	337.875	2.28244	0.143834	4.1527e-58	8.67914e-56
PDLIM1	1801.8	1.4004	0.0892934	5.65267e-57	1.16664e-54
ARL4C	427.516	-2.98785	0.191807	8.82086e-57	1.79804e-54
GFPT2	1203.08	2.81776	0.180643	9.11232e-57	1.8348e-54
IER3-AS1	506.995	2.81663	0.18104	1.71831e-56	3.4182e-54
ZNF503	284.151	-1.99129	0.127223	1.93469e-56	3.80281e-54
SIX1	1650.27	-1.72515	0.110478	3.22493e-56	6.26433e-54
DNER	683.187	2.02653	0.130209	7.48684e-56	1.43739e-53
WTAP	2568.55	3.11588	0.203975	7.34009e-55	1.39301e-52
NAMPT	943.597	2.39421	0.159597	2.25077e-52	4.22301e-50
IRF1	521.645	2.37162	0.158281	3.09623e-52	5.74402e-50
TRABD2A	111.346	3.53266	0.238246	3.4913e-52	6.40499e-50
ITGA1	267.486	2.27848	0.15315	1.83341e-51	3.32653e-49
NAV1	1185.39	-1.48279	0.100149	4.60196e-51	8.25902e-49
TSPAN9	579.044	-1.7888	0.120603	5.39866e-51	9.58466e-49
PSMB8-AS1	396.076	1.89567	0.128957	3.97013e-50	6.97348e-48
RGS4	391.476	-2.44698	0.167287	5.25158e-50	9.12725e-48
CYGB	914.811	-1.45011	0.099528	1.38431e-49	2.38087e-47
UGP2	970.848	2.41119	0.16693	8.21772e-49	1.39879e-46
TGFB3	141.924	-2.92433	0.204728	2.67157e-48	4.50104e-46
SMIM3	236.058	1.95502	0.136657	1.20952e-47	2.01722e-45
SLC7A2	325.369	2.98433	0.21085	1.5149e-47	2.50125e-45
PTP4A2	1858.71	0.756633	0.0529737	1.73345e-47	2.83376e-45
SLC43A3	379.872	3.00722	0.212802	1.98558e-47	3.21411e-45
UGCG	1213.14	1.46097	0.102696	2.04246e-47	3.27409e-45
NFKB1	425.623	2.20193	0.155227	5.12839e-47	8.14182e-45
CXCL12	115.221	-2.72191	0.19388	1.35387e-46	2.12893e-44
SAA2	1823.57	6.21928	0.443329	3.65442e-46	5.69227e-44
TP53INP1	163.828	-2.41878	0.173017	6.11676e-46	9.43867e-44
PTGES	4454.35	3.99781	0.290081	1.04314e-45	1.59475e-43
PDGFRL	345.182	-1.66779	0.119884	2.69916e-45	4.08861e-43
NFKBIZ	126.729	3.9809	0.292066	8.36801e-45	1.25604e-42
PLXDC2	78.236	-3.36008	0.247689	2.83683e-44	4.21972e-42
BEX1	645.348	2.3364	0.17036	2.91859e-44	4.30258e-42
COL13A1	290.972	-2.27636	0.166013	3.40188e-44	4.97067e-42
DDX21	1316.06	1.22885	0.0904227	1.04687e-43	1.51621e-41
SFRP2	264.673	1.97726	0.145227	1.92076e-43	2.75771e-41
PEG10	469.172	-1.98178	0.146644	7.55831e-43	1.07582e-40
CFB	308.075	4.49038	0.338766	2.16494e-42	3.05515e-40
ADAMTS15	97.4601	-3.46485	0.262145	2.711e-42	3.79333e-40
PDLIM4	1935.82	2.51496	0.188687	3.76862e-42	5.18531e-40
C11orf96	125.293	4.67383	0.35317	3.7679e-42	5.18531e-40
IRAK3	129.85	4.8515	0.368943	1.51346e-41	2.06519e-39
ACSL1	450.782	2.88662	0.220172	2.99644e-41	4.05527e-39
FSTL3	181.19	2.15197	0.163017	4.20218e-41	5.64083e-39
HIF1A	2072.87	1.52683	0.116013	5.46901e-41	7.28216e-39
B3GNT5	139.205	2.35602	0.179501	7.9029e-41	1.04388e-38
SOX4	1821.37	-2.00639	0.152518	9.10325e-41	1.19289e-38
HECW2	93.4589	3.15299	0.242829	9.28062e-41	1.20655e-38
SEMA3E	170.791	-2.28063	0.17438	1.69998e-40	2.19284e-38
TFAP2B	61.5749	-3.4859	0.272034	5.19539e-40	6.6497e-38
MT1X	375.802	2.72369	0.210896	5.55887e-40	7.06019e-38
SFRP1	715.995	-1.42411	0.110356	1.24602e-39	1.57047e-37
SETBP1	255.911	-2.38317	0.187117	1.1767e-38	1.47185e-36
PCDH7	135.42	-2.34327	0.184019	1.3157e-38	1.63335e-36
AKAP12	1898.44	1.60073	0.125547	1.34728e-38	1.66007e-36
TNFRSF10D	323.973	-1.99715	0.156489	1.52307e-38	1.86277e-36
ISLR	334.022	-1.80759	0.142113	2.65841e-38	3.22742e-36
HTRA1	1492.1	-1.15375	0.0912679	2.90315e-38	3.49882e-36
LAMB3	130.263	3.2816	0.262226	3.10854e-38	3.71922e-36
OAS3	135.77	3.47382	0.278849	4.90318e-38	5.8242e-36
MMP1	89.9829	7.41838	0.59274	2.14372e-37	2.52821e-35
ZC3H12C	119.607	2.72138	0.218803	2.45419e-37	2.87384e-35
CALD1	6033.61	-0.74457	0.0593842	2.96275e-37	3.44492e-35
CHI3L2	240.372	3.41372	0.278074	5.03571e-37	5.81431e-35
PARP14	559.023	1.81652	0.145521	5.33039e-37	6.11181e-35
TAPBP	1976.48	1.43819	0.117022	3.08432e-36	3.51208e-34
ICOSLG	226.504	5.48089	0.448249	4.41192e-36	4.98939e-34
CA11	174.951	-2.47849	0.202462	4.78377e-36	5.37312e-34
PSMA4	1490.59	0.872152	0.0710693	5.58821e-36	6.23425e-34
IL7R	381.611	2.86752	0.239168	4.39146e-35	4.83383e-33
RGMA	121.456	-2.66932	0.222273	5.35028e-35	5.85023e-33
CD248	310.498	-1.66706	0.139221	2.32065e-34	2.50433e-32
EFEMP1	397.54	-1.38859	0.116898	4.14581e-34	4.4449e-32
ALDH1A2	64.0757	-4.35947	0.373389	7.21771e-34	7.68849e-32
TXNIP	1641.59	-2.07361	0.17489	1.03902e-33	1.0997e-31
MAN1A1	113.799	2.81037	0.240835	2.25324e-33	2.35783e-31
CYCS	689.841	1.14805	0.0979276	2.25629e-33	2.35783e-31
ZIC1	541.438	-1.21048	0.103383	2.60903e-33	2.70929e-31
HIPK2	2317.95	0.816286	0.0694717	3.62977e-33	3.7457e-31
IL32	1244.81	4.08904	0.355098	3.67733e-33	3.77121e-31
TNIP3	85.1639	5.42606	0.46801	8.00767e-33	8.1614e-31
EIF2S2	4170.93	0.887844	0.0762633	1.04581e-32	1.05935e-30
NLRP1	228.814	-1.69071	0.145681	1.89462e-32	1.90744e-30
RCN1	1943.66	0.669624	0.0574922	1.95597e-32	1.95727e-30
IFI44L	414.247	3.00178	0.262689	2.52286e-32	2.50934e-30
TMEM164	146.812	1.75444	0.151692	3.26536e-32	3.22841e-30
PTGFR	182.934	1.81347	0.156766	3.34384e-32	3.28632e-30
IRF1-AS1	256.412	2.03619	0.176157	3.57813e-32	3.49577e-30
PTGS2	64.4858	4.74293	0.417189	4.23498e-32	4.11316e-30
VWA5A	160.237	-1.91298	0.165662	4.34765e-32	4.1979e-30
APLN	95.0639	-3.70855	0.329272	6.46463e-32	6.20567e-30
GCLM	279.364	1.40611	0.122885	7.14451e-32	6.81867e-30
TNC	105.481	2.28908	0.199728	7.75294e-32	7.35683e-30
ETV1	135.719	-1.91252	0.166822	1.13549e-31	1.07132e-29
B4GALT1	1774.12	1.068	0.0937504	1.1956e-31	1.12162e-29
NPC2	1252.01	-0.80929	0.0708356	1.64354e-31	1.53313e-29
CX3CL1	149.013	4.52801	0.404549	2.29695e-31	2.13061e-29
MFSD12	1313.84	0.964102	0.0849683	2.56069e-31	2.36198e-29
CFI	406.433	-1.18169	0.104602	3.09587e-31	2.83977e-29
TNFAIP2	102.974	4.83244	0.43195	3.76379e-31	3.43337e-29
CNTNAP3B	161.103	-2.51421	0.223029	4.20516e-31	3.81491e-29
CD82	1528.06	2.58831	0.230596	6.20007e-31	5.59396e-29
LOC730101	60.5287	-2.6694	0.238361	6.90823e-31	6.19901e-29
ATOH8	259.501	2.17246	0.192827	8.71913e-31	7.78171e-29
FHL2	486.92	-1.2088	0.108125	1.16168e-30	1.03121e-28
NREP	256.083	-1.82877	0.162844	1.61297e-30	1.42416e-28
KYNU	92.4992	5.31528	0.479145	2.08918e-30	1.83481e-28
SLC7A14	40.3239	-4.46086	0.406599	2.48885e-30	2.17425e-28
TGM2	622.401	-1.57877	0.141661	3.00953e-30	2.61528e-28
APOL1	108.898	2.47409	0.222995	3.41059e-30	2.94828e-28
MARCHF6	674.865	-0.962168	0.0869058	5.757e-30	4.95072e-28
CXCL2	145.926	7.51312	0.679338	6.4216e-30	5.49363e-28
HDGF	1513.4	1.12876	0.102676	9.7648e-30	8.31065e-28
HLA-A	2879.51	1.18646	0.10825	1.34812e-29	1.14148e-27
KRT18	317.584	-1.76229	0.160086	1.82699e-29	1.53905e-27
BTG3	342.256	1.3647	0.124893	2.20472e-29	1.84783e-27
PDCD4	269.123	-1.6663	0.152803	5.03695e-29	4.20026e-27
PIK3IP1	77.3744	-2.68515	0.248683	5.70345e-29	4.73215e-27
GBE1	335.631	1.26313	0.116663	5.86919e-29	4.84531e-27
MFSD2A	102.629	4.08505	0.384469	7.54181e-29	6.19517e-27
GSN	477.207	-1.26445	0.117133	8.34844e-29	6.81265e-27
MCTP1	222.281	2.06505	0.190008	8.37604e-29	6.81265e-27
ZNFX1	1076.35	1.14285	0.106061	1.05328e-28	8.52488e-27
TRAF1	42.6269	4.28516	0.405726	1.73097e-28	1.39415e-26
C7	665.923	-1.52776	0.14249	2.82958e-28	2.26792e-26
IKBKE	229.362	2.46414	0.230744	3.32138e-28	2.64924e-26
SLC2A1	196.616	-1.88334	0.17522	3.34576e-28	2.65586e-26
MYOF	316.594	-1.25835	0.118007	3.4561e-28	2.73032e-26
SSBP3	451.163	-1.25865	0.118349	4.67826e-28	3.67823e-26
BTN3A2	466.774	1.25157	0.11801	6.38716e-28	4.99803e-26
STC1	441.113	1.89221	0.177093	6.63896e-28	5.17056e-26
FABP5	398.84	-1.12539	0.106362	8.72665e-28	6.76458e-26
METTL7A	246.883	-1.61991	0.152928	1.35652e-27	1.04661e-25
PLOD2	364.355	1.43612	0.136186	1.55222e-27	1.19203e-25
SERPINE1	3294.3	2.3992	0.228871	3.07964e-27	2.35407e-25
CYB5A	379.404	1.15992	0.111119	3.81244e-27	2.90079e-25
ZNF385D	84.9739	-2.50787	0.240505	4.39327e-27	3.3274e-25
SNAPC1	346.314	1.47276	0.141104	5.21701e-27	3.93324e-25
SGK1	165.656	-1.90231	0.181505	5.81697e-27	4.36564e-25
IFITM2	6260.64	-1.07375	0.103178	5.93453e-27	4.43371e-25
WWC1	105.613	3.16006	0.308612	8.06891e-27	5.97425e-25
PTX3	890.979	3.82616	0.376483	9.12371e-27	6.72507e-25
CTSS	52.2673	3.93219	0.387598	1.09612e-26	8.0436e-25
TNFAIP8	104.744	1.82273	0.175202	1.27784e-26	9.33555e-25
TSPAN11	131.607	-2.0022	0.192633	1.40098e-26	1.01901e-24
EIF4B	1404.56	-0.798688	0.0771281	2.12196e-26	1.53665e-24
RND3	198.356	1.64361	0.15913	2.26584e-26	1.63368e-24
GPM6B	172.618	2.06055	0.199305	2.37923e-26	1.70798e-24
CKAP4	4052.84	0.947629	0.0920625	2.60526e-26	1.86214e-24
ADAM12	707.201	-1.1815	0.115342	2.88238e-26	2.05134e-24
LYAR	259.417	1.23703	0.120812	2.99148e-26	2.11984e-24
GRASP	93.3096	-2.28981	0.222807	3.25844e-26	2.29915e-24
AREG	104.371	3.40722	0.341254	7.53753e-26	5.29584e-24
TLCD2	338.854	-1.2248	0.1209	9.11661e-26	6.37815e-24
HS3ST3B1	201.013	1.74366	0.171068	1.05978e-25	7.38313e-24
SLC7A8	45.2202	-4.406	0.444061	1.44376e-25	1.00159e-23
HEG1	1197.05	-0.774961	0.0762452	1.65285e-25	1.14185e-23
MX1	257.069	5.04007	0.504572	1.71302e-25	1.17849e-23
LGALS9	169.431	2.00572	0.199307	4.17712e-25	2.86176e-23
LPAR1	483.962	1.26909	0.127163	4.26736e-25	2.91151e-23
RAMP1	170.96	-1.8337	0.182242	4.30939e-25	2.92808e-23
GBP1	331.104	1.52685	0.152425	4.40639e-25	2.98172e-23
XBP1	272.524	1.65458	0.165386	6.34786e-25	4.26055e-23
STAT1	591.189	1.80152	0.179756	6.32459e-25	4.26055e-23
FADS1	2214.29	1.28813	0.129584	6.43507e-25	4.3016e-23
SEMA3A	318.971	-1.17303	0.11822	7.59376e-25	5.05567e-23
LAP3	188.071	2.11395	0.211695	8.28083e-25	5.49096e-23
AKR1B1	973.211	1.5608	0.157156	1.11208e-24	7.34465e-23
FDX1	230.774	1.13813	0.115366	1.3786e-24	9.06856e-23
PAMR1	183.654	-1.3654	0.13843	1.52031e-24	9.96102e-23
GCH1	71.3839	6.16914	0.625847	1.784e-24	1.16425e-22
COL11A1	1528.33	-1.10402	0.112339	2.09381e-24	1.36106e-22
ACSL4	283.977	1.49811	0.152244	2.43613e-24	1.57737e-22
FNDC3B	380.341	1.26496	0.129253	2.93156e-24	1.89074e-22
CTNNBIP1	164.122	-1.4099	0.143859	3.04976e-24	1.95932e-22
SYNE3	133.158	-1.69662	0.172382	3.4061e-24	2.17977e-22
PXYLP1	122.211	1.99874	0.202952	3.61111e-24	2.30205e-22
NOP58	587.21	0.868002	0.0883431	3.78644e-24	2.40454e-22
NUAK2	107.321	2.18689	0.222636	3.82073e-24	2.41701e-22
ZNF395	284.141	-1.14165	0.116977	3.92237e-24	2.47184e-22
LITAF	472.016	1.2265	0.125853	4.34325e-24	2.72667e-22
FMO1	55.2034	-4.94387	0.516449	8.89347e-24	5.56212e-22
NIBAN2	1974.72	-0.626035	0.0637945	9.67778e-24	6.0298e-22
DEK	1005.46	0.616811	0.062929	1.1304e-23	7.01656e-22
KCNG1	54.0312	3.25018	0.342778	1.31965e-23	8.13013e-22
SLC22A23	187.096	1.90018	0.19557	1.36021e-23	8.34886e-22
MEST	449.599	-1.805	0.185907	1.40722e-23	8.60544e-22
VCAN	822.544	-1.1513	0.1198	1.67783e-23	1.02224e-21
SLC16A3	411.225	1.59363	0.165147	1.89748e-23	1.15181e-21
WARS1	473.425	1.67187	0.173266	2.17689e-23	1.31658e-21
ZNF106	1285.97	-0.977655	0.101917	2.71583e-23	1.63654e-21
CACFD1	84.3135	-2.63393	0.276616	3.02114e-23	1.8139e-21
NINJ1	239.081	1.4145	0.148158	3.6339e-23	2.16604e-21
TCF7L1	193.418	-1.65619	0.172627	3.62131e-23	2.16604e-21
MYDGF	1430.99	0.739942	0.0768772	4.02596e-23	2.3911e-21
ALG2	291.535	0.996119	0.104378	4.17525e-23	2.47088e-21
MAFF	141.602	1.92294	0.200409	4.39821e-23	2.59353e-21
SLC15A3	145.487	2.32763	0.244193	5.14594e-23	3.02365e-21
ARMC9	131.038	-1.71033	0.178828	5.22052e-23	3.0566e-21
PALM2AKAP2	971.994	0.987177	0.103757	5.64349e-23	3.29257e-21
CRABP2	186.177	-1.57462	0.165456	6.59725e-23	3.83547e-21
ENDOD1	516.65	-1.11031	0.117348	7.33718e-23	4.25068e-21
ACSL5	91.2667	3.41579	0.368239	7.395e-23	4.26919e-21
OAS1	79.3896	3.27592	0.3525	7.59677e-23	4.37039e-21
IFI35	95.0138	2.18427	0.229733	8.20153e-23	4.70193e-21
NEO1	339.134	-1.2276	0.130171	9.16335e-23	5.23516e-21
AMPD3	46.2784	2.46532	0.261183	9.5526e-23	5.43872e-21
SPRY1	119.872	-2.63404	0.280222	9.69734e-23	5.50216e-21
CDH6	108.512	-2.74148	0.292685	1.05319e-22	5.95518e-21
TRO	241.666	-1.22189	0.13015	1.37071e-22	7.72418e-21
NFKB2	294.842	3.18566	0.344943	1.51153e-22	8.48872e-21
DTX2	343.592	1.4314	0.152756	2.02038e-22	1.1308e-20
EFNA5	523.554	-1.20295	0.128875	2.28988e-22	1.27731e-20
DNAJB11	538.173	1.14103	0.122223	2.34338e-22	1.30275e-20
BCAT1	1710.46	0.797674	0.0847311	2.54212e-22	1.40849e-20
RRM2	240.263	1.57007	0.167874	3.10778e-22	1.71614e-20
DMD	86.1631	-2.04768	0.218414	3.37306e-22	1.85642e-20
APOL3	60.5136	2.91177	0.31652	3.53543e-22	1.93932e-20
DHFR	448.39	0.929139	0.0996401	3.99519e-22	2.18426e-20
FABP4	28.0715	-5.60517	0.607003	4.66364e-22	2.5413e-20
FAM210B	891.191	-0.737605	0.0790986	7.15576e-22	3.87406e-20
CREB3L1	588.762	-0.924577	0.0998007	7.15637e-22	3.87406e-20
TP53I11	218.316	-1.57383	0.169976	7.50738e-22	4.0508e-20
ISG15	278.566	3.05966	0.337261	8.57222e-22	4.61029e-20
ISG20	53.2605	2.99309	0.330018	9.97039e-22	5.34484e-20
LDLR	2231.54	0.903955	0.098045	1.14955e-21	6.14246e-20
ZMAT3	1602.61	-1.02025	0.111188	1.27316e-21	6.781e-20
CDKN2B	157.533	1.50468	0.164151	1.55662e-21	8.26409e-20
RASSF4	257.511	1.71718	0.186585	1.58104e-21	8.36682e-20
ITGB5	570.42	-1.1255	0.123665	2.11825e-21	1.11739e-19
GBP2	251.958	1.88999	0.206299	2.6141e-21	1.37457e-19
PLCE1	175.466	-1.80858	0.197587	2.72862e-21	1.43023e-19
LAMA4	930.443	-1.29577	0.143042	3.05488e-21	1.59617e-19
SDC1	188.006	-1.70728	0.187145	3.27476e-21	1.70566e-19
ITGA11	201.377	-1.91545	0.209806	3.50377e-21	1.81921e-19
UBE2L6	437.657	1.00129	0.110418	3.59514e-21	1.8608e-19
KAZALD1	98.7739	-2.00146	0.219507	3.80009e-21	1.96073e-19
KANK2	426.439	-1.55885	0.172423	5.45117e-21	2.80387e-19
CCL5	118.476	10.222	1.15229	5.69122e-21	2.91825e-19
COL1A1	32679.9	-0.905288	0.100217	6.39366e-21	3.26829e-19
PITPNC1	52.5559	-2.18833	0.2422	6.70959e-21	3.4192e-19
MAP7D3	756.676	-0.865986	0.0958699	7.20261e-21	3.65915e-19
POU3F3	441.843	-0.956957	0.106508	8.60408e-21	4.35773e-19
AHCYL1	2461.08	0.617896	0.0679421	9.66219e-21	4.87867e-19
ZEB2	190.504	1.50455	0.167956	1.04305e-20	5.25057e-19
SCN1B	403.315	1.80228	0.200296	1.11823e-20	5.61188e-19
TGFB2	493.713	-1.12894	0.126815	1.29095e-20	6.45907e-19
RTN4RL1	73.1189	-3.5465	0.407973	1.30156e-20	6.49245e-19
CPA4	121.714	-2.01623	0.224747	1.43223e-20	7.12276e-19
KAZN	157.949	-1.75684	0.196191	1.59172e-20	7.89216e-19
DAXX	277.497	1.23928	0.139775	1.69703e-20	8.3891e-19
TNFRSF1B	468.428	1.53386	0.172372	1.88096e-20	9.27059e-19
KRT8	233.115	-1.13322	0.128507	2.72704e-20	1.34006e-18
AMOT	72.2708	-2.49742	0.283278	2.77038e-20	1.35732e-18
MT1L	192.403	2.10518	0.237081	3.02076e-20	1.47561e-18
WFDC21P	162.356	2.27168	0.256804	3.24605e-20	1.58099e-18
IDO1	28.3691	4.00538	0.467858	3.5852e-20	1.74104e-18
FAXDC2	46.3488	-3.58478	0.41819	3.63221e-20	1.75869e-18
HEY1	49.1551	2.37664	0.269912	3.87337e-20	1.86998e-18
CTSL	297.994	-1.87901	0.212071	3.98067e-20	1.91618e-18
CANX	4021.09	0.786304	0.0887221	4.29548e-20	2.06171e-18
FHL1	385.237	-1.91634	0.216656	4.57024e-20	2.18723e-18
ALCAM	1418.65	0.973951	0.111182	6.18843e-20	2.9531e-18
HBEGF	155.146	2.19382	0.249916	6.6656e-20	3.17164e-18
NEFM	112.274	2.30171	0.263814	9.0273e-20	4.28304e-18
RGL1	134.082	-1.39676	0.160837	9.8698e-20	4.66935e-18
TENM2	124.162	-2.10597	0.241086	1.08281e-19	5.10809e-18
COL21A1	43.8121	-3.52243	0.416926	1.11418e-19	5.24108e-18
SYNGR1	151.195	-1.38435	0.160491	1.61745e-19	7.58687e-18
FADS3	270.745	1.57116	0.181538	1.73397e-19	8.11034e-18
MYO10	508.518	-0.776694	0.0892682	1.86498e-19	8.69848e-18
CD47	425.253	0.873976	0.100964	2.03976e-19	9.4869e-18
GNL3	236.765	0.986621	0.114531	2.15343e-19	9.98745e-18
CUL4B	554.37	1.16382	0.135663	2.18895e-19	1.01238e-17
CHST11	81.7326	1.99553	0.231086	2.81991e-19	1.30055e-17
FTL	17588.5	-0.700531	0.0808135	3.19984e-19	1.47166e-17
GPATCH4	417.624	0.999161	0.116729	3.3609e-19	1.54144e-17
IFI27	296.93	5.02827	0.598456	3.76477e-19	1.72189e-17
NXN	410.767	-1.15595	0.135773	3.86096e-19	1.761e-17
SHISA2	39.2717	-3.41957	0.411412	3.97753e-19	1.80917e-17
TMEM132A	249.117	1.81752	0.211536	4.07344e-19	1.84771e-17
FAT3	39.6213	-3.18402	0.381954	4.52645e-19	2.04757e-17
PGPEP1	488.703	-0.921868	0.107854	4.58106e-19	2.06661e-17
P4HA2	570.943	1.58844	0.186016	4.85269e-19	2.18318e-17
RDH11	1242.44	0.836306	0.0976559	5.11456e-19	2.29474e-17
ELN	30.4876	4.39274	0.530824	5.20866e-19	2.33063e-17
F2R	253.237	-1.38568	0.163237	5.29328e-19	2.36209e-17
BST2	50.0077	4.12038	0.499464	5.31304e-19	2.36452e-17
TMEM165	323.862	1.35851	0.160435	6.11542e-19	2.70701e-17
TRIM16	122.356	1.605	0.188475	6.10503e-19	2.70701e-17
PDCD5	1057.87	1.65412	0.194262	6.6416e-19	2.93207e-17
SEMA3C	817.489	0.793788	0.0928861	6.82008e-19	3.00284e-17
NR2F2	2571.83	-1.48495	0.175209	6.98629e-19	3.06783e-17
RRAD	51.1235	4.59824	0.556566	7.2145e-19	3.15964e-17
TFAP2A	61.5434	-1.91513	0.224939	8.18274e-19	3.57421e-17
CDK19	193.74	-1.07208	0.127493	1.05514e-18	4.59666e-17
TMEM184A	205.03	2.01305	0.237422	1.0736e-18	4.66478e-17
INSYN2B	67.7643	-2.12631	0.251139	1.08206e-18	4.68919e-17
SDK1	72.8057	1.92633	0.227239	1.12033e-18	4.84234e-17
CABLES1	139.211	-1.80858	0.21355	1.1604e-18	5.00245e-17
IGFBP6	245.474	-1.05355	0.125429	1.18122e-18	5.07893e-17
TMEM119	37.7486	-3.05881	0.370925	1.19723e-18	5.13441e-17
DTWD1	140.069	1.3485	0.160903	1.26638e-18	5.40288e-17
TRIM56	630.926	0.867914	0.102832	1.34669e-18	5.73071e-17
QSOX1	1388	0.926583	0.110092	1.39053e-18	5.90208e-17
MGP	64.4417	-2.41774	0.288421	1.39565e-18	5.90859e-17
MGLL	1180.1	1.0573	0.126348	1.53196e-18	6.46908e-17
VSTM4	191.736	-2.37601	0.283596	1.568e-18	6.6044e-17
GALNT10	302.323	-1.07299	0.128349	1.59748e-18	6.71144e-17
NCL	3371.42	0.659306	0.0775868	1.65128e-18	6.91988e-17
ANXA11	1071.37	-0.742028	0.0877509	1.74679e-18	7.30158e-17
PIK3R3	237.067	-1.48687	0.177789	1.81666e-18	7.57447e-17
SLC43A2	464.656	1.51438	0.181637	2.36729e-18	9.8454e-17
GPNMB	247.666	-1.11544	0.13443	2.53816e-18	1.05296e-16
SAMHD1	406.05	1.45311	0.17476	2.57192e-18	1.06428e-16
HCFC1R1	638.7	-1.151	0.138872	2.64493e-18	1.09176e-16
IFI6	3077.02	2.7573	0.33535	2.67095e-18	1.09975e-16
ABHD2	343.273	1.15503	0.139546	2.89462e-18	1.18888e-16
NFKBIE	98.1963	1.77474	0.212369	2.91939e-18	1.19608e-16
CLU	1860.29	1.31469	0.158884	2.99323e-18	1.2233e-16
BNC2	1002.58	-0.896603	0.107955	3.87767e-18	1.58084e-16
SERP1	585.209	0.707204	0.0845531	4.31708e-18	1.75565e-16
PXN	706.471	-1.21542	0.147794	4.39581e-18	1.7789e-16
TENM4	38.1692	-3.30914	0.411594	4.38836e-18	1.7789e-16
ATP13A3	116.556	2.14235	0.25883	5.24158e-18	2.11598e-16
SASH1	422.842	-0.980849	0.119045	5.35821e-18	2.15779e-16
IL17RD	70.5558	-3.04048	0.377237	5.79139e-18	2.32656e-16
LACC1	53.3886	2.28547	0.277658	6.27581e-18	2.51505e-16
PPP4R2	368.13	0.999381	0.12175	6.62411e-18	2.6482e-16
PCDH18	84.8672	-2.59161	0.318373	7.44214e-18	2.96805e-16
DNAJC3	287.172	1.0404	0.127274	8.02392e-18	3.19236e-16
FAM177A1	803.806	0.764908	0.0925737	8.32351e-18	3.30359e-16
LRRFIP1	670.853	0.617562	0.0741614	8.42312e-18	3.32713e-16
CLDN1	144.373	2.68224	0.331045	8.40687e-18	3.32713e-16
TCF4	604.327	-0.775245	0.094046	9.46823e-18	3.73102e-16
CTSD	2095.34	-0.784177	0.0951948	9.64349e-18	3.78204e-16
PBX1	244.717	-1.12596	0.138394	9.62995e-18	3.78204e-16
MMP13	52.5823	3.49831	0.442128	9.82595e-18	3.84446e-16
GLIS3	246.979	1.06342	0.130594	9.96492e-18	3.88962e-16
TM4SF1	595.948	-1.13303	0.139481	1.06148e-17	4.1335e-16
HELZ2	192.814	2.24831	0.275635	1.22876e-17	4.76244e-16
LMO4	614.152	1.34918	0.166391	1.22708e-17	4.76244e-16
GPD2	268.364	1.44953	0.178663	1.36013e-17	5.25929e-16
PANX1	82.1455	1.65982	0.203619	1.40239e-17	5.41002e-16
GALNT15	109.985	2.28407	0.2809	1.43347e-17	5.51703e-16
FAM111A	127.989	1.47501	0.181866	1.45135e-17	5.57285e-16
BNIP3L	800.706	-0.927999	0.114299	1.66836e-17	6.39124e-16
CFAP44	86.2393	-1.71202	0.210398	1.69051e-17	6.46112e-16
PHLDB2	371.767	-1.24663	0.154976	1.93657e-17	7.38447e-16
LRRC17	139.922	-1.23787	0.154181	2.19123e-17	8.33625e-16
TMEM65	185.641	-1.10966	0.138193	2.34414e-17	8.89748e-16
SPARC	7303.73	-0.571728	0.0695349	2.53113e-17	9.5852e-16
DAB2	1450.69	-1.00464	0.12498	2.65246e-17	1.00217e-15
CYB5R3	3512.98	0.548484	0.0666754	2.76124e-17	1.04089e-15
TNFSF13B	50.6269	2.34694	0.292017	2.7792e-17	1.04348e-15
IAH1	823.271	0.681269	0.0835612	2.78077e-17	1.04348e-15
MANF	500.714	1.13941	0.142884	3.55304e-17	1.33025e-15
G0S2	361.319	3.88695	0.505358	4.63437e-17	1.73118e-15
LINC02015	51.3337	5.39262	0.686629	4.86781e-17	1.81428e-15
LIPA	310.872	-1.01341	0.127421	5.18275e-17	1.92731e-15
GDF5	171.423	-2.55422	0.32302	5.30906e-17	1.96984e-15
SGIP1	37.1582	-3.31376	0.429421	5.79309e-17	2.14461e-15
BAZ1A	409.151	0.975839	0.122746	5.81611e-17	2.14832e-15
NAGS	66.0704	1.93257	0.24183	6.19062e-17	2.28155e-15
SERPING1	433.017	-0.861718	0.108003	6.35509e-17	2.33695e-15
UFM1	345.585	0.795084	0.099441	6.81617e-17	2.50093e-15
POMP	2650.16	0.826235	0.103536	6.9988e-17	2.56224e-15
THSD7A	35.9512	-3.20826	0.416091	7.11801e-17	2.60012e-15
SUSD6	296.367	2.0858	0.262061	7.41937e-17	2.70422e-15
PLS3	466.052	-0.721587	0.0900731	7.67376e-17	2.79078e-15
ARHGAP28	85.0983	-1.59834	0.201819	8.32429e-17	3.02071e-15
SPP1	61.7236	-3.75375	0.493624	9.39736e-17	3.40263e-15
FOSL1	88.3163	1.4208	0.18084	1.02967e-16	3.70389e-15
ZNF521	129.114	-1.3839	0.176285	1.02826e-16	3.70389e-15
HLA-C	2430.3	1.00372	0.12753	1.02948e-16	3.70389e-15
HAPLN1	73.8339	-2.21539	0.2809	1.13997e-16	4.09174e-15
AGTRAP	154.893	1.29344	0.165544	1.26169e-16	4.51882e-15
NUCB2	555.669	1.11988	0.143345	1.32688e-16	4.742e-15
IER5L	224.749	-1.27738	0.163847	1.43151e-16	5.10488e-15
SNRPB	829.822	0.690025	0.0869605	1.59372e-16	5.65923e-15
EPHA7	38.5342	-3.51503	0.465167	1.59381e-16	5.65923e-15
SDC3	336.944	-1.34827	0.173115	1.61065e-16	5.70674e-15
AFF3	58.362	-2.10123	0.268555	2.13295e-16	7.54113e-15
TRAM2	338.089	-1.88955	0.241564	2.36553e-16	8.34556e-15
IFIT3	351.561	2.19024	0.281233	2.56721e-16	9.03777e-15
MBP	237.078	-0.95598	0.123304	2.93696e-16	1.03175e-14
NR2F1	1825.73	-1.45873	0.188904	3.14362e-16	1.102e-14
STEAP1	63.5773	2.62813	0.343638	3.50885e-16	1.22743e-14
SYNE2	185.666	-1.57775	0.204048	3.52198e-16	1.22769e-14
TMEM8B	125.783	-1.70015	0.21925	3.52446e-16	1.22769e-14
PA2G4	1294.55	0.68975	0.0880684	3.63579e-16	1.2638e-14
CD44	817.773	0.51739	0.065232	3.66831e-16	1.27243e-14
ANGPTL2	157.411	-2.01994	0.260278	3.72335e-16	1.28881e-14
CAVIN2	113.095	-1.59181	0.20604	3.78851e-16	1.30862e-14
NKX3-1	31.8712	2.74974	0.3616	3.82779e-16	1.31943e-14
PARP12	79.9405	1.58901	0.20579	3.89774e-16	1.34074e-14
SAT1	3057.76	1.39782	0.181992	3.97078e-16	1.36303e-14
BDKRB2	94.6705	1.99435	0.257295	4.05745e-16	1.38989e-14
MIR100HG	253.639	-1.05353	0.137169	4.14869e-16	1.4182e-14
SSR3	1292.98	0.72229	0.0926496	4.29847e-16	1.46636e-14
A4GALT	128.639	2.05123	0.265249	4.51961e-16	1.53862e-14
PIM3	521.596	1.33123	0.174026	4.68217e-16	1.59069e-14
CCL20	133.014	8.4545	1.11076	4.91892e-16	1.66769e-14
CEBPB	470.381	1.51995	0.198456	5.66286e-16	1.91597e-14
LRP8	99.9366	1.51719	0.198432	6.23258e-16	2.10442e-14
OPTN	1711.76	0.941781	0.123158	6.98351e-16	2.35316e-14
RNF145	650.385	0.705724	0.0912774	7.57149e-16	2.54609e-14
SPOCK1	110.768	-1.23289	0.162701	7.77927e-16	2.61064e-14
ABHD17C	128.438	-1.91522	0.24986	8.01438e-16	2.68409e-14
MOCS1	260.127	-1.22691	0.162387	9.22314e-16	3.08266e-14
PTRH2	192.329	1.09404	0.144692	9.75738e-16	3.25463e-14
NBL1	853.533	-0.966057	0.127216	9.87937e-16	3.28867e-14
PAFAH1B3	161.31	-1.22801	0.16291	1.05455e-15	3.50336e-14
WASF3	214.107	1.07341	0.142249	1.13259e-15	3.75506e-14
TOP2A	765.779	1.04629	0.138827	1.27744e-15	4.21836e-14
RXRA	195.227	-1.11172	0.147853	1.31463e-15	4.3325e-14
CRISPLD1	96.1554	-1.56358	0.207219	1.44662e-15	4.75799e-14
CKAP2L	190.259	1.2567	0.167933	1.6047e-15	5.26743e-14
MARVELD3	48.7936	-2.59416	0.347889	1.61734e-15	5.2984e-14
GUCY1A2	47.3748	2.80874	0.379734	1.64726e-15	5.38572e-14
NFIA	337.016	-1.06604	0.14244	1.83864e-15	5.99957e-14
EPB41L3	255.666	1.26781	0.169857	1.86434e-15	6.06689e-14
RIPK2	101.751	1.73957	0.230632	1.86662e-15	6.06689e-14
EIF3F	2538.39	-0.637215	0.0833396	1.93703e-15	6.28336e-14
FBLN5	222.592	0.964526	0.128567	2.00185e-15	6.48088e-14
ARHGEF17	509.941	-1.06371	0.142365	2.02862e-15	6.55469e-14
NPAS2	163.701	1.52083	0.20313	2.10571e-15	6.79051e-14
MOV10	332.853	0.839288	0.111323	2.15767e-15	6.94449e-14
GPRC5B	90.6731	1.86773	0.247965	2.18902e-15	7.03171e-14
ZMIZ2	247.473	1.05064	0.140778	2.21842e-15	7.11231e-14
TLR2	46.515	3.09982	0.426532	2.48548e-15	7.95306e-14
RHBDF2	231.179	1.00944	0.135469	2.63985e-15	8.43066e-14
GJA1	579.717	-0.985044	0.1323	2.92166e-15	9.31265e-14
BGN	732.512	-0.700326	0.0928322	3.31153e-15	1.0535e-13
SORBS2	481.205	0.791251	0.105597	3.57045e-15	1.13369e-13
MYLIP	80.9587	-1.73727	0.23319	3.73437e-15	1.18346e-13
MLLT11	542.182	0.916923	0.123309	3.75667e-15	1.18825e-13
IFIH1	40.4037	2.49125	0.338281	3.95391e-15	1.24824e-13
LZTS1	74.1416	-2.07074	0.278146	4.0012e-15	1.25989e-13
RTL5	139.49	-1.35406	0.183716	4.00605e-15	1.25989e-13
FBLIM1	505.774	-0.975184	0.131701	4.07755e-15	1.27993e-13
KIFC3	393.449	1.08627	0.147473	4.34103e-15	1.36005e-13
SLC39A8	191.942	2.64033	0.361189	4.40987e-15	1.379e-13
NFE2L1	1305.08	0.906431	0.122221	4.4875e-15	1.40063e-13
PML	578.014	0.935426	0.12668	5.26946e-15	1.64159e-13
GK5	99.7455	1.91596	0.25893	5.94462e-15	1.84843e-13
SERPINB7	20.3847	5.20729	0.72519	6.15562e-15	1.91044e-13
NR3C1	453.192	0.939362	0.127611	6.19383e-15	1.91869e-13
CTHRC1	180.044	1.17978	0.161726	6.6718e-15	2.06289e-13
AHNAK	1567.67	-1.06787	0.146267	7.26348e-15	2.24163e-13
CAPN2	712.249	-0.859271	0.116781	7.98873e-15	2.46086e-13
GPR176	175.088	1.24844	0.171919	8.40775e-15	2.58511e-13
TSPAN6	319.167	-0.854397	0.116456	9.50751e-15	2.91782e-13
SDC2	320.33	-1.40822	0.194349	1.07187e-14	3.28343e-13
MYH10	361.451	-0.887118	0.121449	1.09483e-14	3.34754e-13
TYMP	69.2623	2.30955	0.317877	1.12788e-14	3.44221e-13
RUNX1T1	94.5893	-1.70268	0.233643	1.19626e-14	3.64419e-13
SIRPA	255.422	1.13662	0.157771	1.34754e-14	4.09745e-13
GULP1	144.345	-1.35799	0.188537	1.38592e-14	4.20643e-13
SLA2	258.782	0.913626	0.126088	1.56309e-14	4.73543e-13
JAK1	661.858	0.938268	0.129763	1.6338e-14	4.94059e-13
ANGPTL1	41.203	2.49301	0.347897	1.68898e-14	5.09814e-13
SOX9	113.999	-1.52554	0.211885	1.77509e-14	5.34827e-13
ARNT2	512.091	-0.940988	0.130739	2.06816e-14	6.21992e-13
TARS1	737.688	0.971512	0.135195	2.07751e-14	6.23387e-13
TRAF3	171.276	1.33594	0.186999	2.08035e-14	6.23387e-13
NOL7	680.939	0.563956	0.0764627	2.16086e-14	6.46338e-13
NCOA7	326.26	0.935561	0.130271	2.35501e-14	7.03139e-13
OAS2	27.0665	5.4519	0.776538	2.41119e-14	7.18613e-13
IRS2	1067.07	1.08074	0.151752	2.64325e-14	7.86355e-13
ZNF436	51.6455	-2.31431	0.324006	2.72396e-14	8.08909e-13
MRC2	1627.75	-0.55135	0.0749984	2.76413e-14	8.19363e-13
MMP10	61.0392	8.2005	1.15962	2.78057e-14	8.22759e-13
CARD10	109.04	-1.588	0.222239	2.88436e-14	8.51944e-13
SNRPD1	933.388	0.778387	0.10783	2.89477e-14	8.53493e-13
VAT1	826.061	-0.853402	0.118877	3.05069e-14	8.97859e-13
KIAA1549L	39.0686	-1.75828	0.245494	3.12729e-14	9.18767e-13
MAB21L2	449.044	-1.48961	0.209602	3.28975e-14	9.6478e-13
EMILIN2	32.5102	3.18705	0.464215	3.88915e-14	1.13854e-12
GPR37	53.2146	-1.95726	0.274388	4.10482e-14	1.19955e-12
COLEC12	234.421	-1.35408	0.192085	4.18066e-14	1.21956e-12
SKIDA1	78.7881	-1.95621	0.274659	4.43604e-14	1.29177e-12
POP1	108.947	1.31534	0.187108	4.65733e-14	1.35382e-12
PCGF5	121.844	1.28843	0.183359	4.68603e-14	1.35977e-12
AHR	195.139	1.93648	0.272453	4.9401e-14	1.43098e-12
CHCHD4	125.519	1.1306	0.16097	5.00848e-14	1.44825e-12
PCLAF	166.42	0.910945	0.128564	5.06192e-14	1.46114e-12
KIAA1755	60.446	-1.85761	0.262073	5.61669e-14	1.61845e-12
JUP	339.877	0.900181	0.127484	6.21958e-14	1.78905e-12
ALPK2	240.441	-1.3715	0.196136	6.37319e-14	1.83005e-12
TAP2	525.249	1.72019	0.243915	6.59521e-14	1.89051e-12
ESF1	425.524	0.755538	0.106279	6.9483e-14	1.98827e-12
UBE2S	289.543	0.996298	0.142201	7.15456e-14	2.04375e-12
HIC1	283.301	-0.851059	0.120808	8.10127e-14	2.31019e-12
FOXO1	297.196	1.01648	0.145636	8.2656e-14	2.35299e-12
BIVM	346.58	-0.711394	0.100174	8.57653e-14	2.4373e-12
CCDC80	5205.74	-0.998645	0.143199	8.9611e-14	2.54221e-12
APOO	139.905	1.14102	0.164623	9.55915e-14	2.70722e-12
AIFM2	105.436	1.62908	0.233833	1.08221e-13	3.05966e-12
SOX12	379.901	-0.79528	0.113188	1.10345e-13	3.11437e-12
GRPEL1	220.009	0.825867	0.118	1.21526e-13	3.42409e-12
CSGALNACT1	31.9738	2.92376	0.432579	1.28549e-13	3.61581e-12
DNAJC2	318.567	0.709624	0.100736	1.303e-13	3.65824e-12
FICD	58.4538	1.55765	0.224902	1.30501e-13	3.65824e-12
WLS	752.438	0.859688	0.123554	1.46236e-13	4.09238e-12
TCN2	409.07	-0.991057	0.143608	1.5235e-13	4.25627e-12
HSPD1	756.097	0.654296	0.092807	1.55364e-13	4.33312e-12
MYH9	3279	0.437316	0.0607435	1.63223e-13	4.54465e-12
SYNGR2	178.219	1.69439	0.244948	1.6512e-13	4.58972e-12
SNHG28	52.2828	2.2872	0.332388	1.79273e-13	4.97475e-12
PCDH9	169.808	-1.03871	0.151601	1.94294e-13	5.38254e-12
CDC42EP3	417.254	-0.905731	0.131331	1.96807e-13	5.44303e-12
SEC22B	764.733	0.54759	0.0774282	2.19504e-13	6.06059e-12
GAS1	229.421	1.54402	0.22556	2.23795e-13	6.16876e-12
MRTO4	239.665	0.842165	0.122029	2.30041e-13	6.33036e-12
ADGRL1	192.213	-1.322	0.194518	2.40969e-13	6.62004e-12
SLC39A10	129.21	-1.39904	0.206204	2.80028e-13	7.6803e-12
PDK4	35.3508	-3.04739	0.460953	2.81049e-13	7.69551e-12
ELF3	47.9913	7.81275	1.15872	2.9561e-13	8.08084e-12
COL6A1	11063.5	-0.560797	0.0798912	2.99148e-13	8.16403e-12
ZNF423	140.917	-1.44432	0.213014	3.04782e-13	8.30406e-12
MECOM	123.595	-1.42888	0.210876	3.08234e-13	8.38426e-12
PLEC	612.314	-1.07022	0.158048	3.19873e-13	8.68654e-12
FRZB	55.5416	-1.71263	0.251215	3.3452e-13	9.06939e-12
RAB40B	59.5451	-1.57344	0.231713	3.39544e-13	9.19051e-12
NNMT	3229.87	0.577515	0.0826783	3.51341e-13	9.49425e-12
IER5	732.055	-0.504856	0.0717946	3.71151e-13	1.00132e-11
LOC105371267	13.4973	-4.05029	0.628366	3.71927e-13	1.00178e-11
MMP12	58.5052	7.90535	1.17933	3.73726e-13	1.00498e-11
AMD1	454.66	0.647499	0.0935176	3.92951e-13	1.05496e-11
PSMD7	699.71	0.654755	0.0947295	4.14775e-13	1.11175e-11
PCYOX1	827.775	-0.693012	0.100609	4.20525e-13	1.12533e-11
TRIM47	83.5505	1.58387	0.23456	4.45904e-13	1.19131e-11
EGLN1	139.384	1.00629	0.149329	4.54164e-13	1.21142e-11
FNDC5	16.493	-4.29306	0.668728	4.80956e-13	1.28082e-11
IL1A	31.9315	7.83435	1.17573	4.94795e-13	1.31555e-11
BHLHE41	197.942	1.18131	0.17672	5.11826e-13	1.35864e-11
USP18	44.7775	2.57544	0.387384	5.33288e-13	1.41334e-11
CD38	36.3427	5.17698	0.79452	5.46362e-13	1.44567e-11
SCN2A	57.5407	-2.00007	0.295964	5.48298e-13	1.44616e-11
IRF7	73.947	2.1185	0.314001	5.47616e-13	1.44616e-11
DTX3L	356.849	0.989958	0.147771	6.17532e-13	1.62617e-11
PDE4D	66.0104	1.5216	0.227485	6.29998e-13	1.65635e-11
AAMDC	270.308	-0.868135	0.128794	6.48668e-13	1.70002e-11
BACE1	440.151	-0.721008	0.105902	6.61443e-13	1.73076e-11
GNA15	29.0458	7.76813	1.17607	7.34747e-13	1.91953e-11
CLUH	283.259	0.88263	0.131681	8.04006e-13	2.09715e-11
FGF2	127.669	1.34669	0.203491	8.2676e-13	2.1531e-11
TFPI	1087.58	0.495152	0.0715092	8.44113e-13	2.19483e-11
PSMA7	3483.11	0.474455	0.0684357	8.95701e-13	2.3253e-11
TPM2	744.465	-0.747632	0.110879	9.45202e-13	2.44996e-11
ZBTB16	764.599	1.54103	0.232693	1.00809e-12	2.60888e-11
PIGV	70.0186	1.80321	0.270722	1.03064e-12	2.66306e-11
LYN	129.036	1.52887	0.231232	1.0656e-12	2.74909e-11
TIMP2	3561.78	-0.790033	0.117921	1.0985e-12	2.82954e-11
DDX58	214.206	1.33883	0.203769	1.13055e-12	2.90757e-11
PPIF	521.09	1.44212	0.219064	1.15231e-12	2.95891e-11
MKI67	186.929	0.938986	0.141803	1.18803e-12	3.0459e-11
FBN1	1189.53	0.590005	0.0867533	1.20669e-12	3.08893e-11
A2M-AS1	247.146	-1.51983	0.230673	1.22778e-12	3.13806e-11
TMEM37	133.698	-2.86519	0.445143	1.24502e-12	3.17722e-11
MAGI1	104.664	-1.45484	0.22196	1.41509e-12	3.60564e-11
UTP4	395.89	0.6657	0.0989485	1.42732e-12	3.63119e-11
TMTC1	446.32	1.21663	0.186417	1.46399e-12	3.71876e-11
PTPRF	205.306	-1.13865	0.174339	1.48725e-12	3.77204e-11
OSBPL10	65.2657	-1.51567	0.231201	1.51975e-12	3.84856e-11
SLC27A3	60.4334	-1.87732	0.284291	1.54851e-12	3.91538e-11
HERC6	45.1555	2.28942	0.348992	1.55465e-12	3.9249e-11
DIAPH2	145.664	1.0137	0.154761	1.60212e-12	4.03856e-11
ABHD14B	96.4349	-1.27136	0.195336	1.64765e-12	4.147e-11
PLD4	102.346	-1.7567	0.266827	1.66274e-12	4.17862e-11
MICALL2	179.09	0.996741	0.152193	1.67359e-12	4.19948e-11
NAB1	83.7764	1.42527	0.218491	1.67978e-12	4.20864e-11
UTRN	208.253	-0.932048	0.141816	1.68791e-12	4.22259e-11
PTPN12	284.111	0.852745	0.129231	1.782e-12	4.45123e-11
HSD17B14	131.164	-1.62342	0.248174	1.9175e-12	4.77523e-11
NIN	223.076	0.874107	0.132882	1.91615e-12	4.77523e-11
IGBP1	525.885	-0.616027	0.0921056	2.31933e-12	5.76723e-11
TRIM16L	86.6561	1.36197	0.211207	2.57528e-12	6.39406e-11
PDPN	319.102	1.51897	0.234938	2.75786e-12	6.82685e-11
CRELD2	348.55	0.901876	0.138546	2.78825e-12	6.89174e-11
PLSCR4	66.8552	-1.7743	0.272912	2.88137e-12	7.11127e-11
ATP6V1C2	1562.46	0.689939	0.104378	2.88861e-12	7.11848e-11
RNF213	463.692	0.59394	0.0891414	3.05976e-12	7.52901e-11
NPR3	103.388	-1.24825	0.195215	3.48241e-12	8.54355e-11
PLCD3	131.962	-1.29415	0.202344	3.48039e-12	8.54355e-11
PUM3	312.09	0.966256	0.149845	3.51085e-12	8.60054e-11
MEIS1	50.2164	2.26757	0.352286	3.57239e-12	8.73834e-11
CBX3	2224.09	0.595806	0.0898826	3.82506e-12	9.34255e-11
SMAD3	654.639	0.771895	0.118507	4.0909e-12	9.97708e-11
ZNF185	52.527	-1.78548	0.277084	4.20831e-12	1.02483e-10
PSTPIP2	219.71	1.69034	0.262857	4.23912e-12	1.03081e-10
GLIS2	120.14	-1.94362	0.301413	4.2567e-12	1.03205e-10
P4HB	2130.04	0.498093	0.0744634	4.25604e-12	1.03205e-10
TRIM2	121.011	-1.20375	0.189355	4.46761e-12	1.08159e-10
IER3	3147.63	2.59502	0.412337	5.21007e-12	1.25949e-10
RHOJ	168.272	-1.26487	0.199801	5.26601e-12	1.27116e-10
RIPOR3	38.8678	3.74885	0.62264	5.84383e-12	1.40858e-10
IL6R	75.9402	-1.7996	0.281502	5.87631e-12	1.41434e-10
TMEM35A	26.1375	-2.70176	0.433106	6.05881e-12	1.45614e-10
ELOVL5	523.551	0.622748	0.0952751	6.28208e-12	1.50761e-10
ROGDI	87.6889	-1.40522	0.222491	6.32886e-12	1.51663e-10
CLSTN2	48.8745	-1.96712	0.308086	6.35649e-12	1.52104e-10
LMO7	121.797	-1.68123	0.264181	6.4354e-12	1.5377e-10
CAMK2D	207.04	-1.02581	0.162205	6.88204e-12	1.64204e-10
HSP90AB1	7776.75	0.735852	0.114131	7.1883e-12	1.71264e-10
KLHL24	111.82	-1.62162	0.256068	7.35327e-12	1.74942e-10
CPT1A	834.598	-0.812428	0.127038	7.78758e-12	1.85008e-10
FOXL2NB	133.251	-1.68253	0.265828	8.0221e-12	1.90306e-10
BDH2	247.27	-0.743289	0.115766	8.34675e-12	1.97723e-10
NOLC1	278.967	1.06723	0.169983	8.54521e-12	2.02135e-10
DENND5A	334.277	1.07143	0.171138	9.51254e-12	2.24695e-10
STN1	145.786	-0.891103	0.140911	9.69058e-12	2.28573e-10
HS3ST3A1	190.897	0.947224	0.150502	1.00648e-11	2.37062e-10
EPHB3	24.7288	-3.25186	0.542841	1.10859e-11	2.6074e-10
PLD1	111.878	1.12074	0.180048	1.11568e-11	2.62033e-10
ARRDC2	49.0853	2.2339	0.356917	1.15118e-11	2.69987e-10
TBC1D9	134.423	1.19186	0.191998	1.17051e-11	2.74133e-10
MTHFD1L	129.516	0.97993	0.156629	1.17772e-11	2.7543e-10
TCF7L2	435.246	-0.752425	0.118262	1.18206e-11	2.76054e-10
PNMA8A	83.0486	-1.18376	0.191078	1.27259e-11	2.96776e-10
JAM2	25.1102	3.26383	0.547591	1.31154e-11	3.05429e-10
C1QTNF6	73.7714	-1.36844	0.221038	1.35108e-11	3.14194e-10
PCMTD2	104.564	-1.18781	0.192061	1.35787e-11	3.15328e-10
DKC1	566.922	1.05734	0.170336	1.36783e-11	3.17195e-10
FKBP9	750.913	-0.509422	0.0783064	1.377e-11	3.18872e-10
SNTA1	142.756	-1.65906	0.266319	1.46518e-11	3.38817e-10
ITGA10	166.336	-1.29452	0.209838	1.4838e-11	3.42643e-10
LSS	315.493	1.1558	0.187277	1.50659e-11	3.47001e-10
LRRN4CL	58.6292	-2.27495	0.366499	1.50687e-11	3.47001e-10
PIEZO2	59.7932	-1.41142	0.228544	1.54513e-11	3.55316e-10
SH3RF3	193.796	0.953645	0.15327	1.56527e-11	3.59446e-10
OTUD4	157.919	0.973588	0.156721	1.58388e-11	3.63214e-10
BCL2A1	14.9958	4.91807	0.829493	1.61701e-11	3.70298e-10
SEPTIN6	344.472	-0.685817	0.108024	1.65605e-11	3.78712e-10
TIAM1	119.685	-1.45622	0.236354	1.77381e-11	4.05081e-10
TMA16	293.106	0.710093	0.112316	1.78913e-11	4.08016e-10
MMP3	18.7065	7.44415	1.22115	1.79722e-11	4.09296e-10
THSD4	232.577	0.907027	0.145882	1.82722e-11	4.15554e-10
CKB	107.645	1.73603	0.27982	1.84069e-11	4.18041e-10
COL16A1	75.7026	1.41848	0.23126	2.02175e-11	4.58532e-10
CDK1	106.62	1.04968	0.170766	2.03053e-11	4.59892e-10
SLC52A2	202.237	0.877275	0.141201	2.05204e-11	4.64127e-10
EPSTI1	40.5247	2.3398	0.381848	2.24929e-11	5.08044e-10
CCL7	65.2898	6.43957	1.06695	2.34412e-11	5.2874e-10
RBFOX2	650.926	-0.577429	0.0906823	2.37575e-11	5.35143e-10
UST	69.2865	1.4354	0.234947	2.39007e-11	5.37637e-10
PRKCA	155.347	-0.875471	0.141466	2.40746e-11	5.40811e-10
MSN	1407.41	0.558677	0.087582	2.42866e-11	5.44832e-10
TMEM45A	94.7956	1.18115	0.194209	2.594e-11	5.81132e-10
VPS37C	242.801	0.763662	0.122517	2.60922e-11	5.8375e-10
MTHFD2L	92.0404	1.36938	0.225282	2.72355e-11	6.08504e-10
TRIO	309.795	0.771495	0.124026	2.75319e-11	6.14297e-10
SRPX	735.397	-0.934451	0.152318	2.85216e-11	6.35519e-10
PCDHGA1	1231.54	-1.0045	0.164552	2.90336e-11	6.46055e-10
ARHGAP23	489.106	-1.03546	0.170016	2.97122e-11	6.60267e-10
MT3	12.0771	7.58994	1.26471	3.04299e-11	6.75306e-10
EPB41L1	181.858	-1.34284	0.222044	3.23354e-11	7.1663e-10
NES	181.913	-0.964245	0.158407	3.55501e-11	7.8682e-10
ATP9A	110.172	-1.20448	0.199865	3.60951e-11	7.97813e-10
KCTD12	107.241	-1.13769	0.188694	3.72074e-11	8.21298e-10
EPAS1	547.56	-0.66213	0.10616	3.74214e-11	8.24919e-10
TMEM204	35.1431	-2.09971	0.345319	3.92217e-11	8.63453e-10
POLR3D	209.429	1.09095	0.181009	3.99949e-11	8.79302e-10
DAZAP1	622.822	0.583821	0.0929954	4.113e-11	9.03056e-10
PCDHA12	329.314	-0.922695	0.151775	4.1626e-11	9.12733e-10
ZC3HAV1	382.578	0.646938	0.103842	4.17593e-11	9.1444e-10
DDX60	75.2675	1.75302	0.289208	4.45119e-11	9.73424e-10
SNHG18	123.843	-1.14566	0.191237	4.67798e-11	1.02167e-09
AGPAT3	584.941	0.730232	0.118766	5.02704e-11	1.09645e-09
AURKB	114.901	0.946809	0.156885	5.13223e-11	1.11792e-09
C1GALT1C1	54.3751	1.54848	0.25828	5.44119e-11	1.18366e-09
PLXNA2	61.7605	-1.47402	0.246513	5.50852e-11	1.19673e-09
DHCR7	292.622	1.25802	0.21145	5.72239e-11	1.24156e-09
NOP56	381.958	0.790041	0.129659	5.75352e-11	1.24667e-09
ERP44	306.006	0.755985	0.123715	5.80552e-11	1.25629e-09
LRATD1	23.6318	-2.70477	0.461364	5.97068e-11	1.29034e-09
SDF4	1202.54	0.472161	0.0749704	6.64044e-11	1.43321e-09
PPA1	507.733	0.981482	0.164243	6.77034e-11	1.45933e-09
TSC22D1	392.537	-1.16112	0.196035	6.97177e-11	1.50079e-09
BMP1	246.439	1.23637	0.209026	7.06591e-11	1.51908e-09
PLK3	140.77	1.03887	0.174753	7.22678e-11	1.55164e-09
KIDINS220	437.617	-0.622584	0.101124	7.41324e-11	1.58961e-09
SCUBE3	60.5	-1.66586	0.280074	8.17333e-11	1.75032e-09
USP40	335.301	0.966531	0.162707	8.71479e-11	1.86386e-09
NFIL3	122.056	1.4121	0.239729	8.84275e-11	1.88878e-09
RBMS3	277.303	-0.876644	0.146679	8.95127e-11	1.90949e-09
SGPP2	100.542	6.86547	1.1825	9.37488e-11	1.99727e-09
DUSP16	140.392	1.07435	0.183449	1.15773e-10	2.46014e-09
FST	73.5547	1.64806	0.280127	1.17735e-10	2.49861e-09
LDLRAD2	531.102	0.975787	0.165877	1.20764e-10	2.55961e-09
AUTS2	102.315	-1.1775	0.202018	1.21462e-10	2.57111e-09
DDAH1	369.709	-0.678854	0.112441	1.22643e-10	2.59277e-09
GNPNAT1	168.362	1.07714	0.184357	1.2507e-10	2.64071e-09
SORL1	77.9586	-1.99281	0.338432	1.29537e-10	2.73153e-09
RHOG	340.907	0.688288	0.114324	1.3112e-10	2.76137e-09
ST8SIA1	41.8681	-1.87639	0.31887	1.33713e-10	2.81241e-09
ITPKB	82.454	-1.88398	0.320275	1.35524e-10	2.84688e-09
SPCS3	988.178	0.652729	0.108121	1.37132e-10	2.87698e-09
REEP5	575.889	0.614964	0.101415	1.37359e-10	2.87809e-09
ANK3	92.8129	-1.53163	0.262672	1.41832e-10	2.96805e-09
TLCD1	63.7109	1.39977	0.241147	1.45467e-10	3.04026e-09
RCAN1	1038.75	0.770827	0.129485	1.45823e-10	3.04384e-09
KLHL4	64.4639	-1.60933	0.27563	1.47062e-10	3.06582e-09
NDUFAF4	134.875	0.9438	0.161105	1.51473e-10	3.1538e-09
NPEPPS	520.351	-0.529554	0.0867545	1.64679e-10	3.42444e-09
NUB1	270.771	0.775769	0.130912	1.69041e-10	3.50632e-09
SCD5	198.602	-1.26119	0.218628	1.6883e-10	3.50632e-09
PTPN11	521.979	0.497491	0.0812788	1.77313e-10	3.67329e-09
SAMD9L	41.4912	1.96411	0.336967	1.84191e-10	3.811e-09
IER3IP1	308.607	0.691347	0.116068	1.91986e-10	3.96731e-09
CTSH	71.8991	1.74474	0.300264	1.9419e-10	4.00783e-09
JARID2	220.858	-0.9947	0.171675	1.96032e-10	4.04081e-09
SEC23B	155.022	0.924898	0.158878	1.98623e-10	4.08911e-09
MACF1	1013.7	-0.537303	0.0885981	2.02137e-10	4.15627e-09
TNFRSF9	27.2178	6.04138	1.07553	2.04525e-10	4.20014e-09
LINC02762	28.3084	-2.47503	0.43361	2.17621e-10	4.46353e-09
MGST1	971.882	1.03638	0.179891	2.18212e-10	4.4701e-09
APOL2	158.137	1.01443	0.176028	2.25786e-10	4.61952e-09
ETF1	462.05	0.652802	0.109744	2.36419e-10	4.83109e-09
PLEKHF1	63.7906	-1.41695	0.24776	2.43227e-10	4.96406e-09
MTCL1	79.5044	-1.15197	0.201864	2.54708e-10	5.19195e-09
TBC1D2	77.8761	-1.60914	0.280169	2.55237e-10	5.19632e-09
MEX3A	248.575	-0.778031	0.133186	2.78604e-10	5.66507e-09
PCOLCE	1383.6	-0.745068	0.127182	2.83613e-10	5.75982e-09
TSPAN5	556.289	-0.561807	0.0940763	3.14881e-10	6.38697e-09
SERPINF1	587.093	-0.733089	0.125363	3.15722e-10	6.39618e-09
SERPINB8	24.379	1.99669	0.348597	3.24729e-10	6.57059e-09
PRDM8	104.379	-0.922541	0.161449	3.76659e-10	7.61201e-09
FGF14	71.3734	-1.62455	0.286477	3.91908e-10	7.9105e-09
CDH3	19.0689	-2.60703	0.46884	4.00552e-10	8.07511e-09
SLC25A32	181.149	1.12983	0.200623	4.02835e-10	8.11123e-09
TRAF3IP2	130.792	1.08544	0.192419	4.04418e-10	8.13318e-09
CDKN1B	183.371	-0.822629	0.142995	4.06144e-10	8.15796e-09
MAP3K8	36.8929	1.93082	0.339343	4.07284e-10	8.161e-09
YRDC	72.4756	1.38165	0.245631	4.06932e-10	8.161e-09
FNBP1L	67.6328	-1.56763	0.277648	4.26666e-10	8.539e-09
SPEG	148.861	-1.16235	0.20723	4.44712e-10	8.88939e-09
EPHB4	341.506	-0.950011	0.167518	4.49735e-10	8.97894e-09
IMPAD1	544.407	0.634028	0.108311	4.55528e-10	9.0836e-09
EEF2K	135.749	-0.800719	0.139487	4.69951e-10	9.35991e-09
SHMT2	384.052	1.01465	0.180244	4.91974e-10	9.78672e-09
HDAC11	41.2011	-1.87013	0.330706	4.93906e-10	9.80645e-09
CEBPD	828.939	0.880884	0.154862	4.94153e-10	9.80645e-09
HMGN5	131.024	-1.00434	0.178516	5.12618e-10	1.01607e-08
AK3	1101.5	0.577219	0.0987012	6.17081e-10	1.2183e-08
GSTO1	821.953	0.922102	0.163893	6.28307e-10	1.23794e-08
BMF	29.1091	-2.93071	0.544952	6.30234e-10	1.24026e-08
TYRO3	80.4755	-1.36708	0.246796	6.55143e-10	1.28622e-08
FKBP14	328.969	0.65185	0.112845	6.68576e-10	1.3088e-08
CALCOCO2	389.429	0.698315	0.121574	6.69024e-10	1.3088e-08
CD109	147.84	-1.01374	0.181796	6.68584e-10	1.3088e-08
CCDC82	99.0462	1.03113	0.185352	6.95668e-10	1.35931e-08
PNPLA8	169.527	0.935954	0.167117	7.01247e-10	1.36859e-08
DDX60L	112.814	1.32847	0.240566	7.07814e-10	1.37978e-08
IRAK2	17.7589	2.79361	0.517622	7.14674e-10	1.39151e-08
MOGS	203.058	1.0312	0.185709	7.3776e-10	1.43477e-08
STMN3	361.32	-1.14765	0.207994	7.58484e-10	1.47333e-08
RHOBTB1	90.3487	-1.16865	0.212058	7.73399e-10	1.50054e-08
ANKRD35	22.537	-2.21101	0.399127	7.93126e-10	1.53701e-08
EML1	95.2368	1.08515	0.196582	8.08166e-10	1.55884e-08
PINK1-AS	368.247	-0.63251	0.109824	8.06368e-10	1.55884e-08
DCBLD1	523.479	0.97357	0.175126	8.07058e-10	1.55884e-08
SELENOM	339.149	1.05132	0.19011	8.07934e-10	1.55884e-08
MXD4	933.215	-0.769228	0.135988	8.55688e-10	1.64857e-08
COX17	831.264	1.11774	0.203162	8.57614e-10	1.65036e-08
ATAD2	109.919	0.9417	0.169322	8.63208e-10	1.65919e-08
CNOT9	223.82	0.744742	0.131378	8.71201e-10	1.6726e-08
NFKBIB	184.645	1.05272	0.190886	8.78292e-10	1.68426e-08
ENPP1	106.142	-1.0387	0.188259	8.88642e-10	1.70213e-08
WDR43	427.565	0.968422	0.174739	9.01006e-10	1.72381e-08
FZD4	28.7048	-2.04876	0.370409	9.43658e-10	1.80333e-08
ABLIM3	216.367	0.945657	0.170618	9.52189e-10	1.81753e-08
PSMD14	296.758	0.925772	0.166759	9.54029e-10	1.81893e-08
PBX3	286.829	-0.853839	0.1528	9.57914e-10	1.82424e-08
SQSTM1	2286.25	0.842876	0.15129	1.09134e-09	2.07593e-08
DLX2	25.3664	-1.76732	0.321336	1.12019e-09	2.12836e-08
EBNA1BP2	341.876	0.667249	0.117543	1.12734e-09	2.13948e-08
ABCC6	46.939	-1.83759	0.334594	1.20016e-09	2.27343e-08
EIF4A2	737.517	-0.457447	0.0782368	1.20067e-09	2.27343e-08
PLAAT4	880.217	-0.891043	0.161352	1.24285e-09	2.3492e-08
CIAO2B	600.006	0.546855	0.0949882	1.24354e-09	2.3492e-08
OGFOD1	301.376	0.63482	0.111806	1.28876e-09	2.43185e-08
GGT5	194.756	1.07714	0.198113	1.30567e-09	2.46095e-08
FAM177B	15.5306	6.59828	1.24835	1.32827e-09	2.50069e-08
PDE5A	20.5026	-2.66427	0.500748	1.33982e-09	2.51957e-08
FSCN1	1756.46	-0.907713	0.165034	1.34276e-09	2.52221e-08
CDKL2	44.5829	-1.88146	0.343815	1.34437e-09	2.52238e-08
DESI1	246.088	0.942564	0.17196	1.35715e-09	2.54347e-08
SLC33A1	176.355	0.829496	0.149815	1.38644e-09	2.59542e-08
ZNF467	70.5508	-1.80176	0.330229	1.44043e-09	2.69342e-08
PIEZO1	264.965	1.03172	0.190088	1.49166e-09	2.78607e-08
CTPS1	159.054	0.838345	0.152385	1.64575e-09	3.0704e-08
ROBO1	311.626	0.778156	0.140735	1.72289e-09	3.21068e-08
POGLUT1	213.881	0.904744	0.165823	1.73474e-09	3.22913e-08
FAM171A2	92.5998	-2.03428	0.375528	1.75132e-09	3.25265e-08
COL27A1	263.049	-0.719452	0.129296	1.74947e-09	3.25265e-08
COL9A3	63.1298	-1.87974	0.346679	1.75775e-09	3.26093e-08
CASP4	297.1	0.782079	0.14161	1.76286e-09	3.26674e-08
PRICKLE2	199.385	0.77631	0.140517	1.77961e-09	3.29407e-08
ERLEC1	229.016	0.716715	0.128849	1.78791e-09	3.30573e-08
TNS1	124.768	0.962717	0.177738	1.85162e-09	3.4197e-08
LYRM9	55.2776	-1.62399	0.301481	1.87418e-09	3.4575e-08
MN1	124.222	-1.5566	0.289694	1.9028e-09	3.50638e-08
NNAT	111.304	-1.0369	0.192736	1.92411e-09	3.54169e-08
STING1	96.0513	-1.21372	0.227434	1.98576e-09	3.65111e-08
TMX2	526.443	0.61953	0.110522	2.10448e-09	3.86508e-08
NDEL1	242.429	0.691439	0.124764	2.2206e-09	4.07382e-08
STOML1	152.454	0.784635	0.143289	2.27703e-09	4.17271e-08
RAB3IL1	44.128	-1.47065	0.276159	2.2886e-09	4.18925e-08
OSGIN2	97.7231	0.907014	0.167902	2.32911e-09	4.25869e-08
BNC1	36.0662	2.71182	0.522406	2.44129e-09	4.45887e-08
MIR1915HG	110.156	-1.06978	0.200979	2.48376e-09	4.53143e-08
CSF1	364.269	2.28659	0.431269	2.58478e-09	4.71051e-08
CASP7	105.971	0.974849	0.182258	2.61391e-09	4.75836e-08
LTBP1	450.378	-0.56681	0.101009	2.62905e-09	4.78064e-08
AURKA	142.771	0.843233	0.155738	2.6387e-09	4.79292e-08
NBN	185.618	0.771456	0.141477	2.7148e-09	4.92032e-08
HLA-E	1094.13	0.690926	0.12546	2.71313e-09	4.92032e-08
VCP	1387.85	0.58718	0.105093	2.72906e-09	4.94074e-08
ANKH	45.3839	-1.45789	0.275595	2.73924e-09	4.95374e-08
RAB31	2184.49	0.61978	0.111528	2.77532e-09	5.0135e-08
EEF1E1	146.902	0.961701	0.180179	2.87186e-09	5.18222e-08
NMI	63.7792	1.2295	0.233474	2.89483e-09	5.21796e-08
VDR	92.7224	1.39381	0.264551	2.94023e-09	5.29402e-08
MRPL15	352.881	0.609445	0.109746	2.97919e-09	5.35832e-08
ROR2	117.9	-1.10603	0.209546	2.99983e-09	5.38958e-08
SELENOK	154.23	0.986645	0.185636	3.059e-09	5.48991e-08
GAPLINC	26.3144	-1.75118	0.32995	3.10044e-09	5.55824e-08
H2AZ1	1916.83	0.713561	0.130781	3.30725e-09	5.92256e-08
TIMM17A	375.488	0.671344	0.122411	3.34664e-09	5.9866e-08
UBD	12.9267	6.44848	1.26878	3.36228e-09	6.00808e-08
ARID4A	194.872	-0.807813	0.150011	3.49133e-09	6.23192e-08
SLC22A4	27.1087	2.32944	0.446652	3.83404e-09	6.83627e-08
ATF7IP	310.669	-0.871852	0.163646	3.8937e-09	6.93516e-08
CYLD	291.553	0.684719	0.125752	3.9513e-09	7.03016e-08
NCLN	242.477	0.827774	0.154985	4.16368e-09	7.40005e-08
ELL2	207.46	0.699506	0.129038	4.25936e-09	7.56197e-08
CITED4	102.139	1.04644	0.200099	4.28869e-09	7.60586e-08
HSD11B1	40.9377	5.79227	1.16327	4.33313e-09	7.67643e-08
MAML2	144.664	0.890797	0.16848	4.58581e-09	8.11536e-08
NORAD	1374.85	-0.58073	0.105573	4.62133e-09	8.16946e-08
PDE4B	21.9461	2.25793	0.435276	4.80781e-09	8.49004e-08
DNAJC1	461.66	0.56658	0.102899	4.81367e-09	8.49063e-08
LAMA2	108.129	-1.19341	0.230646	4.81843e-09	8.49063e-08
G3BP1	594.422	0.748767	0.139602	4.846e-09	8.53009e-08
NDRG2	56.3938	-1.94253	0.372046	4.98858e-09	8.77173e-08
ITGB4	38.3799	-2.28676	0.442026	4.99522e-09	8.77405e-08
F2RL2	111.304	-1.13354	0.219165	5.13193e-09	9.0046e-08
PNISR	1830.1	-0.350398	0.0615299	5.36765e-09	9.39823e-08
LXN	26.8638	-1.85706	0.356747	5.41361e-09	9.46866e-08
STX4	341.629	0.546513	0.099337	5.48585e-09	9.58485e-08
ACTN4	5161.53	-0.5643	0.102886	5.50116e-09	9.60144e-08
FZD2	920.144	-1.19186	0.231529	5.54864e-09	9.67408e-08
GDF10	85.1182	-3.9824	0.835304	5.76728e-09	1.00447e-07
CDH11	366.813	-0.77524	0.14591	5.80743e-09	1.01039e-07
MAP2K6	40.4328	-2.89837	0.584346	5.83216e-09	1.01363e-07
ARID3A	204.038	0.77898	0.14681	5.95787e-09	1.03439e-07
ADD3	472.743	-0.556034	0.101551	6.05188e-09	1.04961e-07
TMEM62	25.8162	2.04259	0.394658	6.0773e-09	1.05291e-07
PGM2L1	221.105	-0.854823	0.162746	6.17909e-09	1.06942e-07
FKBP4	203.191	0.792945	0.149955	6.26366e-09	1.08179e-07
CAT	154.736	-0.917175	0.175851	6.25716e-09	1.08179e-07
DNAJC10	594.717	0.794567	0.150395	6.38876e-09	1.10224e-07
ROM1	75.9134	-1.48963	0.290294	6.44728e-09	1.11118e-07
PAPSS2	252.542	0.821013	0.156035	6.56085e-09	1.12957e-07
MICAL2	225.697	0.981874	0.189758	6.60264e-09	1.13558e-07
MTUS1	44.0444	-1.78	0.344841	6.63855e-09	1.14057e-07
AEBP1	345.961	-0.72967	0.137294	6.81464e-09	1.16961e-07
ING4	119.67	-0.986149	0.191153	7.09532e-09	1.21652e-07
ARHGAP29	570.879	-0.689168	0.129333	7.40855e-09	1.26891e-07
PLSCR1	78.0662	1.5495	0.303074	7.42415e-09	1.27026e-07
ZNF618	322.061	-0.900731	0.173586	7.5631e-09	1.2927e-07
GLT8D2	73.8872	-1.28382	0.252799	7.75589e-09	1.32291e-07
TRIL	22.2936	-2.82438	0.573592	7.81491e-09	1.3316e-07
PLA2G12A	144.556	-0.939685	0.182046	7.8442e-09	1.33521e-07
ACO1	811.063	1.11007	0.218233	8.29005e-09	1.40965e-07
AOX1	177.248	1.17288	0.2312	8.3308e-09	1.41512e-07
ZFHX4	303.103	-0.765202	0.145796	8.56244e-09	1.45297e-07
MYO6	670.545	-0.538511	0.0993393	9.02331e-09	1.52961e-07
VCAM1	650.523	1.28648	0.254885	9.11228e-09	1.54311e-07
SLFN5	244.273	1.10774	0.21867	9.27121e-09	1.56841e-07
FAM172A	170.968	-0.851357	0.164404	9.297e-09	1.57116e-07
FBXO32	341.316	0.933605	0.182193	9.72554e-09	1.64191e-07
REL	109.917	1.28548	0.255345	9.74519e-09	1.64354e-07
NPTX2	27.7353	3.24923	0.683328	9.82032e-09	1.65452e-07
DENND3	28.8829	2.25778	0.447773	9.90224e-09	1.66662e-07
NHSL2	18.5489	-2.21498	0.438622	9.96724e-09	1.67586e-07
GRAMD1A	736.845	1.50309	0.298062	1.02362e-08	1.71932e-07
RC3H2	512.663	0.482881	0.088634	1.05555e-08	1.77116e-07
ATIC	536.254	0.626592	0.117948	1.06197e-08	1.78013e-07
SUGT1	497.783	0.518197	0.0957916	1.07355e-08	1.79771e-07
PDXK	765.403	0.626681	0.118214	1.12882e-08	1.88834e-07
FOSL2	474.913	0.645046	0.12204	1.13217e-08	1.89204e-07
TRIB2	975.086	-0.972498	0.191786	1.16628e-08	1.94706e-07
TRIM38	271.477	0.619927	0.117186	1.23766e-08	2.06414e-07
FCGRT	529.832	-0.743416	0.14311	1.23932e-08	2.06482e-07
NFIX	989.691	-1.23961	0.248543	1.24898e-08	2.07881e-07
POSTN	421.573	-1.47493	0.295313	1.28265e-08	2.13271e-07
NCAPG	59.2842	1.71692	0.341718	1.28601e-08	2.13615e-07
PNO1	125.759	0.807173	0.15691	1.29074e-08	2.14185e-07
FNDC4	46.8663	-1.37988	0.277345	1.34266e-08	2.22354e-07
ATP6V1B2	838.157	0.541727	0.101325	1.34237e-08	2.22354e-07
KCTD7	151.697	-1.03232	0.205998	1.3931e-08	2.30476e-07
USB1	373.115	0.867793	0.170581	1.42985e-08	2.36319e-07
TFRC	478.701	1.23273	0.248507	1.43701e-08	2.37028e-07
DOCK4	96.7745	0.977635	0.194428	1.43695e-08	2.37028e-07
IDH2	268.869	-0.843026	0.165334	1.45464e-08	2.39697e-07
SMARCA2	649.346	-0.572164	0.108053	1.51839e-08	2.49952e-07
TUT7	267.714	0.846615	0.166414	1.52758e-08	2.51213e-07
DHCR24	1357.08	1.01432	0.2029	1.53893e-08	2.52829e-07
PSMC6	479.638	0.535137	0.100467	1.55227e-08	2.54766e-07
NISCH	215.923	-0.780543	0.152253	1.55472e-08	2.54915e-07
HIVEP2	120.733	1.3855	0.280136	1.56143e-08	2.55762e-07
LTBP2	284.65	-0.952063	0.189516	1.56777e-08	2.56546e-07
ALG3	331.196	0.613386	0.116884	1.60722e-08	2.6274e-07
ENPP2	46.6247	-1.50258	0.303501	1.62394e-08	2.65212e-07
CCDC47	176.305	0.726118	0.140916	1.65579e-08	2.70145e-07
SPECC1	47.6913	-1.60821	0.324565	1.70415e-08	2.77762e-07
CHSY1	290.392	-0.664677	0.128058	1.73984e-08	2.83299e-07
DLK1	7.22656	-5.219	1.13338	1.7715e-08	2.88171e-07
THOP1	206.662	0.643456	0.123717	1.80335e-08	2.93061e-07
VLDLR	30.3747	-2.65917	0.554144	1.8419e-08	2.99033e-07
CACNA2D3	16.3333	2.63018	0.547491	1.87669e-08	3.04382e-07
CAST	620.528	0.572648	0.109196	2.00086e-08	3.24202e-07
IL27RA	31.2946	1.61259	0.327632	2.00859e-08	3.25135e-07
EIF1AY	193.071	0.804789	0.159009	2.01328e-08	3.25575e-07
HNRNPDL	1759.3	0.360308	0.0660613	2.0288e-08	3.27765e-07
C14orf132	103.232	-0.915755	0.183609	2.08298e-08	3.36188e-07
FAM110B	54.2164	1.5654	0.319047	2.104e-08	3.39249e-07
FOXN3	1849.09	-0.960428	0.19356	2.10921e-08	3.39757e-07
PLXNC1	55.4322	1.74575	0.354724	2.1501e-08	3.46006e-07
H3-3A	5982.96	-0.430439	0.0801082	2.16563e-08	3.47828e-07
GDNF	19.2063	5.93534	1.28416	2.16511e-08	3.47828e-07
DPH5	200.706	-0.659838	0.128147	2.21642e-08	3.55639e-07
VKORC1	907.274	-0.580727	0.111445	2.30069e-08	3.68803e-07
SLC25A28	140.94	0.823912	0.16403	2.30344e-08	3.68885e-07
PID1	239.34	1.53955	0.315199	2.30631e-08	3.68987e-07
SIX4	111.233	-1.04527	0.213147	2.35332e-08	3.76144e-07
ALG5	399.506	0.561587	0.107651	2.45704e-08	3.92342e-07
FRRS1L	94.7962	-1.56415	0.321127	2.50124e-08	3.99014e-07
ST6GALNAC6	186.921	-0.776198	0.15408	2.51902e-08	4.01463e-07
PPP2R3C	300.99	0.804406	0.160533	2.62053e-08	4.17238e-07
ALKAL2	73.7357	1.80953	0.370644	2.63825e-08	4.19654e-07
MT1G	26.6953	5.23022	1.15914	2.64241e-08	4.19912e-07
FGF7	18.7679	2.95025	0.638492	2.72694e-08	4.32927e-07
PCMTD1	165.712	-0.778374	0.155059	2.74124e-08	4.3478e-07
LCP1	25.6525	3.25339	0.718005	2.79186e-08	4.42384e-07
ABCA7	91.2269	-1.58036	0.32611	2.8467e-08	4.50641e-07
STARD8	22.562	-2.34098	0.487859	2.8725e-08	4.54289e-07
OLAH	47.2974	2.76771	0.593699	2.94945e-08	4.66012e-07
TUBA1C	3295.23	1.02606	0.210853	2.95525e-08	4.66483e-07
PARD6G	32.4351	-1.77057	0.364696	2.97668e-08	4.69416e-07
COL5A3	38.7827	1.48379	0.307669	3.01226e-08	4.74575e-07
ST3GAL4	91.7948	1.15863	0.240248	3.02269e-08	4.75763e-07
ITM2C	318.77	-0.859735	0.173834	3.0503e-08	4.79653e-07
ADAMTS12	263.267	-0.69314	0.136943	3.05969e-08	4.80671e-07
HNRNPD	710.505	0.429196	0.0808174	3.07919e-08	4.83275e-07
CYB5R2	275.679	0.728085	0.144698	3.10929e-08	4.87535e-07
CCT7	927.018	0.492928	0.0940863	3.16043e-08	4.95084e-07
PBDC1	335.666	0.609601	0.118955	3.17114e-08	4.96291e-07
SH3BGRL2	56.4806	-1.33138	0.277512	3.21176e-08	5.02172e-07
PLCB1	145.167	1.0904	0.22622	3.32621e-08	5.19574e-07
HSP90B1	1621.89	0.920164	0.18822	3.40331e-08	5.31115e-07
PSMC4	1115.67	0.699587	0.139011	3.46636e-08	5.40444e-07
PRRX1	439.406	-0.6757	0.133776	3.47656e-08	5.41154e-07
PEAR1	58.1786	-1.52346	0.317549	3.47747e-08	5.41154e-07
LNCTAM34A	66.7361	-1.19817	0.250373	3.5185e-08	5.47024e-07
RTL8C	1665.87	-0.484373	0.0927031	3.58047e-08	5.56135e-07
RAB11A	630.23	-0.498737	0.0957482	3.60246e-08	5.59024e-07
NUSAP1	136.344	0.756283	0.151817	3.62303e-08	5.61689e-07
PTMA	2442.15	0.551833	0.107087	3.63835e-08	5.63535e-07
CXCL10	23.2257	5.29108	1.19204	3.66901e-08	5.67751e-07
PSMA3	417.275	0.900536	0.184427	3.70747e-08	5.7271e-07
MITF	40.9561	-1.50891	0.315508	3.70799e-08	5.7271e-07
OGFRL1	149.429	0.939706	0.193431	3.76636e-08	5.8118e-07
IL23A	8.32095	3.85471	0.882157	3.78679e-08	5.83788e-07
HMGN3	483.766	-0.629645	0.124194	3.85771e-08	5.94166e-07
PROS1	155.629	-1.02787	0.21403	4.04952e-08	6.23128e-07
BCL7A	73.719	1.16045	0.243641	4.05373e-08	6.23195e-07
CCT2	763.292	0.684493	0.136534	4.07752e-08	6.26269e-07
VCL	1432.91	-0.593905	0.116752	4.17753e-08	6.41034e-07
SPAG16	194.557	-0.692771	0.138503	4.18238e-08	6.41182e-07
PPFIA1	253.637	0.714706	0.143407	4.20251e-08	6.43073e-07
STT3A	545.595	0.513694	0.0994618	4.20034e-08	6.43073e-07
SFTA1P	135.485	-1.34659	0.283954	4.21336e-08	6.44137e-07
EXOSC4	125.673	0.783016	0.158841	4.28969e-08	6.55199e-07
RUFY3	270.514	-0.610444	0.120734	4.53554e-08	6.9211e-07
SESN1	93.7347	-1.18292	0.249801	4.54965e-08	6.93623e-07
CREB3	335.856	0.58719	0.115712	4.60743e-08	7.01136e-07
ATP2B4	418.452	-0.579313	0.114096	4.72088e-08	7.17739e-07
PLA2G4C	72.5099	1.20989	0.256128	4.72731e-08	7.18056e-07
FXYD6	228.245	0.982134	0.205081	4.7799e-08	7.25376e-07
TIFA	29.4209	1.90627	0.401077	4.82639e-08	7.31759e-07
TWISTNB	449.324	0.660977	0.132225	4.85841e-08	7.35937e-07
C1R	729.201	0.713221	0.143989	4.94557e-08	7.48454e-07
U2SURP	398.738	0.494565	0.0959696	4.96672e-08	7.50966e-07
BLVRB	333.132	-0.624307	0.124272	5.03449e-08	7.59931e-07
CLSPN	94.382	1.12791	0.238668	5.03522e-08	7.59931e-07
CD36	11.6015	-3.07363	0.691697	5.11763e-08	7.7096e-07
ADAR	703.281	0.524435	0.102581	5.23297e-08	7.87617e-07
H19	12403.4	-1.68	0.355482	5.28173e-08	7.94232e-07
PNKD	459.677	0.737589	0.149901	5.31703e-08	7.98812e-07
NIP7	105.724	0.791859	0.162246	5.3288e-08	7.99853e-07
TUBB3	412.564	-1.08786	0.230592	5.53293e-08	8.29739e-07
UBE2M	268.112	0.639094	0.128046	5.57273e-08	8.34949e-07
APP	1945.88	-0.319943	0.0602866	5.60176e-08	8.38538e-07
CCS	123.338	-1.06699	0.226096	5.67857e-08	8.49265e-07
H2AJ	227.004	0.860848	0.178663	5.78186e-08	8.6393e-07
DUSP5	129.561	1.06463	0.225904	5.88334e-08	8.78299e-07
HAS3	15.7161	3.62466	0.846749	6.20479e-08	9.25449e-07
ITGA4	111.393	-0.979175	0.206711	6.22177e-08	9.27145e-07
PFKFB3	167.796	1.00734	0.213505	6.40055e-08	9.52926e-07
UQCRB	6485.26	-0.366132	0.0698812	6.43575e-08	9.57303e-07
MTFP1	96.5467	1.56772	0.335638	6.4771e-08	9.62587e-07
ZNF436-AS1	34.7571	-1.77314	0.378363	6.51556e-08	9.67432e-07
EIF1AX	1012.6	0.406933	0.0783352	6.55253e-08	9.72046e-07
ADGRE5	60.0992	1.31494	0.283099	6.70838e-08	9.94274e-07
ABCE1	216.808	0.697538	0.142188	6.71955e-08	9.95036e-07
SULF2	142.1	-1.00806	0.214191	6.76784e-08	1.00129e-06
OBSL1	310.384	-0.679813	0.138258	6.83052e-08	1.00966e-06
TMEM25	60.6527	-1.27674	0.275263	6.95163e-08	1.02664e-06
PHF11	110.983	1.03286	0.220566	7.21386e-08	1.06441e-06
GPC4	282.78	-1.02319	0.218355	7.24274e-08	1.06772e-06
PLPP3	858.65	1.11872	0.241273	7.83995e-08	1.15473e-06
VEGFC	11.6743	2.6195	0.584477	8.13801e-08	1.19756e-06
DDAH2	284.705	-0.722498	0.149069	8.19247e-08	1.20451e-06
XRCC5	1189	0.444867	0.0870486	8.27598e-08	1.2157e-06
EIF5B	2847.77	0.344408	0.0660839	8.35394e-08	1.22606e-06
PALMD	109.544	-1.3685	0.2976	8.38711e-08	1.22984e-06
WDR45B	441.762	0.521325	0.103766	8.47012e-08	1.24091e-06
ECSCR	77.0382	-1.06629	0.229994	8.50043e-08	1.24424e-06
HIF3A	128.379	-1.09712	0.237207	8.53666e-08	1.24844e-06
SYNCRIP	1193.96	0.337974	0.0648559	8.64943e-08	1.26381e-06
SNED1	96.6666	-1.43227	0.311878	8.77526e-08	1.28106e-06
SLC41A2	24.4703	1.91781	0.415316	8.851e-08	1.29016e-06
H2AC19	379.101	0.96113	0.205653	8.85318e-08	1.29016e-06
IL6	7.47437	5.86764	1.38345	9.19426e-08	1.33868e-06
EIF3J	1066.69	0.748872	0.155937	9.23542e-08	1.34349e-06
FZD5	22.0275	-1.82749	0.397741	9.88769e-08	1.43458e-06
NLRC5	90.1673	0.901267	0.192456	9.94772e-08	1.44203e-06
DPF3	62.7826	-1.82032	0.397268	1.04531e-07	1.51395e-06
TCEA3	18.4886	-2.8408	0.65439	1.08439e-07	1.56918e-06
EIF5	1053.07	0.512124	0.102754	1.09706e-07	1.58613e-06
SLC2A4RG	779.348	-0.415283	0.0816113	1.09995e-07	1.58892e-06
DUT	381.678	0.519804	0.104543	1.11806e-07	1.61244e-06
DENND2A	65.2373	-1.21436	0.267297	1.11819e-07	1.61244e-06
NRCAM	135.208	1.12011	0.245566	1.12088e-07	1.61363e-06
ERRFI1	127.869	-1.38346	0.304966	1.12195e-07	1.61363e-06
LRP1	706.996	-0.865064	0.18481	1.12163e-07	1.61363e-06
TGOLN2	1865.93	0.424753	0.0837676	1.14576e-07	1.64644e-06
CYTL1	22.3828	-1.70442	0.37408	1.15107e-07	1.65264e-06
NID1	420.808	-0.705829	0.147368	1.1658e-07	1.67234e-06
PSMD8	1221.08	0.49565	0.099363	1.17596e-07	1.68544e-06
CAPRIN2	66.781	-1.17193	0.258191	1.17712e-07	1.68564e-06
PRR5L	71.2369	-0.94198	0.203711	1.1803e-07	1.68872e-06
SLC35E2A	177.91	-0.809554	0.171977	1.18433e-07	1.69303e-06
APC2	125.179	-0.891279	0.191698	1.20513e-07	1.72121e-06
MYORG	55.1624	-1.25082	0.276548	1.20613e-07	1.72121e-06
GBP3	114.614	0.984633	0.214383	1.23249e-07	1.7573e-06
PI3	43.6875	4.75935	1.16365	1.24342e-07	1.77136e-06
STRAP	667.646	0.413453	0.081659	1.26997e-07	1.80762e-06
PBXIP1	226.069	-0.655074	0.136074	1.27871e-07	1.81851e-06
RRM1	481.481	0.647844	0.134443	1.29018e-07	1.83323e-06
DCHS1	101.251	-1.60696	0.355513	1.30913e-07	1.85857e-06
PRKCH	49.3026	1.38263	0.307205	1.32227e-07	1.87399e-06
C1orf21	79.5405	-1.41848	0.315129	1.3291e-07	1.88205e-06
PER1	177.057	0.682374	0.142711	1.33733e-07	1.89208e-06
TIMP1	1645.61	0.524545	0.106422	1.36089e-07	1.92378e-06
THOC2	1040.31	0.332151	0.0647675	1.38488e-07	1.95601e-06
PRDX6	1042.11	0.342816	0.0670054	1.40143e-07	1.97769e-06
NBEA	51.6982	-1.51359	0.336712	1.41068e-07	1.98735e-06
APOL6	162.531	1.02105	0.22452	1.40994e-07	1.98735e-06
PTBP1	1074.09	0.531422	0.108196	1.43202e-07	2.01398e-06
ADORA2A	36.3866	6.54842	1.58981	1.432e-07	2.01398e-06
MARCKSL1	127.746	-0.971731	0.212834	1.44619e-07	2.03218e-06
RNF144A	32.8335	-1.34285	0.300262	1.50018e-07	2.10625e-06
SH3KBP1	288.038	-0.680116	0.142966	1.5234e-07	2.13703e-06
VPS41	187.476	-0.613286	0.127478	1.57336e-07	2.20525e-06
SLC19A1	735.615	-0.596353	0.123625	1.59934e-07	2.23976e-06
ZNF362	197.175	-0.703158	0.148839	1.62771e-07	2.27755e-06
THBS3	114.294	-1.06808	0.237514	1.63885e-07	2.2912e-06
PDE7B	115.668	-0.880671	0.191845	1.64986e-07	2.30464e-06
TLE2	25.2037	-2.38878	0.545175	1.6823e-07	2.34797e-06
IGFBP1	20.3827	1.84114	0.411861	1.69996e-07	2.37061e-06
PSMC1	665.612	0.883421	0.192805	1.70445e-07	2.37487e-06
BTBD11	39.2329	-1.45374	0.326848	1.70985e-07	2.38038e-06
SH3PXD2A	334.775	0.592061	0.123073	1.74559e-07	2.42809e-06
BATF3	26.0777	1.50491	0.3385	1.75371e-07	2.43734e-06
MICB	322.25	1.16387	0.261354	1.76829e-07	2.45552e-06
MXRA8	249.755	-1.2375	0.278882	1.80234e-07	2.50071e-06
GRWD1	195.757	0.748277	0.160429	1.82589e-07	2.52913e-06
RAP1B	769.486	0.551913	0.113985	1.82894e-07	2.53123e-06
PAM	263.146	-0.690249	0.14667	1.87692e-07	2.59547e-06
MGAT1	500.011	0.513188	0.105363	1.94847e-07	2.69215e-06
ZNF267	67.5004	1.33553	0.302574	1.95564e-07	2.6998e-06
AARS1	639.289	0.578476	0.1206	2.00318e-07	2.76311e-06
PGAP4	156.543	-0.74637	0.160681	2.01826e-07	2.78159e-06
BAALC	36.6219	-4.65299	1.176	2.02034e-07	2.78214e-06
KIF3C	94.6792	-0.925465	0.204829	2.03926e-07	2.80585e-06
LINC01088	19.1873	-2.40359	0.555293	2.05545e-07	2.82577e-06
POLR3GL	468.821	-0.661135	0.140313	2.06729e-07	2.83969e-06
PSMD12	160.383	0.751693	0.162251	2.09697e-07	2.87806e-06
COL8A1	2999.63	0.330782	0.0655025	2.10686e-07	2.88708e-06
MSC	8.24946	5.92487	1.4814	2.10704e-07	2.88708e-06
ERGIC1	1630.49	0.503649	0.103657	2.18084e-07	2.98492e-06
MYOSLID	11.6675	2.76989	0.660418	2.18206e-07	2.98492e-06
IL6ST	440.505	1.04932	0.236274	2.19516e-07	2.99788e-06
NR2F2-AS1	63.5695	-1.45523	0.331346	2.1941e-07	2.99788e-06
MTDH	2748.64	0.412509	0.0831922	2.19832e-07	2.99971e-06
IMP4	170.139	0.749318	0.162028	2.20234e-07	3.00271e-06
JUN	856.885	0.405106	0.0816039	2.22403e-07	3.02978e-06
WDR55	348.39	0.521011	0.107749	2.23005e-07	3.03548e-06
CSRNP3	23.7592	-2.56649	0.602964	2.23512e-07	3.03987e-06
ESYT1	272.483	-0.606556	0.127798	2.24229e-07	3.04461e-06
SLC18B1	63.622	1.12607	0.255298	2.24181e-07	3.04461e-06
COA4	328.306	0.580902	0.121781	2.25956e-07	3.06554e-06
KRT7	27.3136	3.1844	0.784948	2.26698e-07	3.07307e-06
RIN2	228.998	-0.925913	0.205995	2.27263e-07	3.07821e-06
ARSJ	189.264	0.642411	0.136697	2.38739e-07	3.231e-06
RPN1	312.385	0.725717	0.156872	2.39635e-07	3.24047e-06
EPB41L2	619.889	-0.42123	0.0854164	2.40396e-07	3.2481e-06
ERO1A	292.79	0.592731	0.124987	2.44433e-07	3.29995e-06
CMPK2	13.9303	4.54924	1.16805	2.50976e-07	3.38551e-06
LAPTM4B	534.427	-0.525208	0.109449	2.62119e-07	3.53294e-06
RAP2B	183.568	-0.686734	0.148051	2.64767e-07	3.56572e-06
LMNA	991.386	-0.598872	0.126962	2.6887e-07	3.61803e-06
MMP11	18.6886	-2.44867	0.57676	2.71636e-07	3.65226e-06
CYBRD1	138.971	-1.00936	0.228938	2.75729e-07	3.70428e-06
SCARA3	471.951	0.735869	0.160418	2.77574e-07	3.72604e-06
CACNB3	64.5672	-1.17113	0.269091	2.78588e-07	3.73661e-06
CDH2	307.252	0.773858	0.169862	2.79041e-07	3.73965e-06
CDH4	61.9009	-1.05913	0.241585	2.80259e-07	3.75005e-06
PDCD1LG2	48.9208	1.22578	0.282344	2.80272e-07	3.75005e-06
MIR3142HG	21.608	4.63081	1.1984	2.82416e-07	3.77569e-06
HELZ	175.113	-0.778564	0.171145	2.83029e-07	3.78082e-06
JAGN1	388.148	0.703289	0.152709	2.89875e-07	3.86914e-06
JAK2	162.255	1.00447	0.228659	2.99875e-07	3.99938e-06
SKI	414.745	-0.68199	0.147756	3.01658e-07	4.01991e-06
NOP16	132.051	0.914074	0.206001	3.06988e-07	4.08765e-06
GPC6	121.955	-1.03046	0.235668	3.11713e-07	4.14722e-06
WBP1	336.446	-0.687452	0.149771	3.33341e-07	4.4314e-06
CDC25B	536.973	-0.598896	0.128281	3.40608e-07	4.52436e-06
MAPRE2	193.965	-0.795916	0.17705	3.42337e-07	4.54366e-06
RRAGC	1234.63	-0.380334	0.0775394	3.45048e-07	4.57597e-06
PDCD11	183.739	0.656746	0.142705	3.59169e-07	4.75943e-06
SEC11C	152.564	1.18776	0.276767	3.602e-07	4.76926e-06
SURF4	1188.92	0.651415	0.14147	3.63445e-07	4.80837e-06
SP100	917.073	0.683584	0.149419	3.64186e-07	4.81206e-06
TRIM62	76.1992	-0.974758	0.223305	3.64307e-07	4.81206e-06
TRPC6	12.1529	-2.54959	0.616241	3.65499e-07	4.82394e-06
RASA3	161.105	-0.811327	0.181826	3.7878e-07	4.99524e-06
PFKP	434.322	0.830167	0.186642	3.79298e-07	4.99807e-06
MMP16	54.2518	-1.04556	0.241975	3.82428e-07	5.03531e-06
SAMD9	60.6302	1.27424	0.298721	3.83414e-07	5.04426e-06
VNN1	29.5867	5.15285	1.35921	3.85065e-07	5.06195e-06
IP6K2	317.33	-0.530569	0.112532	3.858e-07	5.06758e-06
FGFR1	789.225	0.434919	0.0902135	3.89211e-07	5.10832e-06
PLEKHG5	89.8206	-1.24482	0.291933	3.91287e-07	5.12741e-06
BAMBI	20.8493	1.88095	0.441013	3.97514e-07	5.20489e-06
ZDHHC2	71.4415	0.958714	0.2202	3.98982e-07	5.21996e-06
ALDH7A1	377.135	-0.684544	0.150301	3.99875e-07	5.2275e-06
SSRP1	973.603	0.412529	0.0854053	4.21649e-07	5.50779e-06
PDIA4	260.275	0.804217	0.181092	4.28441e-07	5.59209e-06
ZDHHC3	504.371	-0.461846	0.0968073	4.28986e-07	5.59478e-06
PRR11	187.387	0.829481	0.18761	4.29898e-07	5.60224e-06
FEN1	162.007	0.846903	0.192592	4.52817e-07	5.89161e-06
SUPT16H	738.797	0.466878	0.0982258	4.55046e-07	5.91596e-06
LANCL1	213.112	-0.928538	0.213925	4.58917e-07	5.96159e-06
WASHC2A	701.074	0.527829	0.112816	4.67466e-07	6.06787e-06
CD40	34.0124	1.94063	0.461394	4.9413e-07	6.40894e-06
MMP2	889.842	-0.635411	0.139496	4.95371e-07	6.41999e-06
HSPA8	4339.44	0.451773	0.0950484	4.95908e-07	6.42191e-06
CDKN1A	3675.9	-0.632543	0.138841	4.99953e-07	6.46922e-06
CYHR1	185.866	-0.763337	0.172078	5.08801e-07	6.57856e-06
VDAC1	731.242	0.410414	0.0856132	5.1192e-07	6.6137e-06
CCT3	1028.89	0.512474	0.109575	5.12576e-07	6.617e-06
CASP6	89.671	-0.82517	0.188409	5.28091e-07	6.81196e-06
NIPSNAP1	212.578	-0.892647	0.206085	5.29774e-07	6.82834e-06
MTF1	119.949	0.844456	0.193524	5.32771e-07	6.8616e-06
ITPR2	132.561	0.697619	0.155916	5.52313e-07	7.10775e-06
CNTNAP3	61.8342	-1.56984	0.375516	5.5781e-07	7.17173e-06
PWWP3A	254.047	-0.523317	0.112608	5.58153e-07	7.17173e-06
FOXC2	231.883	-0.7976	0.181861	5.65421e-07	7.25946e-06
DLX1	67.1859	-1.21065	0.289375	5.6855e-07	7.29397e-06
PRRX2	21.063	-1.73644	0.416012	5.83505e-07	7.48e-06
PIK3R2	226.566	-1.14882	0.274495	5.98374e-07	7.66466e-06
SLTM	475.537	0.530553	0.114752	6.02297e-07	7.70894e-06
GNPDA1	778.23	-0.723692	0.163264	6.02825e-07	7.70972e-06
A2M	199.619	-1.63461	0.392785	6.09178e-07	7.78494e-06
TMEM51	77.7595	0.900661	0.209753	6.12629e-07	7.82298e-06
TMED5	173.993	0.68065	0.152383	6.14886e-07	7.84574e-06
HSP90AA1	13641.8	0.418722	0.0882084	6.16406e-07	7.85906e-06
NEK6	726.678	-0.481865	0.103166	6.26385e-07	7.98013e-06
NPTX1	9.63598	3.53876	0.955259	6.35287e-07	8.0873e-06
SLC7A1	358.9	0.874033	0.203165	6.39995e-07	8.14095e-06
MAGEA6	332.367	0.605061	0.133541	6.41034e-07	8.14789e-06
AK2	576.849	0.466308	0.099577	6.44666e-07	8.18226e-06
BTN3A1	100.475	1.0801	0.257814	6.457e-07	8.18829e-06
SPPL2A	227.842	0.674196	0.151116	6.47947e-07	8.21048e-06
CELF2	157.775	-0.967834	0.228287	6.51165e-07	8.24492e-06
ARHGEF3	104.986	-0.802118	0.184355	6.52223e-07	8.25199e-06
ENAH	1610.96	0.336183	0.0697105	6.5685e-07	8.29782e-06
MAF	32.4384	-2.03561	0.493985	6.56505e-07	8.29782e-06
PTPN13	29.8127	-1.50307	0.363313	6.59875e-07	8.32966e-06
CH25H	40.463	3.51611	0.952155	6.72147e-07	8.47809e-06
FBXL5	253.728	-0.575766	0.126584	6.81367e-07	8.58782e-06
LIMCH1	137.566	-1.64897	0.399196	6.9149e-07	8.70646e-06
PAM16	38.3339	1.17418	0.283234	6.91835e-07	8.70646e-06
IQCA1	38.6669	-1.76966	0.428517	6.95325e-07	8.74372e-06
IKZF4	82.3699	-0.924501	0.217676	7.05168e-07	8.86076e-06
BYSL	96.4895	0.811668	0.187807	7.19558e-07	9.0347e-06
NRG1	14.0297	2.26361	0.55953	7.2262e-07	9.06625e-06
PDGFRB	348.823	-0.908956	0.213997	7.35564e-07	9.22164e-06
NOP53	903.5	-0.495365	0.107196	7.38716e-07	9.25412e-06
CDO1	47.7624	-1.20891	0.293349	7.45825e-07	9.3361e-06
SMOX	149.014	-0.711347	0.162028	7.70594e-07	9.63885e-06
DNAJA1	808.696	0.789566	0.182645	7.74494e-07	9.6803e-06
TVP23B	109.53	1.20442	0.292859	7.76054e-07	9.69246e-06
NBPF14	605.649	-0.514467	0.112116	7.76863e-07	9.69523e-06
CDK2AP2	357.006	0.702444	0.15989	7.88406e-07	9.81702e-06
COL8A2	31.3269	-2.15607	0.532476	7.88141e-07	9.81702e-06
ANKLE2	226.884	0.555219	0.122292	7.87899e-07	9.81702e-06
MYO18A	368.983	-1.27966	0.312457	7.97496e-07	9.92273e-06
AQP1	203.95	-2.0062	0.492499	8.00335e-07	9.95055e-06
BIRC2	643.83	0.390963	0.0827507	8.02869e-07	9.97454e-06
GRK5	281.066	-0.664568	0.150409	8.25428e-07	1.02471e-05
COG5	257.828	-0.564684	0.125079	8.46585e-07	1.05018e-05
ARF1	2349.8	0.4683	0.101298	8.52449e-07	1.05614e-05
GNG12	427.22	-0.574914	0.127704	8.53303e-07	1.05614e-05
IFITM10	71.8579	-1.357	0.333056	8.52932e-07	1.05614e-05
HNRNPH1	1060.13	0.431367	0.0924988	8.63852e-07	1.06839e-05
CHN1	359.623	0.93533	0.223019	8.65745e-07	1.06913e-05
IP6K3	25.5897	3.19471	0.86467	8.65217e-07	1.06913e-05
VNN3	9.58443	5.04581	1.4328	8.88669e-07	1.09662e-05
KLHDC8B	59.0739	-0.915141	0.217921	8.93783e-07	1.10129e-05
PTGFRN	312.014	-0.581243	0.129594	8.94563e-07	1.10143e-05
ISYNA1	338.458	-0.747775	0.172896	8.97681e-07	1.10444e-05
PNPT1	99.9165	0.925483	0.221186	9.28278e-07	1.14124e-05
CBSL	61.3783	1.80512	0.445482	9.37396e-07	1.15159e-05
NR1D2	32.5926	-1.60512	0.396155	9.45182e-07	1.16029e-05
KIF26B	59.7672	-0.926206	0.221765	9.5803e-07	1.17519e-05
TRIM25	233.658	0.833799	0.196627	9.59784e-07	1.17647e-05
OLFML2B	19.5383	-1.69472	0.418605	9.60752e-07	1.17678e-05
MOCOS	44.1823	1.42484	0.352685	9.78526e-07	1.19766e-05
CENPF	185.663	0.706651	0.162759	9.81063e-07	1.19988e-05
TMEM208	332.443	0.53409	0.118347	1.00205e-06	1.22464e-05
JMJD6	110.311	0.815026	0.192086	1.01222e-06	1.23615e-05
UTP11	218.406	0.62186	0.140818	1.01342e-06	1.23671e-05
MAP2K3	239.228	0.663087	0.151632	1.02419e-06	1.24849e-05
RABEPK	168.989	0.615112	0.139147	1.02459e-06	1.24849e-05
ADCY4	25.5888	1.62136	0.402597	1.04273e-06	1.26965e-05
DGLUCY	62.1445	1.07586	0.263927	1.06039e-06	1.2902e-05
PIANP	21.5602	-1.73162	0.430577	1.06477e-06	1.29459e-05
MT1A	68.7146	1.58186	0.39362	1.07573e-06	1.30695e-05
USO1	324.193	0.749198	0.174909	1.07714e-06	1.30769e-05
KCNB1	44.7308	-2.35947	0.603784	1.07834e-06	1.3082e-05
EIF2AK2	594.59	0.817601	0.193526	1.08779e-06	1.31869e-05
UBE2Z	418.848	0.587384	0.132417	1.09223e-06	1.32309e-05
OLFML3	150.613	-1.06466	0.261355	1.09361e-06	1.3238e-05
SLIRP	2351.53	0.367913	0.0785116	1.09698e-06	1.3269e-05
CBS	65.8171	1.77936	0.443524	1.09894e-06	1.3283e-05
LAMA5	375.609	0.61883	0.140755	1.12527e-06	1.35914e-05
NFIB	748.558	0.559003	0.125335	1.12666e-06	1.35982e-05
PLSCR3	586.002	-0.645016	0.147755	1.14953e-06	1.38641e-05
NIFK	270.536	0.631324	0.144255	1.16405e-06	1.40289e-05
CENPE	119.234	0.663644	0.152817	1.17316e-06	1.41285e-05
NKAIN3-IT1	12.106	-2.61527	0.688968	1.1778e-06	1.4174e-05
SMIM13	146.634	0.72518	0.169356	1.19154e-06	1.43288e-05
SLC16A1-AS1	152.164	0.704158	0.163755	1.19688e-06	1.43826e-05
RANBP1	458.645	0.684596	0.158598	1.20651e-06	1.44878e-05
BORCS7	499.65	-0.39686	0.0856513	1.21161e-06	1.45283e-05
LTB	66.0363	2.24105	0.573143	1.21165e-06	1.45283e-05
TOX2	205.651	-0.883403	0.213195	1.25217e-06	1.50033e-05
EDA2R	102.895	-0.674702	0.156305	1.25895e-06	1.50736e-05
SLC1A3	144.663	0.761144	0.179695	1.27242e-06	1.52238e-05
MAPKAPK2	1041.54	0.381026	0.0821153	1.27863e-06	1.5287e-05
SECISBP2L	186.365	0.660476	0.152728	1.2925e-06	1.54417e-05
CREB3L2	252.703	0.560524	0.126565	1.29344e-06	1.54417e-05
MXD3	1713.04	0.82298	0.196876	1.29924e-06	1.54998e-05
SH3BP2	153.733	-0.770666	0.182576	1.31002e-06	1.56171e-05
MRVI1	32.5558	-1.68507	0.424773	1.3186e-06	1.57081e-05
LMAN1	2906.08	0.921857	0.224671	1.3331e-06	1.58694e-05
ENG	201.881	-0.70987	0.16636	1.35598e-06	1.61301e-05
GLIPR1	360.771	0.698875	0.163493	1.37184e-06	1.63071e-05
PELO	100.869	0.808177	0.193662	1.41105e-06	1.6761e-05
CYP27C1	5.21905	-5.15164	1.53586	1.424e-06	1.69027e-05
UHMK1	195.947	0.566382	0.128686	1.42541e-06	1.69072e-05
HSD3B7	55.3313	-1.01789	0.252659	1.44821e-06	1.71654e-05
FSD1L	17.0852	1.9152	0.487963	1.45978e-06	1.72901e-05
LINC00641	31.8977	-1.56088	0.396678	1.49455e-06	1.76892e-05
MAK16	109.555	0.834015	0.20171	1.52573e-06	1.80454e-05
AMZ2P1	216.245	-0.834464	0.201889	1.53287e-06	1.81169e-05
TRIM14	26.3469	1.55939	0.397097	1.54119e-06	1.82021e-05
BAZ2A	246.267	0.558365	0.127215	1.57083e-06	1.85389e-05
UBIAD1	139.738	0.634658	0.147426	1.58789e-06	1.87269e-05
FAM171B	34.3766	-1.65595	0.422924	1.6082e-06	1.89529e-05
MAGT1	277.904	0.568465	0.130083	1.62861e-06	1.91735e-05
CYP4X1	14.9776	-2.73611	0.748123	1.62924e-06	1.91735e-05
SORCS2	28.9039	-1.16335	0.294911	1.63483e-06	1.92255e-05
PSMC5	775.262	0.458762	0.102042	1.64821e-06	1.93553e-05
S1PR3	65.9791	1.16474	0.29543	1.64757e-06	1.93553e-05
HSPA13	157.704	0.960445	0.238376	1.6506e-06	1.93697e-05
CXCL11	10.3284	4.85515	1.47078	1.69401e-06	1.98649e-05
GAA	225.588	-0.618907	0.143781	1.71258e-06	2.00685e-05
CELF1	1319.77	0.401675	0.0881963	1.7231e-06	2.01774e-05
PDIA5	102.449	0.871505	0.213721	1.72607e-06	2.01979e-05
DSC3	68.2539	-0.956372	0.237882	1.73071e-06	2.02378e-05
ITGAV	535.299	0.591598	0.136624	1.73976e-06	2.03292e-05
PKIA	48.0239	-1.14602	0.291426	1.75484e-06	2.04909e-05
GYG2	53.356	-2.40251	0.641333	1.80267e-06	2.10346e-05
SELENOP	42.679	-1.46646	0.377448	1.81665e-06	2.11827e-05
F3	62.4166	1.47496	0.379711	1.82131e-06	2.1222e-05
LINC01089	64.6923	-1.1524	0.294322	1.86792e-06	2.17498e-05
ADAMTS14	26.2696	-2.77765	0.771411	1.87006e-06	2.17593e-05
ADAM33	19.5649	-1.93915	0.503303	1.87342e-06	2.1772e-05
FAM49B	447.777	0.584858	0.135347	1.87379e-06	2.1772e-05
CLK1	202.66	-0.640999	0.150502	1.89568e-06	2.20109e-05
PLAGL1	65.6236	-1.02634	0.259197	1.90183e-06	2.20669e-05
SLC16A1	795.173	0.576344	0.133337	1.94407e-06	2.25411e-05
ASPN	8.05033	-3.12692	0.900623	1.95021e-06	2.25965e-05
SMARCC2	298.147	-0.560154	0.1291	1.95933e-06	2.26862e-05
SP6	36.9517	4.6318	1.42207	1.96639e-06	2.2752e-05
NMT2	292.556	-0.591878	0.137603	1.9796e-06	2.28888e-05
HMGA2	3381.87	0.504777	0.114695	1.98112e-06	2.28904e-05
CCL8	7.57679	5.2307	1.6226	1.98881e-06	2.29631e-05
PRR13	1008.47	0.372425	0.08174	2.00103e-06	2.3088e-05
PVR	279.519	0.556874	0.128501	2.04147e-06	2.35382e-05
BFSP1	42.6452	-1.24024	0.320252	2.04875e-06	2.36056e-05
SLC39A13	650.392	0.4134	0.0918462	2.07702e-06	2.39146e-05
NKAIN3	12.7911	-2.65137	0.734426	2.1082e-06	2.42568e-05
ABTB2	73.7074	1.11436	0.285945	2.11594e-06	2.43289e-05
SLC38A6	130.489	-0.607399	0.142287	2.12499e-06	2.44013e-05
KCNIP1	14.2621	-4.76831	1.47971	2.12519e-06	2.44013e-05
DDA1	551.766	0.645013	0.15252	2.12851e-06	2.44224e-05
KMO	266.643	-0.488026	0.110814	2.14408e-06	2.4584e-05
LARP1B	121.302	0.685995	0.163879	2.14878e-06	2.46208e-05
EIF4G1	660.093	0.573872	0.133373	2.15238e-06	2.46365e-05
OASL	8.2505	4.96637	1.54833	2.15314e-06	2.46365e-05
SEL1L	442.918	0.453629	0.102064	2.15613e-06	2.46536e-05
MTHFD2	335.726	1.24738	0.323375	2.16847e-06	2.47775e-05
METTL1	97.9926	0.798528	0.195684	2.18005e-06	2.48926e-05
RNF168	189.602	0.541571	0.124909	2.19068e-06	2.49968e-05
DRAXIN	13.3801	2.62715	0.729134	2.2206e-06	2.53207e-05
FMNL3	240.649	0.584299	0.136392	2.22345e-06	2.53356e-05
PTH1R	54.1726	-1.83961	0.482415	2.25787e-06	2.57102e-05
RPL3	8306.39	-0.330963	0.072346	2.26105e-06	2.57286e-05
LRRC75A	4149.99	-0.404027	0.0899154	2.26742e-06	2.57834e-05
CD58	68.1023	0.935344	0.235808	2.29295e-06	2.60557e-05
CYTB	36351	-0.291219	0.0632003	2.30973e-06	2.62283e-05
FDXR	106.893	-0.907958	0.228082	2.33178e-06	2.64605e-05
SSBP2	143.694	-0.644512	0.153135	2.33402e-06	2.64677e-05
APBA3	104.377	0.798295	0.196401	2.3376e-06	2.64902e-05
C4B	82.2752	-1.19726	0.311737	2.41543e-06	2.73345e-05
COPS8	820.643	0.392399	0.087456	2.4929e-06	2.8192e-05
TIA1	146.44	-0.594386	0.139984	2.50687e-06	2.83305e-05
FLNB	619.659	-0.762481	0.186985	2.52383e-06	2.85028e-05
GAMT	74.6265	-0.983729	0.251355	2.52719e-06	2.85212e-05
HYOU1	393.45	1.43777	0.378304	2.53144e-06	2.85496e-05
AR	250.752	-0.64778	0.154721	2.53488e-06	2.85689e-05
NNT	175.74	-0.643533	0.153582	2.54574e-06	2.86717e-05
C4A	82.2328	-1.19644	0.312692	2.56075e-06	2.88211e-05
SPATA20	208.952	-0.705937	0.171128	2.57718e-06	2.89851e-05
CGNL1	72.9573	1.42913	0.376473	2.57883e-06	2.89851e-05
MALAT1	15328.4	-0.805785	0.199794	2.60302e-06	2.92371e-05
DDX18	715.663	0.415319	0.0933549	2.62239e-06	2.94346e-05
B3GAT1	11.9656	-4.55179	1.445	2.67891e-06	3.00486e-05
CNN2	1652.69	-0.616667	0.14659	2.68139e-06	3.0056e-05
TRMT6	145.438	0.64192	0.153673	2.71589e-06	3.0422e-05
FER1L4	29.8666	-1.7284	0.458486	2.73248e-06	3.05871e-05
AKR7A2	304.701	-0.648446	0.155567	2.74152e-06	3.06675e-05
ACTA2-AS1	469.988	-0.613551	0.145933	2.75089e-06	3.07515e-05
RAB15	250.163	-0.703124	0.171046	2.77643e-06	3.1016e-05
E2F1	32.3889	1.25777	0.331618	2.78529e-06	3.10939e-05
PXMP4	49.8327	-1.11225	0.290581	2.81526e-06	3.14073e-05
ABHD16A	284.587	0.697918	0.169721	2.82043e-06	3.14437e-05
DAPK2	25.1712	-1.51724	0.402561	2.82711e-06	3.14969e-05
BICC1	98.4471	-0.810103	0.202271	2.88644e-06	3.21363e-05
ATF4	2720.15	0.662223	0.159948	2.91348e-06	3.24155e-05
PLCL2	45.2281	0.96112	0.246982	2.92628e-06	3.25359e-05
OAZ1	1919.65	0.285631	0.0626443	2.97748e-06	3.30829e-05
ZWINT	94.653	0.902761	0.230124	3.01315e-06	3.34567e-05
DEGS2	148.056	-0.680851	0.165534	3.02191e-06	3.35314e-05
PLXND1	287.693	-0.632625	0.152008	3.03305e-06	3.35856e-05
JDP2	152.52	1.20737	0.319308	3.03374e-06	3.35856e-05
PPM1L	32.1644	-1.52765	0.407393	3.034e-06	3.35856e-05
APOLD1	129.726	0.782602	0.194835	3.03493e-06	3.35856e-05
POLR2D	215.819	0.588953	0.140009	3.07059e-06	3.39574e-05
VNN2	31.9827	3.93279	1.2466	3.1043e-06	3.43073e-05
STAT4	12.2621	3.49169	1.08286	3.14928e-06	3.47811e-05
PPP2R1A	316.259	-0.486938	0.112709	3.16318e-06	3.49113e-05
RPS6KA2	1020.36	0.469602	0.108282	3.23323e-06	3.56606e-05
QPRT	924.733	-0.824471	0.207967	3.25556e-06	3.58829e-05
DTX3	172.153	-0.796933	0.199951	3.28318e-06	3.61632e-05
ARHGAP18	100.494	-0.796293	0.199837	3.30376e-06	3.63656e-05
DCAF13	185.037	0.764612	0.190585	3.31423e-06	3.64565e-05
CEP350	240.357	0.651482	0.158288	3.40041e-06	3.73299e-05
CLEC3B	40.1472	-1.73825	0.468769	3.39866e-06	3.73299e-05
CRACR2B	41.9795	-1.75148	0.47267	3.41655e-06	3.74822e-05
PGM3	221.663	0.760046	0.189616	3.42426e-06	3.75418e-05
PCDH19	16.3656	-2.41823	0.682239	3.42803e-06	3.75582e-05
FOXD1	188.097	-1.2618	0.337603	3.45204e-06	3.77961e-05
LINC01197	15.4168	-2.21963	0.615179	3.46385e-06	3.79004e-05
HSPH1	333.175	0.541733	0.127993	3.48449e-06	3.81009e-05
YWHAZ	2907.77	0.291925	0.0646593	3.58413e-06	3.91386e-05
DDX10	289.197	0.470466	0.109076	3.58216e-06	3.91386e-05
PHYHD1	41.5627	-0.933198	0.241967	3.62926e-06	3.96053e-05
ETV5	242.158	-0.538827	0.127625	3.70875e-06	4.0446e-05
SMAD9	18.0984	-2.09792	0.580073	3.77005e-06	4.10874e-05
PSMD11	586.283	0.628501	0.152894	3.86416e-06	4.20574e-05
FILIP1L	474.513	0.724749	0.180653	3.87919e-06	4.21932e-05
CEP126	60.2822	-0.938105	0.244647	3.91972e-06	4.26059e-05
NOTCH3	79.7381	-0.902111	0.233793	3.93266e-06	4.27185e-05
RGMB	196.863	0.619023	0.150533	4.01464e-06	4.35803e-05
GPD1L	61.9209	-1.14819	0.308152	4.02092e-06	4.36199e-05
ZMYM3	190.366	-0.605769	0.146812	4.02607e-06	4.3647e-05
SSPN	664.339	-0.683869	0.169216	4.05987e-06	4.39846e-05
DISP2	40.7245	-1.3405	0.363905	4.07148e-06	4.40815e-05
TCIM	47.0149	1.1393	0.305839	4.08084e-06	4.41538e-05
EPHA5	16.4092	-2.01084	0.556698	4.10171e-06	4.43505e-05
C2orf88	15.6683	2.40361	0.688291	4.10926e-06	4.44032e-05
RIF1	284.958	0.451446	0.104835	4.11368e-06	4.44218e-05
FAM162A	357.342	-0.535217	0.127366	4.12667e-06	4.45329e-05
ERAP2	264.248	0.685045	0.169724	4.12955e-06	4.45349e-05
DYSF	91.3856	-1.3602	0.369909	4.14044e-06	4.46232e-05
CCNG1	569.197	-0.762224	0.1925	4.1681e-06	4.48865e-05
PSMB2	682.496	0.455927	0.106092	4.17302e-06	4.48865e-05
RTL8A	660.13	-0.336266	0.0757534	4.17145e-06	4.48865e-05
RCAN2	31.1319	-1.98671	0.550391	4.20756e-06	4.52285e-05
SLC2A11	58.5504	-1.04411	0.27889	4.41942e-06	4.7475e-05
HELLS	130.566	0.593436	0.144137	4.4464e-06	4.77337e-05
ACTG2	74.7263	-0.901446	0.23545	4.45119e-06	4.77492e-05
GSTA4	222.749	-0.636387	0.156386	4.45363e-06	4.77492e-05
COBLL1	30.0349	1.46111	0.400658	4.5007e-06	4.82226e-05
MORF4L2	1572.45	0.482992	0.113812	4.5619e-06	4.88209e-05
LOC105374952	19.542	1.82753	0.50576	4.56245e-06	4.88209e-05
SAA4	31.5114	4.39605	1.48445	4.56936e-06	4.88631e-05
NUP188	257.501	0.523986	0.124981	4.57414e-06	4.88826e-05
MATN2	31.446	-1.47637	0.405485	4.5815e-06	4.89296e-05
NCOR2	952.788	-0.479111	0.112799	4.58555e-06	4.89412e-05
GTPBP4	411.534	0.737168	0.186189	4.60452e-06	4.91119e-05
LOXL2	977.246	-0.629413	0.1547	4.61534e-06	4.91321e-05
YIF1A	585.157	0.409227	0.0944401	4.61358e-06	4.91321e-05
DDX27	606.777	0.388759	0.0892718	4.67919e-06	4.97798e-05
CNIH4	461.273	0.486958	0.115054	4.69349e-06	4.98997e-05
CUTA	902.685	-0.47244	0.111151	4.69774e-06	4.99128e-05
FUBP1	550.455	0.442144	0.103205	4.78859e-06	5.08452e-05
USP53	105.622	0.785088	0.201113	4.8233e-06	5.1181e-05
NDUFAB1	927.093	0.345592	0.0786258	4.86979e-06	5.1641e-05
RRP9	85.0724	0.861698	0.22469	4.90058e-06	5.19342e-05
TMEM98	562.457	-0.602729	0.14778	5.02204e-06	5.31191e-05
SEMA6B	29.3038	-1.21458	0.332807	5.03971e-06	5.32719e-05
PIK3R1	486.738	-0.516937	0.123721	5.06003e-06	5.34524e-05
DACT3	28.8656	-2.01471	0.568596	5.12128e-06	5.40649e-05
FBLN1	2786.78	-0.506208	0.120871	5.1394e-06	5.41869e-05
SNHG12	130.563	0.598081	0.14664	5.13659e-06	5.41869e-05
SURF6	244.138	0.551391	0.133535	5.22263e-06	5.50293e-05
HDAC5	60.9527	-1.4394	0.39905	5.23887e-06	5.51652e-05
IL4I1	10.8123	4.46759	1.54094	5.24277e-06	5.51711e-05
PALM	217.464	-1.32277	0.365538	5.24945e-06	5.52061e-05
OPHN1	47.876	-0.982356	0.263225	5.2877e-06	5.5573e-05
SLPI	148.244	4.23473	1.45394	5.4273e-06	5.70039e-05
RCL1	206.467	1.12874	0.308844	5.45045e-06	5.72107e-05
ATP8B1	20.7861	-2.00423	0.568475	5.4657e-06	5.73343e-05
KIF21A	48.46	1.08716	0.296223	5.46935e-06	5.73361e-05
CLGN	21.5218	2.0205	0.574145	5.51102e-06	5.77364e-05
SRP72	1285.13	0.42745	0.100093	5.52764e-06	5.78737e-05
PTK7	431.534	-0.640084	0.159484	5.55881e-06	5.81632e-05
LIF-AS1	4.69206	4.58735	1.60456	5.59727e-06	5.85285e-05
PAICS	371.886	0.567478	0.13863	5.61299e-06	5.86557e-05
C6orf132	85.5083	0.957717	0.256726	5.65115e-06	5.90172e-05
TRPA1	6.16154	4.69767	1.65528	5.7051e-06	5.95429e-05
IFNGR2	349.021	0.866252	0.228342	5.70909e-06	5.95469e-05
DIPK1A	33.5995	-1.47698	0.412923	5.7853e-06	6.03037e-05
UBE2V2	630.082	0.415944	0.0973362	5.82297e-06	6.0658e-05
CTIF	85.5764	-0.820687	0.214669	5.90296e-06	6.14139e-05
RSRP1	185.632	-0.62411	0.155392	5.91613e-06	6.15121e-05
PI15	20.7756	-1.59242	0.44712	5.92861e-06	6.16031e-05
DYNLT1	1025.01	0.360502	0.0832139	6.02178e-06	6.25318e-05
SNCAIP	9.86661	-2.17785	0.632279	6.06022e-06	6.28914e-05
MAGED2	2027.55	-0.748095	0.192733	6.08707e-06	6.31304e-05
SLC7A11	98.1206	1.88986	0.537444	6.0933e-06	6.31553e-05
EME2	156.903	-0.617866	0.153881	6.1229e-06	6.34223e-05
TMF1	92.3491	0.699418	0.178196	6.20357e-06	6.42177e-05
HDAC9	66.7736	1.04264	0.285235	6.27295e-06	6.48952e-05
EMC3	544.655	0.501181	0.120823	6.29483e-06	6.50807e-05
CNBP	536.089	0.378123	0.0879189	6.32622e-06	6.53643e-05
NATD1	56.3958	-1.07828	0.29667	6.37049e-06	6.57806e-05
CAPN5	76.3522	-0.85775	0.227387	6.39462e-06	6.59884e-05
PARP9	114.143	0.859516	0.227951	6.39866e-06	6.59889e-05
MSC-AS1	6.1568	4.61412	1.65077	6.46009e-06	6.65809e-05
UTP23	81.1442	0.730327	0.188102	6.50449e-06	6.69966e-05
SP140L	235.929	0.552528	0.135671	6.63446e-06	6.82927e-05
CEBPZ	117.537	0.610185	0.152483	6.72869e-06	6.92195e-05
B4GALNT4	27.4433	-1.59243	0.452194	6.81497e-06	7.00199e-05
NIPAL3	256.456	-0.742737	0.192532	6.85436e-06	7.03808e-05
AEN	390.185	0.459972	0.110079	6.92621e-06	7.10743e-05
PLEKHB2	359.126	0.53359	0.130676	6.99789e-06	7.17653e-05
IL15	24.0663	1.8877	0.543599	7.03332e-06	7.20839e-05
AFAP1	161.063	-0.593152	0.147911	7.05076e-06	7.22178e-05
SALL2	112.708	-0.90722	0.244711	7.10721e-06	7.27509e-05
VASH1	67.1475	-0.807042	0.213078	7.1475e-06	7.31179e-05
SP110	470.233	0.431521	0.102581	7.17882e-06	7.33929e-05
PSMD1	1942.15	0.253556	0.0576744	7.22798e-06	7.38498e-05
P2RX5-TAX1BP3	1040.74	0.482799	0.11668	7.28715e-06	7.44083e-05
MAB21L1	7.50868	-3.08904	1.01794	7.40966e-06	7.56124e-05
HCK	13.459	4.40937	1.59611	7.43096e-06	7.5783e-05
MAPK3	354.615	-0.479592	0.115953	7.47371e-06	7.61155e-05
AK1	252.765	-0.685801	0.176116	7.47558e-06	7.61155e-05
SHLD2	107.587	0.919203	0.249398	7.4774e-06	7.61155e-05
MAP7D2	11.7438	-2.24988	0.672364	7.58227e-06	7.71355e-05
AK5	17.168	-1.77982	0.513652	7.66459e-06	7.79249e-05
OLFML1	76.5124	-0.911901	0.247536	7.68751e-06	7.81098e-05
H2AC6	94.8151	-1.06969	0.298025	7.69847e-06	7.8173e-05
HMG20B	242.14	-0.51352	0.125686	7.71355e-06	7.82781e-05
RSL1D1	669.191	0.574471	0.143261	7.74771e-06	7.85764e-05
FAM126A	171.849	0.672695	0.172618	7.81833e-06	7.9244e-05
PTMS	922.201	-0.809612	0.215182	7.8316e-06	7.93297e-05
LCORL	183.131	0.602693	0.151809	7.97173e-06	8.06997e-05
CCNDBP1	81.0344	0.99474	0.27488	7.99918e-06	8.0928e-05
WDR4	55.5531	0.86558	0.233518	8.08882e-06	8.17848e-05
NARS1	558.86	0.530386	0.130867	8.11331e-06	8.19822e-05
ITGA6	42.6114	-1.21909	0.346259	8.16668e-06	8.24504e-05
EFHC1	117.545	-0.711072	0.184872	8.16964e-06	8.24504e-05
CLN8	99.5603	-0.751319	0.197415	8.18384e-06	8.25433e-05
CDC37L1-DT	24.7139	-1.34125	0.383723	8.19879e-06	8.26436e-05
NTNG1	38.8221	-0.973404	0.268583	8.23858e-06	8.2994e-05
RASAL2	154.071	-0.631768	0.160843	8.28197e-06	8.33803e-05
ZFP36L2	112.654	-1.43405	0.412248	8.34452e-06	8.39588e-05
ZPR1	275.601	0.754223	0.198625	8.37579e-06	8.42221e-05
FARSB	311.408	0.565662	0.141396	8.43201e-06	8.47358e-05
APCDD1L	9.69776	2.59214	0.816682	8.46324e-06	8.49979e-05
LRRC59	99.9701	0.658145	0.169055	8.47843e-06	8.50987e-05
ZBTB20	465.824	0.471799	0.11485	8.82008e-06	8.84741e-05
C6orf58	4.56744	4.45075	1.66144	8.89936e-06	8.92151e-05
RDX	1702.37	0.326275	0.0761896	8.93608e-06	8.95289e-05
HGSNAT	613.452	0.379391	0.0899149	9.03509e-06	9.04659e-05
SND1	1187.07	0.525053	0.130152	9.04274e-06	9.04877e-05
ACLY	901.738	0.443399	0.107162	9.08919e-06	9.08424e-05
INKA1	17.0132	-1.87947	0.553755	9.08506e-06	9.08424e-05
PHKA2	63.8816	-0.898046	0.246215	9.23155e-06	9.22094e-05
LOC645513	29.7671	-1.23309	0.354015	9.26315e-06	9.24691e-05
PTPN14	743.246	-0.44721	0.108344	9.29213e-06	9.27023e-05
SELENON	189.634	-0.621104	0.158805	9.33679e-06	9.30916e-05
MEF2C	102.054	-0.791373	0.212069	9.45614e-06	9.42247e-05
SSBP1	1051.91	0.317251	0.074168	9.5311e-06	9.49143e-05
PNP	64.5029	0.90311	0.248461	9.55014e-06	9.50466e-05
UBASH3B	97.603	-0.916196	0.252774	9.56846e-06	9.51716e-05
ILF2	286.854	0.446142	0.108323	9.7217e-06	9.66376e-05
TJP2	72.966	-0.848896	0.23122	9.80921e-06	9.74488e-05
TSHZ1	58.0129	-1.01379	0.285296	9.84932e-06	9.77884e-05
RNASET2	72.1756	-0.957612	0.266959	9.88558e-06	9.80894e-05
MDFI	39.9166	-1.67438	0.492152	9.90356e-06	9.82088e-05
SELENBP1	153.294	-0.909756	0.251299	9.91208e-06	9.82343e-05
SBNO2	219.853	0.584637	0.148491	1.0002e-05	9.90582e-05
RPL7L1	1126.64	0.360397	0.0854243	1.00072e-05	9.90582e-05
ZP3	9.40451	4.24031	1.594	1.0023e-05	9.91547e-05
PPP3CA	612.585	-0.421559	0.10177	1.00652e-05	9.95126e-05
CDC6	37.7272	1.0185	0.287321	1.00768e-05	9.95682e-05
IBTK	348.473	0.480042	0.118089	1.01325e-05	0.000100028
FMNL1	10.6609	2.27261	0.701727	1.01355e-05	0.000100028
HNMT	148.224	0.961963	0.268934	1.01651e-05	0.00010026
ATP6V0B	517.56	0.533561	0.133592	1.02507e-05	0.000101044
CLEC4E	8.70087	4.36489	1.66501	1.04478e-05	0.000102926
DDX56	166.173	0.543591	0.136774	1.05592e-05	0.000103961
CAMLG	461.535	-0.411831	0.0994083	1.05983e-05	0.000104284
KALRN	17.1939	-2.33032	0.728313	1.06258e-05	0.000104493
YARS1	363.196	0.752869	0.201368	1.0641e-05	0.00010458
KIF2C	45.1924	0.896657	0.248305	1.06682e-05	0.000104785
PRPF38B	297.105	0.455956	0.111645	1.06865e-05	0.000104902
FOXP2	43.7415	-1.11275	0.319671	1.07951e-05	0.000105905
SNRK	76.8551	-0.841122	0.230297	1.08433e-05	0.000106314
APLF	58.58	0.887348	0.245616	1.09028e-05	0.000106834
APBA1	30.2643	-1.51724	0.447344	1.09362e-05	0.000107099
BTN3A3	111.586	0.911469	0.25369	1.09597e-05	0.000107265
RNF114	308.234	0.586171	0.149808	1.09853e-05	0.000107452
CALU	2785.06	0.42076	0.102246	1.13726e-05	0.000110977
IFI44	27.7046	1.84323	0.553493	1.13697e-05	0.000110977
CA8	7.45891	4.19237	1.6042	1.13727e-05	0.000110977
ST6GAL1	135.67	-0.82412	0.225609	1.14677e-05	0.000111773
AFP	15.0922	1.98495	0.602863	1.14666e-05	0.000111773
SOBP	187.92	-0.57003	0.145357	1.14884e-05	0.000111866
MAP3K5	76.7559	0.893094	0.248455	1.14909e-05	0.000111866
TNKS1BP1	262.103	0.842329	0.231763	1.15773e-05	0.000112641
SLC26A4	11.4246	-2.20809	0.68744	1.17198e-05	0.000113961
PHEX	27.8423	-1.31096	0.385717	1.18259e-05	0.000114925
RSAD2	9.87334	4.02703	1.53378	1.184e-05	0.000114995
TCEAL4	592.012	-0.516721	0.12981	1.18678e-05	0.000115171
TMEM86A	17.8866	-1.74596	0.523521	1.18791e-05	0.000115171
TIMM23	451.137	0.420223	0.102348	1.18762e-05	0.000115171
GALC	214.314	-0.669437	0.176512	1.21512e-05	0.000117709
STK40	165.209	0.718079	0.191972	1.21552e-05	0.000117709
OSTM1	410.468	0.487983	0.121634	1.21656e-05	0.000117741
KDR	73.4716	-1.28519	0.378638	1.22456e-05	0.000118446
CARMIL1	13.8282	-1.74383	0.524611	1.2316e-05	0.000119057
CCN4	24.2579	1.43832	0.427234	1.2328e-05	0.000119103
LOC171391	30.2998	-1.33676	0.395438	1.24066e-05	0.000119793
C22orf39	189.126	-0.620844	0.161834	1.27185e-05	0.000122732
CHAC1	76.4842	1.79218	0.542697	1.28143e-05	0.000123584
CASP1	82.0603	0.766981	0.208554	1.2827e-05	0.000123635
TP53RK	181.459	0.524579	0.132761	1.28665e-05	0.000123944
CALR	6715.18	0.521124	0.131797	1.29602e-05	0.000124701
SLC9A9	26.7549	-1.15049	0.336708	1.29552e-05	0.000124701
PLEKHA5	173.319	-0.613374	0.159834	1.31127e-05	0.000126094
AHNAK2	63.0663	-1.08035	0.314105	1.3271e-05	0.000127543
LIPG	12.5558	3.62748	1.36499	1.3357e-05	0.000128294
BTG2	71.6697	-1.16276	0.341669	1.34043e-05	0.000128673
ZKSCAN1	926.358	-0.420412	0.103144	1.34913e-05	0.000129434
S100A13	1346.07	-0.751463	0.204256	1.35489e-05	0.00012991
NCOA1	118.434	-0.763173	0.208186	1.36311e-05	0.000130562
DDB2	99.1002	-0.75334	0.204959	1.36326e-05	0.000130562
SELENOS	421.021	0.820179	0.227105	1.36501e-05	0.000130654
ZBTB44	227.309	-0.550646	0.141073	1.36945e-05	0.000130927
RWDD2A	39.7007	1.0295	0.298041	1.38345e-05	0.000132188
BRCA2	22.9319	1.32151	0.394831	1.40985e-05	0.000134633
NOL11	285.351	0.491598	0.123774	1.41283e-05	0.000134839
ATRX	992.538	-0.471868	0.118142	1.43428e-05	0.000136808
PTGDS	354.308	-0.662191	0.176209	1.44242e-05	0.000137504
ZNF575	38.0469	-1.05465	0.307654	1.45024e-05	0.00013817
PTPN1	1579.38	0.555582	0.143106	1.4556e-05	0.000138601
SLC16A7	42.5534	1.30199	0.389862	1.4674e-05	0.000139644
DBN1	588.535	-0.443759	0.110241	1.47001e-05	0.000139812
LOC153684	43.3089	-1.02173	0.296849	1.47179e-05	0.000139901
HTRA3	9.99189	-2.24797	0.721607	1.47348e-05	0.000139953
ERP29	763.43	-0.36395	0.0882098	1.47586e-05	0.000140045
MALT1	102.437	-0.743039	0.202751	1.48114e-05	0.000140466
RPGR	33.9475	1.2288	0.366663	1.50005e-05	0.000142096
UNC5D	30.7278	-3.83784	1.49814	1.49919e-05	0.000142096
ECM2	12.0794	-2.23035	0.716927	1.51983e-05	0.000143888
CHCHD7	343.662	0.428241	0.106084	1.52688e-05	0.000144471
ITGA2	65.8799	1.07579	0.316274	1.53842e-05	0.00014548
TNRC18	22.7286	-1.46849	0.445458	1.54187e-05	0.000145723
TNFRSF12A	244.799	0.914045	0.261326	1.56122e-05	0.000147467
GART	153.78	0.690901	0.186427	1.56345e-05	0.000147594
SRSF7	507.509	0.516562	0.132075	1.58801e-05	0.000149759
ZFP36L1	1757.86	0.526248	0.134986	1.58821e-05	0.000149759
GAB1	46.2239	-0.994134	0.289206	1.59003e-05	0.000149846
DEFB4A	14.4084	4.16148	1.68821	1.60267e-05	0.00015095
PGAM1	1258.43	0.388194	0.0952994	1.62763e-05	0.000153127
TPP1	1510.17	-0.617648	0.163485	1.63552e-05	0.000153782
GTPBP1	171.288	0.537848	0.139053	1.69421e-05	0.00015921
NCAM1	72.3056	-1.32591	0.402633	1.69612e-05	0.000159298
DNM1	37.5674	-1.10941	0.330283	1.69749e-05	0.000159336
DDX39A	188.721	0.559331	0.145791	1.72278e-05	0.000161527
SNRPN	1186.08	-0.446637	0.112104	1.72181e-05	0.000161527
QARS1	614.131	-0.434989	0.108792	1.73053e-05	0.000162161
MIR99AHG	105.21	-0.900058	0.258724	1.74512e-05	0.000163435
INHBA	273.674	0.723515	0.198684	1.7551e-05	0.000164277
GNL2	898.612	0.565599	0.147917	1.7573e-05	0.00016439
BMPR2	284.209	-0.565001	0.147799	1.76985e-05	0.00016547
SEC14L1	355.644	-1.2179	0.368732	1.80089e-05	0.000168277
LRR1	84.757	0.698415	0.190771	1.80701e-05	0.000168753
KCNK2	18.4825	-2.07664	0.669163	1.82376e-05	0.000170221
TTC3	1349.13	-0.46213	0.117237	1.88516e-05	0.000175853
ODF3B	10.6225	2.48039	0.849134	1.89611e-05	0.000176774
ASF1B	68.8115	1.07554	0.32184	1.91135e-05	0.000178094
PF4	4.98459	4.20507	1.77822	1.94241e-05	0.000180887
CLEC2B	38.6135	-1.29924	0.398669	1.94751e-05	0.000181259
GOLT1B	163.316	0.548935	0.143731	1.95095e-05	0.000181477
PCCA-DT	87.7652	-0.720334	0.199234	1.96714e-05	0.00018288
SATB1	39.3098	-1.12201	0.339042	1.9898e-05	0.000184882
BCL2L11	43.7897	-1.25805	0.386624	2.05383e-05	0.000190725
RAB27B	74.7554	0.815407	0.232459	2.06086e-05	0.00019127
MRGPRX3	5.41066	4.0236	1.69486	2.07605e-05	0.000192471
NME1	597.483	0.487234	0.125416	2.07614e-05	0.000192471
RNF10	631.602	0.470401	0.120449	2.09431e-05	0.000194047
RPL12	4515.36	-0.281612	0.068149	2.11141e-05	0.000195521
NDC80	86.9079	0.684988	0.188421	2.11557e-05	0.000195797
MCM10	24.9865	1.33593	0.414137	2.12056e-05	0.000196148
NBPF1	91.423	-0.866331	0.251142	2.15855e-05	0.000199551
CKS1B	466.612	0.312864	0.0764117	2.17192e-05	0.000200675
UBE2C	68.7835	0.850165	0.245712	2.18816e-05	0.000202062
NDRG4	68.7894	-0.895828	0.261909	2.19549e-05	0.000202626
HIVEP3	48.0122	0.954823	0.283024	2.21193e-05	0.000204029
C11orf95	186.865	-0.879382	0.256296	2.2183e-05	0.000204502
EGFR	555.028	0.579444	0.154701	2.24548e-05	0.000206893
ACOT9	329.533	0.489883	0.126884	2.25877e-05	0.000208
CYB561	153.197	0.662863	0.181983	2.26975e-05	0.000208896
NBR1	802.971	-0.324582	0.0798021	2.31036e-05	0.000212514
RELA	437.691	0.378334	0.0945424	2.32675e-05	0.000213903
NLGN2	151.577	-0.804796	0.231015	2.34217e-05	0.000215201
FBXO17	134.192	-0.551284	0.146215	2.34754e-05	0.000215574
SUFU	130.438	-0.655665	0.180241	2.38841e-05	0.000219205
TALDO1	630.288	0.314357	0.0773171	2.43885e-05	0.00022371
MYLK	433.115	0.567309	0.151732	2.45215e-05	0.000224681
CLCN4	61.9688	-0.991291	0.298523	2.45118e-05	0.000224681
BRCA1	40.949	0.900289	0.26611	2.48383e-05	0.000227457
NCAM2	46.6496	-0.882119	0.259671	2.49333e-05	0.0002282
CHST2	197.05	0.951412	0.284837	2.51969e-05	0.000230485
UBE2J2	446.666	0.371991	0.0932509	2.53714e-05	0.000231953
SSBP4	105.019	-0.812132	0.235302	2.57331e-05	0.00023513
CIRBP	1097.6	-0.415463	0.105773	2.59003e-05	0.000236526
TMEM94	123.136	-0.591123	0.160008	2.59692e-05	0.000237024
MAD2L1	37.5972	1.02826	0.313619	2.6258e-05	0.000239528
SCNN1A	40.8542	-1.86553	0.613368	2.64179e-05	0.000240662
NSRP1	517.399	0.326333	0.0808988	2.6426e-05	0.000240662
DLG1	187.19	-0.600708	0.163338	2.64532e-05	0.000240776
OXTR	58.3827	-0.920598	0.275099	2.67743e-05	0.000243565
SPIDR	62.4955	0.807033	0.234481	2.7162e-05	0.000246956
SPEN	192.902	0.53336	0.142021	2.73686e-05	0.000248561
SERPINA3	9.23305	2.03077	0.683528	2.74795e-05	0.00024943
LHX8	25.243	-1.09657	0.339795	2.7716e-05	0.000251439
MYRF	14.5261	-1.71456	0.559308	2.77488e-05	0.000251599
SPSB1	104.682	0.687982	0.193188	2.77942e-05	0.000251872
PWP2	86.064	0.656497	0.182603	2.80486e-05	0.000253973
MRPL46	202.168	0.551512	0.14804	2.80568e-05	0.000253973
CD200	32.5094	-1.58015	0.511474	2.82581e-05	0.000255655
E2F3	217.022	0.633085	0.174947	2.85274e-05	0.000257809
MRPS6	379.473	-0.422501	0.108468	2.85142e-05	0.000257809
FAM20A	6.60078	-3.14317	1.27105	2.87203e-05	0.000259283
AMIGO2	181.206	0.634024	0.175346	2.87219e-05	0.000259283
SVIL	422.275	0.363456	0.0915875	2.89357e-05	0.00026107
OTUD3	14.3537	-1.70446	0.558554	2.91314e-05	0.000262692
NUP62	336.134	0.552607	0.148805	2.92359e-05	0.00026349
LDLRAP1	191.34	-0.601289	0.164745	2.94216e-05	0.000265019
NOA1	133.87	-0.724792	0.206802	2.94708e-05	0.000265317
DHX36	371.43	0.446348	0.115797	2.95009e-05	0.000265444
SLC7A5	154.347	1.37558	0.441246	2.9557e-05	0.000265804
USP31	72.5832	0.761117	0.219665	2.95924e-05	0.000265977
MRPS5	486.936	0.386201	0.0982465	2.99939e-05	0.00026944
ALDH6A1	143.636	-0.81342	0.23869	3.00914e-05	0.000270168
SAP30-DT	27.4716	1.3038	0.416651	3.01094e-05	0.000270183
LASP1	2260.59	-0.341983	0.0858608	3.03526e-05	0.000272217
DLD	372.682	0.420376	0.108297	3.04947e-05	0.000273343
SCAMP5	116.377	-0.700151	0.198908	3.08506e-05	0.000276234
PSMB7	1644.46	0.504309	0.13399	3.09323e-05	0.000276814
ZC3H15	1563.83	0.374177	0.0950071	3.10001e-05	0.000277239
SQLE	291.092	0.729054	0.209106	3.10133e-05	0.000277239
USP12	99.1791	0.59752	0.164121	3.10511e-05	0.000277427
CNR1	14.8886	2.03044	0.694664	3.12713e-05	0.000279243
NUDT4	481.318	-0.345743	0.0870898	3.14612e-05	0.000280787
PITPNB	509.575	0.426213	0.110257	3.15325e-05	0.000281271
PRICKLE1	357.671	0.61336	0.169585	3.15537e-05	0.000281308
GAP43	11.1501	-1.73046	0.573485	3.15833e-05	0.00028142
SLC40A1	4.44944	-3.95452	1.80926	3.16174e-05	0.000281572
C1orf54	226.387	-0.445694	0.11614	3.17315e-05	0.000282284
LINC00205	170.473	-0.592872	0.162829	3.1726e-05	0.000282284
RBM8A	1741.75	0.335509	0.0843215	3.18729e-05	0.000283389
PKP4	306.787	-0.549055	0.148542	3.18914e-05	0.000283401
MICU1	209.404	-0.515893	0.137936	3.19429e-05	0.000283706
TMED9	3580.21	0.557211	0.151434	3.26581e-05	0.000289902
YPEL3	153.355	-1.15992	0.368059	3.27188e-05	0.000290285
CREBRF	164.398	-0.605057	0.167375	3.30788e-05	0.000293321
TARDBP	605.695	0.328542	0.0825934	3.31155e-05	0.000293489
BIRC5	103.79	0.618858	0.172032	3.3139e-05	0.000293539
QPCT	23.5785	1.31632	0.425057	3.31635e-05	0.000293599
IGF2	4277.87	-0.772674	0.225872	3.33243e-05	0.000294865
UBE2N	452.714	0.365412	0.092969	3.35435e-05	0.000296646
HSDL2	137.768	-0.561412	0.15318	3.38366e-05	0.000298917
P4HA1	233.016	0.671005	0.19013	3.38244e-05	0.000298917
PIAS3	15.5674	-2.2307	0.79555	3.40406e-05	0.000300559
TRIM11	392.83	0.494414	0.131804	3.43401e-05	0.000303041
NPC1	157.946	0.79894	0.235977	3.43827e-05	0.000303255
POMGNT1	208.478	0.468194	0.123713	3.47024e-05	0.000305911
LYPLA1	184.854	0.558351	0.152516	3.49293e-05	0.000307747
UXT	348.46	0.438838	0.114826	3.51452e-05	0.000309319
JAKMIP2	72.0418	-0.925468	0.283295	3.51451e-05	0.000309319
RPN2	954.644	0.433918	0.113359	3.52419e-05	0.000310005
WNK4	26.1529	1.38767	0.45351	3.53101e-05	0.000310274
FLNC	162.692	-0.83091	0.248231	3.53057e-05	0.000310274
DNAJC5	740.486	0.429519	0.112081	3.54772e-05	0.000311577
RAB5IF	212.456	0.581417	0.160321	3.55276e-05	0.000311746
NHS	36.9673	-1.18894	0.381569	3.55342e-05	0.000311746
MMP24OS	463.259	-0.52277	0.141145	3.55579e-05	0.000311787
CDV3	1860.94	0.554107	0.151382	3.57872e-05	0.000313632
CCT5	1031.94	0.588864	0.162921	3.58904e-05	0.000314369
ABL2	466.508	0.493142	0.131827	3.60291e-05	0.000315417
CNDP2	238.654	0.666347	0.189457	3.61451e-05	0.000316265
PHC2	562.809	0.382966	0.0984666	3.62402e-05	0.000316929
TOM1L2	165.922	-0.511181	0.13765	3.63936e-05	0.000318102
TBL1X	422.727	-0.377255	0.0969762	3.72222e-05	0.000325172
C1S	301.397	0.558147	0.153141	3.72601e-05	0.000325331
EXTL1	6.82536	-3.25217	1.40579	3.75475e-05	0.000327667
TRAPPC2L	530.565	-0.460249	0.122051	3.82937e-05	0.000334003
JCAD	51.2251	0.944047	0.2925	3.83991e-05	0.000334746
PRRC2B	553.617	-0.56755	0.156613	3.84977e-05	0.000335428
LOC102723996	10.5628	3.60112	1.64646	3.86492e-05	0.00033657
KBTBD7	63.252	-0.856699	0.25976	3.86788e-05	0.000336651
AKT3	210.397	-0.426724	0.111905	3.89025e-05	0.000338419
EFNB3	6.16255	-2.20806	0.800051	3.89884e-05	0.000338988
SLC22A17	141.147	-0.680463	0.195573	3.91434e-05	0.000339977
MPV17	542.082	-0.346996	0.0886276	3.9253e-05	0.00034075
ABCC4	113.294	0.733638	0.214733	3.94857e-05	0.00034259
SLC9A3R1	65.1618	-0.866157	0.264015	3.99146e-05	0.000346129
CHAF1A	90.3335	0.588741	0.164138	3.99372e-05	0.000346143
CABIN1	228.441	-0.541236	0.148331	4.00179e-05	0.000346661
TXNDC11	83.5524	0.718664	0.209598	4.01297e-05	0.000347447
EIF2S1	422.857	0.50027	0.135159	4.05266e-05	0.000350699
SEC14L2	56.9767	0.91501	0.282924	4.06307e-05	0.000351326
TYK2	237.816	0.586323	0.163529	4.06416e-05	0.000351326
KIZ	31.5494	-1.12967	0.364375	4.06963e-05	0.000351615
RYBP	301.406	-0.522413	0.14244	4.10728e-05	0.000354683
KCTD1	63.5078	-0.901907	0.278505	4.1569e-05	0.00035878
THEMIS2	30.9612	1.22745	0.402768	4.26402e-05	0.000367833
PIGW	70.2291	0.70018	0.203987	4.27885e-05	0.000368919
CAPN15	130.938	0.518255	0.141536	4.29858e-05	0.000370427
GALNT11	79.9704	-0.697411	0.203106	4.30971e-05	0.000371192
TMEM256	243.818	-0.711092	0.208181	4.34612e-05	0.000373939
LDB2	38.8985	-1.14609	0.373028	4.3625e-05	0.000375151
PRMT5-AS1	257.969	0.438116	0.116244	4.36476e-05	0.000375151
CCDC137	138.978	0.614393	0.174166	4.41907e-05	0.000379621
CHD1	163.095	0.56421	0.157063	4.42526e-05	0.000379955
SLC6A1	12.6637	-2.01011	0.718586	4.43649e-05	0.000380721
TIMP4	92.5516	0.713363	0.20937	4.44249e-05	0.000381039
KPNA2	417.119	0.618496	0.175675	4.44876e-05	0.000381378
CILP2	45.5258	1.01062	0.322008	4.45478e-05	0.000381696
TEAD1	405.972	0.35847	0.0926967	4.51179e-05	0.000386381
MGMT	235.314	-0.745293	0.221356	4.51725e-05	0.000386647
DNPEP	271.577	0.685337	0.199542	4.52684e-05	0.000387268
GLI3	193.566	-0.531121	0.146352	4.55777e-05	0.000389712
NDRG3	191.294	-0.482138	0.130479	4.58525e-05	0.000391858
POPDC3	45.3357	0.919972	0.288004	4.60679e-05	0.000393496
KPNB1	3423.56	0.395136	0.103608	4.6164e-05	0.000394112
SERPINB4	3.81515	3.80576	1.87233	4.61938e-05	0.000394164
HEXA	402.113	-0.502134	0.137008	4.62744e-05	0.000394647
EXOC3L4	3.35256	3.82926	1.89291	4.63726e-05	0.00039528
JADE2	98.5386	0.627659	0.179516	4.66849e-05	0.000397737
FXR2	619.148	0.589585	0.166325	4.67201e-05	0.000397832
NUP93	414.014	0.429043	0.114003	4.69169e-05	0.000399301
CLINT1	132.953	0.675866	0.196725	4.70072e-05	0.000399864
BTN2A1	46.0338	1.19682	0.395188	4.7123e-05	0.000400643
ERFE	14.9346	1.60571	0.551654	4.74541e-05	0.000403084
TNFAIP8L1	121.792	-0.60354	0.171333	4.74589e-05	0.000403084
SKAP2	40.2563	-1.06459	0.345153	4.79948e-05	0.000407425
TIMMDC1	671.04	0.32578	0.0837316	4.81473e-05	0.0004083
SLC20A2	59.3582	-0.946317	0.299616	4.85752e-05	0.000411717
U2AF1	1419.53	0.700061	0.20603	4.86326e-05	0.000411992
DUSP4	67.3996	-0.888027	0.277138	4.8841e-05	0.000413546
HNRNPM	809.085	0.329654	0.0850005	4.975e-05	0.000421026
CD99	1294.69	-0.399785	0.10558	5.02218e-05	0.00042466
CRYL1	57.567	-0.819768	0.25149	5.02308e-05	0.00042466
KLHL41	9.73498	-2.33113	0.900115	5.0647e-05	0.00042796
IQCE	89.7077	-0.669314	0.195541	5.07207e-05	0.000428363
BBIP1	229.091	-0.477345	0.129868	5.08245e-05	0.00042902
LINC01137	13.5732	2.17824	0.818286	5.12487e-05	0.000432159
GMPPA	117.247	0.573731	0.162043	5.13772e-05	0.000433022
UBE2E1	969.296	0.656282	0.191061	5.14412e-05	0.00043334
SCARB2	886.77	0.302421	0.0775515	5.16791e-05	0.000435122
SLC6A16	22.9214	-1.27767	0.430009	5.17651e-05	0.000435401
LOC101927661	3.77154	3.72394	1.86321	5.17413e-05	0.000435401
FKBP2	397.836	0.527903	0.146676	5.20507e-05	0.000437581
ZNF449	35.3861	-1.03437	0.336106	5.21478e-05	0.000438175
C14orf93	64.3183	-0.804256	0.246498	5.25015e-05	0.000440922
CIC	202.823	-0.683735	0.201398	5.27449e-05	0.000442741
TMBIM4	578.807	0.345308	0.0898208	5.28996e-05	0.000443814
PPCS	319.522	-0.42166	0.112696	5.33097e-05	0.000447027
CCDC84	91.8613	-0.64698	0.188313	5.35262e-05	0.000448615
ADGRL4	120.445	0.696449	0.206323	5.35919e-05	0.000448938
ACTR3	617.973	0.423558	0.113367	5.39024e-05	0.00045131
UBE3C	422.041	0.35435	0.0925796	5.41266e-05	0.000452957
ALDH2	125.549	-0.804531	0.247282	5.41914e-05	0.000453165
SUMF1	239.816	-0.478888	0.130952	5.42063e-05	0.000453165
ZNF493	24.4015	-1.23833	0.417005	5.43349e-05	0.00045401
RAC2	229.62	0.633197	0.183625	5.44434e-05	0.000454686
COG4	151.476	-0.522263	0.145287	5.45529e-05	0.000455371
TMEM150C	41.3174	-1.42399	0.489071	5.46243e-05	0.000455736
COL1A2	3087.2	-0.54961	0.154594	5.49757e-05	0.000458436
ANXA2	13221	-0.701783	0.208765	5.51109e-05	0.000459331
TMEM14A	148.4	-0.636908	0.185262	5.5619e-05	0.000463333
DOK5	35.3223	-0.938421	0.300338	5.57481e-05	0.000464174
H3-3B	3577.21	0.237996	0.060387	5.59524e-05	0.00046564
CDC45	29.4346	1.17932	0.395362	5.60145e-05	0.000465922
SLC41A3	180.105	-0.713723	0.213605	5.6395e-05	0.000468851
RIPOR2	111.996	-0.943814	0.30343	5.76649e-05	0.000479167
TMEM33	232.981	0.515367	0.143657	5.819e-05	0.000483287
ZBTB8A	113.534	-0.60206	0.173698	5.91106e-05	0.000490687
AZIN2	46.6255	-1.11794	0.373384	5.91457e-05	0.000490731
MSANTD4	192.493	0.540234	0.152268	5.93424e-05	0.000492116
ARSL	30.3937	-1.23062	0.418011	5.95431e-05	0.000493532
ELOVL7	7.34905	3.39267	1.66596	5.98911e-05	0.000496168
KLF12	79.5852	-0.756633	0.231068	6.0224e-05	0.000498675
VKORC1L1	107.954	0.576238	0.164984	6.07996e-05	0.000503189
IFIT5	110.501	0.772723	0.237679	6.1484e-05	0.000508599
KDM5B	245.268	-0.468967	0.12894	6.18451e-05	0.000510996
FGD6	91.472	-0.836763	0.262834	6.18667e-05	0.000510996
SLC4A4	16.6958	-1.6244	0.577869	6.21972e-05	0.000513469
CAB39	62.0394	0.716042	0.216424	6.28552e-05	0.000518642
LOH12CR2	23.408	-1.21812	0.415525	6.29257e-05	0.000518964
FOXP1	1027.93	-0.303571	0.0788998	6.36169e-05	0.000524403
COPZ2	55.6053	-0.969225	0.316504	6.36515e-05	0.000524426
FOXRED2	390.626	-0.641034	0.188786	6.3777e-05	0.000525198
SPCS2	413.544	0.443219	0.120951	6.41045e-05	0.000527632
MYBL2	80.7741	0.978342	0.320617	6.45691e-05	0.000531191
NUAK1	108.533	-0.778465	0.240977	6.47068e-05	0.000532058
TSR1	214.037	0.407297	0.109736	6.49397e-05	0.000533708
CCNG2	65.6195	-1.0052	0.331734	6.51466e-05	0.000535142
TCF12	267.046	-0.459336	0.126307	6.53268e-05	0.000536356
SLC30A1	156.89	0.624565	0.183238	6.56924e-05	0.000539089
PRAG1	99.9523	-0.854783	0.271605	6.61147e-05	0.000542285
MYPOP	106.295	0.646252	0.191316	6.6407e-05	0.000544412
PSMB8	500.398	0.665129	0.19841	6.69084e-05	0.00054825
DLC1	466.75	-0.523786	0.148035	6.71333e-05	0.000549821
RRS1	121.208	0.707894	0.214631	6.74888e-05	0.000552458
PLA2G4C-AS1	18.208	1.61884	0.582026	6.79285e-05	0.000555782
GOLGA8N	25.1265	-1.14877	0.391263	6.81559e-05	0.000557366
COX1	8361.29	-0.209214	0.053437	6.81909e-05	0.000557376
SLC9A3R2	85.3548	-0.997197	0.330047	6.83193e-05	0.000558149
ECPAS	466.607	0.635562	0.188001	6.90938e-05	0.000564197
TAF13	332.26	0.72359	0.221117	6.92879e-05	0.000565503
ASS1	189.879	0.65515	0.195332	6.95554e-05	0.000567126
BASP1	3312.58	0.323844	0.0851659	6.95495e-05	0.000567126
ATP5IF1	2429.85	-0.47095	0.130768	7.02093e-05	0.000572174
BACH2	24.7342	-1.4317	0.507413	7.12313e-05	0.000579931
SECTM1	75.2059	-0.729036	0.223852	7.16236e-05	0.000582838
GHR	26.6392	-1.47856	0.527024	7.16705e-05	0.000582932
POLR1B	110.112	0.549421	0.157698	7.20142e-05	0.000585439
UXS1	1210.91	0.869759	0.279961	7.23927e-05	0.000588226
PSME3	588.885	0.550037	0.158016	7.26262e-05	0.000589834
LDLRAD3	166.434	-0.592472	0.173125	7.29118e-05	0.000591862
TRAF2	39.1797	1.04033	0.349867	7.29506e-05	0.000591885
ARL2	389.677	-0.409521	0.111341	7.3177e-05	0.000593431
CLPB	165.772	0.429538	0.117699	7.32835e-05	0.000594003
PFKL	276.383	0.48079	0.134607	7.45143e-05	0.000603683
PGAP1	53.1295	-0.798783	0.252161	7.46866e-05	0.000604782
PCDHGA10	137.365	-1.03678	0.349307	7.48005e-05	0.000605407
IRAK1	173.142	0.730044	0.225102	7.48413e-05	0.000605441
FAM3C	354.778	0.398602	0.10815	7.53864e-05	0.000609552
ADAMTSL1	118.562	-0.534117	0.153001	7.59925e-05	0.000614152
NALCN	15.404	-1.37644	0.488838	7.62691e-05	0.000616086
ICK	45.0921	-0.948606	0.314011	7.70834e-05	0.000622249
EIF5A	668.016	0.658769	0.198368	7.71075e-05	0.000622249
ARPC2	2233.84	0.277897	0.0726503	7.76861e-05	0.000626612
CCDC102B	29.2652	-1.18881	0.413205	7.7798e-05	0.000627208
[truncated: 12,285 more rows]

## Sheet: Li et al. astrocytes
gene	baseMean	log2FoldChange	lfcSE	pvalue	padj		Li et al. astrocytes treated with vehicle vs. IL1a+TNF+C1q for 24 hours
NFKBIA	5109.2	4.72033	0.123391	0	0
DNAJB6	927.686	3.03839	0.0787671	0	0
SOD2	8506.23	5.28888	0.14103	0	0
WTAP	2010.73	3.58826	0.0969762	3.22594e-302	1.60208e-298
GJA1	786.776	-3.75456	0.113142	8.66133e-244	3.44115e-240
IFI44L	921.782	6.11119	0.1849	1.3785e-240	4.564e-237
IFITM1	2267.8	7.03279	0.213669	6.68592e-239	1.89737e-235
HLA-B	7132.68	2.93024	0.0896971	1.5915e-236	3.95189e-233
WARS1	890.442	4.22635	0.129331	6.85636e-236	1.51335e-232
IRF1	1684.05	5.76393	0.17841	5.65578e-230	1.12352e-226
GBP2	1276.67	7.38132	0.229527	2.25866e-228	4.07894e-225
ICAM1	2200.2	7.1996	0.244674	1.07707e-191	1.78299e-188
LAP3	428.062	4.52549	0.155058	1.30018e-188	1.98678e-185
PARP14	1438.02	5.23081	0.180601	1.82009e-185	2.58258e-182
DDX58	450.457	5.36728	0.187512	3.40422e-181	4.50832e-178
ZNFX1	1532.71	4.42041	0.156941	5.35299e-176	6.64607e-173
ISG15	1776.77	7.24979	0.260324	4.31035e-172	5.03678e-169
PPP1R18	851.44	2.73816	0.0985597	5.34187e-172	5.89535e-169
STAT1	1026.78	3.27362	0.118768	6.14594e-170	6.42575e-167
CD83	719.034	6.13436	0.22163	1.1527e-169	1.14492e-166
HLA-E	1123.37	2.84918	0.10392	8.24035e-168	7.79498e-165
SAMHD1	687.614	5.31566	0.193616	5.9862e-167	5.40527e-164
IL32	1323.53	8.43691	0.310457	9.23332e-165	7.97478e-162
SLC2A6	517.982	4.05864	0.150189	1.00259e-162	8.29856e-160
VCAM1	2407.39	6.86973	0.261047	7.05764e-154	5.608e-151
RELB	653.711	5.7905	0.222276	1.31683e-150	1.00611e-147
TNIP1	1171.48	3.82906	0.148813	3.18505e-148	2.34337e-145
IFI6	3383.06	4.87932	0.189604	3.53499e-147	2.50795e-144
B4GALT1	711.147	3.99844	0.157198	1.06211e-144	7.27542e-142
CXCL10	3330.03	9.9621	0.394169	1.29692e-144	8.58779e-142
TRIM25	431.276	4.76963	0.18799	3.31699e-143	2.12555e-140
SGPP2	233.209	6.64188	0.26204	6.53414e-143	4.05627e-140
IFIT3	2201.61	6.43849	0.260994	1.76325e-135	1.06142e-132
SOX4	1969.25	-3.32011	0.135409	1.88053e-135	1.09872e-132
ZC3HAV1	404.018	2.92407	0.119516	1.27524e-134	7.2379e-132
HELZ2	363.328	4.78963	0.196308	1.1601e-132	6.40151e-130
PSME2	1027.22	3.65721	0.152043	2.70913e-130	1.45451e-127
SSTR2	272.894	5.5892	0.231198	4.12272e-130	2.15521e-127
PIM3	773.699	2.94731	0.127076	1.85947e-121	9.47136e-119
SQOR	250.723	4.25572	0.18317	4.6558e-121	2.31218e-118
TAP2	652.555	4.40319	0.190133	3.88378e-120	1.88174e-117
TNFAIP3	954.303	7.45568	0.323991	1.07863e-118	5.10165e-116
EIF2AK2	728.311	2.51155	0.109781	1.48198e-117	6.8464e-115
SERPINE2	467.221	2.7822	0.122976	1.58391e-115	7.15099e-113
IGFBP4	774.636	3.00278	0.133664	2.73376e-114	1.2068e-111
SYT4	603.693	-5.54618	0.246365	3.17014e-113	1.36902e-110
IFI35	215.329	4.29147	0.193321	8.61574e-111	3.64152e-108
CYLD	367.244	3.52003	0.159339	9.85358e-111	4.07794e-108
LYN	772.765	4.72414	0.212887	2.47042e-110	1.00153e-107
PSME1	834.314	2.70073	0.122659	1.67799e-109	6.66666e-107
PSMB9	366.767	3.8703	0.175993	2.3527e-109	9.16401e-107
BST2	303.798	6.16822	0.279203	3.29966e-109	1.26053e-106
PPM1K	234.147	3.5159	0.161323	6.75965e-108	2.53359e-105
LITAF	1416.11	2.10247	0.0964387	1.64903e-106	6.0663e-104
PML	350.121	3.90266	0.180573	1.01917e-105	3.68104e-103
ADAR	867.995	1.96402	0.0904625	1.49761e-105	5.31249e-103
APOL1	369.96	7.63124	0.354469	2.05149e-104	7.14961e-102
CD82	678.686	4.35946	0.20273	4.1236e-104	1.41233e-101
LHX2	373.167	-2.85971	0.133765	9.96993e-104	3.35683e-101
UBE2E1	1692.49	2.11822	0.0986696	2.18393e-103	7.23061e-101
ECE1	555.022	3.23955	0.152422	6.31928e-103	2.05791e-100
TAPBP	1514.53	2.57999	0.121925	3.18701e-101	1.02113e-98
NFKB1	774.851	3.51844	0.167635	2.14837e-100	6.77419e-98
BID	458.23	2.95811	0.140856	2.19868e-100	6.82448e-98
SLC39A14	336.693	4.38515	0.210382	5.27068e-98	1.6108e-95
RGS2	660.232	4.44884	0.214408	4.34781e-97	1.30863e-94
CKAP4	1998.61	1.43185	0.0697686	1.30531e-94	3.87014e-92
RNF213	550.756	3.3747	0.16634	3.50913e-94	1.02513e-91
JAK2	133.364	3.8098	0.187502	4.83843e-94	1.39298e-91
IFITM2	1619.93	3.10882	0.153706	1.40916e-93	3.99899e-91
AP1S2	1366.89	-2.15051	0.105515	1.59233e-93	4.45517e-91
ICOSLG	210.344	5.95623	0.294225	3.79135e-92	1.04604e-89
HERC5	164.527	6.42368	0.318163	9.15453e-92	2.49116e-89
CHI3L1	2212.2	7.49993	0.37297	1.76933e-91	4.74968e-89
GBP1	1243.26	8.38944	0.419161	3.15033e-91	8.34419e-89
SLC15A3	419.236	3.47802	0.174976	1.55132e-90	4.00221e-88
APOL6	300.969	4.66719	0.232996	1.54681e-90	4.00221e-88
JAK1	639.317	2.46664	0.1234	1.5728e-90	4.00559e-88
CTSS	469.711	7.61557	0.381476	2.83138e-90	7.11966e-88
USP18	258.337	4.74736	0.237438	3.664e-90	9.09816e-88
SUZ12	502.024	2.26294	0.113511	9.38605e-90	2.3019e-87
ID3	353.811	-4.51037	0.226985	2.86822e-89	6.94843e-87
NUB1	423.007	2.54356	0.129198	4.65592e-88	1.11434e-85
PLAAT4	570.857	2.36779	0.120176	6.79496e-88	1.60693e-85
CCL5	2228.57	8.07176	0.411709	1.79954e-87	4.20562e-85
MGLL	526.151	3.6385	0.187081	1.00553e-86	2.32266e-84
GBP3	215.739	6.67664	0.341237	1.92569e-86	4.39699e-84
IER3	1839.22	3.60881	0.186388	5.08517e-86	1.13502e-83
C1S	363.857	2.90882	0.151086	5.39846e-85	1.19156e-82
C11orf96	402.593	4.96271	0.255821	5.90166e-85	1.28831e-82
IFIT1	856.908	4.47045	0.233113	2.05555e-83	4.43843e-81
WSCD1	177.158	-3.65613	0.191892	2.18253e-83	4.66193e-81
SLC25A28	211.073	3.76053	0.197455	3.40497e-83	7.19571e-81
DTX3L	445.075	3.1248	0.164618	5.72637e-83	1.19741e-80
OPTN	1541.85	2.53095	0.133552	7.64967e-82	1.58292e-79
TYK2	268.288	2.56918	0.135818	1.26504e-81	2.59072e-79
TNFAIP2	633.613	7.47352	0.395124	2.5388e-81	5.14625e-79
IFIT2	866.643	4.21071	0.223318	4.96399e-81	9.96058e-79
TNFAIP6	757.677	7.13678	0.379208	2.18523e-80	4.34096e-78
NRP2	1035.01	2.02594	0.107681	4.79899e-80	9.4388e-78
NFKB2	483.31	5.25882	0.279457	4.88807e-80	9.51976e-78
AGPAT3	639.656	2.19574	0.116958	7.08541e-80	1.36652e-77
MYH9	1458.74	1.55261	0.0827526	1.58354e-79	3.02472e-77
DRAM1	297.577	3.27542	0.177568	1.1834e-78	2.23888e-76
RSAD2	687.678	8.61409	0.466958	2.76083e-78	5.17396e-76
IFIH1	289.573	8.03938	0.435295	4.96819e-78	9.22365e-76
SLC12A7	211.604	2.99282	0.163671	3.42098e-77	6.23465e-75
OAF	187.071	3.84877	0.210067	3.4006e-77	6.23465e-75
MMP15	149.071	-4.54234	0.248257	3.57563e-76	6.45727e-74
ABTB2	190.1	5.14963	0.282598	2.92177e-75	5.22892e-73
MX1	351.216	6.52783	0.359148	5.63703e-75	9.99818e-73
SAMD9L	194.741	4.91587	0.270814	8.70001e-75	1.52943e-72
IRF1-AS1	310.443	4.1038	0.228754	7.73952e-74	1.34864e-71
TFPI	466.751	-2.77092	0.155458	3.05685e-73	5.23486e-71
MT2A	12913.3	5.37533	0.299098	3.04128e-73	5.23486e-71
CRYAB	812.862	-2.80904	0.159148	5.83473e-72	9.90658e-70
NFKBIE	367.51	4.71086	0.265123	6.69124e-72	1.12645e-69
PPA1	458.357	2.44069	0.137953	1.21492e-71	2.0281e-69
C1R	468.979	2.50922	0.14216	1.93673e-71	3.2061e-69
CX3CL1	1751.91	4.039	0.22974	3.7916e-71	6.22481e-69
ISG20	132.319	6.25797	0.35791	1.53161e-69	2.49389e-67
CFLAR	639.146	2.60823	0.150235	2.09383e-69	3.38162e-67
NECTIN1	198.23	3.1943	0.185312	3.10806e-69	4.97917e-67
HERC6	97.2621	6.42663	0.368948	4.42982e-69	7.03986e-67
NDRG4	882.052	-3.06366	0.177913	5.1145e-69	8.06346e-67
IFI27	713.548	6.17437	0.354507	5.234e-69	8.18688e-67
GBP4	182.25	5.32264	0.307479	3.57995e-68	5.55591e-66
ALPK2	638.657	6.19216	0.360264	2.75819e-67	4.2474e-65
CALB1	63.4503	-4.10664	0.240968	5.30703e-67	8.10955e-65
ELMO2	235.263	1.96867	0.114784	5.5509e-67	8.41746e-65
NAMPT	1124.16	2.55855	0.150783	2.21699e-66	3.3364e-64
OVOS2	120.681	6.07831	0.356559	3.23307e-66	4.82894e-64
TNFSF13B	305.177	7.31579	0.430584	3.33808e-66	4.94858e-64
PDLIM1	671.195	2.02164	0.118684	3.82466e-66	5.62791e-64
NCALD	247.453	-2.53719	0.149861	4.62748e-66	6.75918e-64
RETREG1	278.566	-2.23671	0.13164	4.82709e-66	6.99929e-64
RASSF4	295.384	2.36032	0.139528	1.14949e-65	1.65468e-63
DTX4	268.649	2.98752	0.178213	1.47019e-65	2.1011e-63
GPM6A	1087.09	-1.91153	0.113224	5.79417e-65	8.22151e-63
GCH1	213.704	5.99947	0.355555	6.3632e-65	8.9649e-63
PCDH17	454.877	2.42913	0.145534	3.99567e-64	5.58972e-62
OAS1	234.533	7.61065	0.456506	5.10409e-64	7.0904e-62
SEPTIN3	277.023	-3.63707	0.219972	6.98006e-64	9.62909e-62
RBM47	197.472	4.27643	0.257091	8.43133e-64	1.15509e-61
SP110	389.436	3.03381	0.183758	9.13161e-64	1.24246e-61
CPD	506.688	2.38917	0.145728	6.34698e-62	8.57706e-60
RGS16	317.493	3.576	0.220681	1.37545e-61	1.84617e-59
MT1F	153.732	3.97915	0.24503	2.35822e-61	3.14404e-59
PTPRA	390.747	1.86236	0.114112	7.04502e-61	9.32996e-59
OAS3	209.003	6.11002	0.375786	1.65612e-60	2.17874e-58
ID1	109.159	-4.6892	0.289934	3.91471e-60	5.11617e-58
RIMS2	155.939	3.83059	0.239025	4.75783e-60	6.1774e-58
RELA	569.463	2.16723	0.134344	9.24254e-60	1.18454e-57
ADGRG1	439.208	-2.07959	0.12881	9.18847e-60	1.18454e-57
PRDX6	1847.61	1.22982	0.0761673	1.09027e-59	1.38834e-57
CXCL8	823.958	6.91272	0.429183	1.17134e-59	1.48207e-57
TRIM56	510.464	1.95693	0.121415	1.7378e-59	2.1849e-57
NR3C1	405.259	2.20759	0.137575	3.3007e-59	4.12381e-57
APOL2	356.912	3.18784	0.202753	2.42738e-58	3.01374e-56
LY6E	123.518	4.6223	0.291452	5.39126e-58	6.61095e-56
SP140L	125.195	3.6757	0.234619	9.40479e-58	1.14617e-55
MARCKS	4948.32	1.47813	0.0931576	1.04874e-57	1.27031e-55
HNRNPM	813.468	1.4762	0.0931565	1.45101e-57	1.7364e-55
SHFL	181.701	3.39709	0.217838	1.79835e-57	2.13917e-55
NINJ1	810.48	2.42754	0.154773	5.08098e-57	6.00795e-55
CXCL11	872.965	9.31869	0.603027	7.51811e-57	8.83712e-55
RNF114	418.757	2.26931	0.144806	1.07733e-56	1.25889e-54
PPP1R15A	349.168	2.47449	0.158501	1.33057e-56	1.54571e-54
CYP1B1	771.774	4.46428	0.28588	1.84435e-56	2.12036e-54
JUNB	512.961	3.16643	0.204977	1.84658e-56	2.12036e-54
CD38	226.22	4.26545	0.273889	2.20914e-56	2.5221e-54
SLC43A2	714.015	1.77112	0.113441	6.18787e-56	7.02412e-54
CLIC4	774.95	2.83948	0.18499	1.8883e-55	2.13132e-53
PARP12	138.076	4.06555	0.267946	6.01282e-54	6.74828e-52
TMEM120A	477.915	2.04948	0.134366	1.22625e-53	1.36851e-51
UBE2L6	570.488	2.19387	0.144463	2.44366e-53	2.71192e-51
ROBO1	393.107	1.84754	0.121813	5.83978e-53	6.44484e-51
PSAT1	280.085	-3.22836	0.217099	1.15859e-52	1.27156e-50
UNC93B1	352.345	2.30256	0.153558	3.23036e-52	3.52588e-50
IKBKE	156.498	4.39773	0.293878	3.4287e-52	3.72192e-50
WNT5A	398.444	3.03985	0.205641	5.65395e-52	6.10412e-50
MTURN	375.447	1.96007	0.130877	9.36211e-52	1.00529e-49
CXCL3	558.571	6.78071	0.455309	2.07723e-51	2.2185e-49
AK3	882.23	1.87625	0.126582	1.02373e-50	1.08751e-48
HCFC1R1	543.872	-1.98466	0.134169	1.41641e-50	1.49665e-48
UBE2H	555.038	-1.47051	0.0993612	1.42651e-50	1.49935e-48
CHI3L2	1493.47	7.98197	0.544443	1.61043e-50	1.68375e-48
ABCC4	92.7808	3.24699	0.223397	1.64571e-50	1.71162e-48
HIF1A	738.77	1.81719	0.122925	1.91283e-50	1.97909e-48
NIBAN1	847.876	2.35535	0.160282	2.35635e-50	2.42533e-48
DDX60L	248.603	5.10896	0.34649	2.57092e-50	2.63254e-48
BIRC3	254.541	6.47881	0.440187	3.43863e-50	3.50299e-48
BACE2	142.887	2.46259	0.168636	6.17121e-50	6.25465e-48
PTPN2	134.375	2.71336	0.186872	7.70292e-50	7.76744e-48
DPYSL5	276.238	-2.35639	0.161424	9.85605e-50	9.8884e-48
CEBPB	250.73	3.0824	0.213736	1.03863e-49	1.0368e-47
QPRT	745.174	-2.46137	0.169852	3.17101e-49	3.1496e-47
SLC11A2	293.155	1.89507	0.129906	3.20357e-49	3.16611e-47
POGLUT1	250.61	2.28382	0.157618	6.0596e-49	5.95911e-47
FABP5	987.942	-1.53349	0.106143	2.58848e-48	2.53301e-46
ZNF267	205.976	3.08783	0.218361	5.80047e-48	5.64835e-46
PARP9	161.08	2.42553	0.170752	2.24881e-47	2.17915e-45
SQSTM1	1551.76	1.6004	0.112352	4.93415e-47	4.7581e-45
ADAMTS15	89.6575	-3.1801	0.228	7.79153e-47	7.47723e-45
STAT2	298.228	1.87148	0.132087	1.3926e-46	1.33e-44
CRISPLD1	508.304	-2.08895	0.148476	4.1788e-46	3.97186e-44
SYNGR2	472.348	2.14623	0.153282	9.51328e-46	8.99911e-44
SPECC1L-ADORA2A	158.803	4.50598	0.323016	1.05312e-45	9.91481e-44
DYNLT1	1060.58	1.90389	0.135811	1.12955e-45	1.05842e-43
NRCAM	299.08	1.65681	0.118207	1.27728e-45	1.19123e-43
TFPI2	135.717	5.91807	0.422652	1.33658e-45	1.24071e-43
HLA-A	1914.74	1.76416	0.125999	1.56607e-45	1.44697e-43
STAP2	99.7501	5.8415	0.417633	1.67627e-45	1.54163e-43
SLIT2	268.769	-2.4409	0.176486	4.13983e-45	3.7804e-43
TAP1	376.611	3.99548	0.290462	4.14864e-45	3.7804e-43
ERAP2	147.821	2.72791	0.198496	4.54132e-45	4.11933e-43
IFNGR2	612.57	2.22601	0.160639	5.84179e-45	5.27487e-43
NLRC5	83.6009	3.26568	0.239984	8.19452e-45	7.3658e-43
NCEH1	61.6911	3.85468	0.282053	9.40464e-45	8.38336e-43
MX2	121.051	6.49424	0.469094	9.41097e-45	8.38336e-43
BIRC2	647.335	1.5015	0.108262	9.52135e-45	8.44383e-43
NLGN4Y	123.803	3.15659	0.233204	2.39571e-44	2.11515e-42
SFPQ	897.131	2.03033	0.147422	2.97101e-44	2.61146e-42
BBC3	1293.12	1.61839	0.117432	3.35456e-44	2.93561e-42
SLC22A23	228.517	1.90757	0.138521	3.56163e-44	3.10315e-42
DCLK2	126.598	-2.25329	0.164276	3.78917e-44	3.28698e-42
HSPA5	4148.96	1.28189	0.0934492	7.16724e-44	6.19032e-42
SRRT	366.987	1.87305	0.13674	1.00695e-43	8.65935e-42
LOXL1	292.777	4.10721	0.304067	1.70177e-43	1.45714e-41
IFI16	355.486	2.44459	0.18077	2.78837e-43	2.3773e-41
MLLT11	1248.81	-2.0896	0.153809	3.44552e-43	2.92501e-41
GABBR2	383.41	-1.63401	0.120188	4.35197e-43	3.6788e-41
CDC42EP3	309.421	-1.68744	0.124122	4.40607e-43	3.70876e-41
HSPA1A	659.017	1.61253	0.11874	5.31198e-43	4.45242e-41
MLC1	933.178	-1.2658	0.0934732	7.9486e-43	6.63441e-41
MLLT6	221.662	2.32085	0.172399	9.88215e-43	8.21376e-41
LGALS9	255.798	4.70565	0.350822	2.36785e-42	1.95989e-40
CTNND2	556.067	-2.06109	0.153699	3.94516e-42	3.2519e-40
SULT1C4	165.764	2.97713	0.226015	4.52479e-42	3.71425e-40
ENAH	2625.75	-1.86944	0.140245	1.49475e-41	1.22194e-39
TUBA1A	6629.24	-2.67441	0.203942	2.74756e-41	2.23689e-39
SDC2	508.735	-2.02243	0.152531	3.1877e-41	2.58464e-39
PSMB8-AS1	505.257	4.03514	0.308577	4.32826e-41	3.49516e-39
PDXK	1085.17	1.63979	0.123787	4.78447e-41	3.84791e-39
TENT5A	335.882	2.12408	0.160821	5.17009e-41	4.14128e-39
EHD1	1048.33	1.74703	0.132062	6.09267e-41	4.86068e-39
BCL2A1	236.484	6.30333	0.477751	7.16613e-41	5.69421e-39
CMPK2	105.802	6.86437	0.521512	7.35844e-41	5.82372e-39
PNPT1	164.983	2.5366	0.194432	1.14533e-40	9.02855e-39
FAM155A	140.98	2.52441	0.193695	1.43037e-40	1.1231e-38
ASB6	269.789	1.57587	0.119804	1.61732e-40	1.26488e-38
OGFR	205.098	2.14975	0.16407	1.95176e-40	1.52046e-38
GFRA1	131.862	2.27447	0.173943	1.97051e-40	1.52907e-38
SEPTIN7	1343.6	-1.51039	0.115028	2.13986e-40	1.65402e-38
TNFRSF9	93.7166	5.38676	0.410724	2.28935e-40	1.76271e-38
RNF165	139.495	3.65394	0.283958	2.37275e-40	1.81987e-38
CNNM2	194.745	2.21682	0.169675	2.68835e-40	2.054e-38
CKB	1937.86	-1.9017	0.145084	2.77611e-40	2.11293e-38
SLC39A8	192.709	6.42984	0.49175	3.18106e-40	2.4119e-38
NDRG1	204.418	2.52381	0.194821	3.99311e-40	3.01609e-38
PLA2G4C	61.6973	3.29617	0.258318	6.33374e-40	4.7659e-38
ARPC2	1959.52	1.0695	0.0820332	7.41254e-40	5.5566e-38
MSC	65.305	5.1539	0.396297	8.62166e-40	6.43869e-38
RGL1	307.095	1.54582	0.118958	1.29304e-39	9.6203e-38
NCOA7	217.809	2.94084	0.230931	1.50913e-39	1.11861e-37
PLEKHA4	683.531	3.15621	0.248654	1.64523e-39	1.21496e-37
PTX3	1907.67	5.31651	0.412033	3.55086e-39	2.61251e-37
HAPLN3	44.2842	5.35016	0.414649	3.61337e-39	2.64869e-37
TOX	72.5875	-4.63475	0.36226	7.13282e-39	5.20932e-37
LGI2	291.861	3.83885	0.304529	1.07444e-38	7.81822e-37
TMED9	2370.79	1.08439	0.0845876	1.23588e-38	8.96012e-37
GCLM	523.265	1.87269	0.146419	1.77543e-38	1.28251e-36
UXS1	827.397	2.52363	0.199404	1.86984e-38	1.34581e-36
ATF3	306.461	1.85963	0.145625	2.31833e-38	1.66259e-36
ZC3H12A	215.362	5.79545	0.454462	2.64883e-38	1.89277e-36
SLC4A7	411.905	-2.13702	0.168106	3.17636e-38	2.26159e-36
ARF1	2125.73	1.37635	0.1082	4.17497e-38	2.96199e-36
GLS	220.585	2.51145	0.199704	5.40787e-38	3.82304e-36
OAS2	239.718	9.22181	0.747703	7.23013e-38	5.09314e-36
IGF2BP1	553.798	2.5341	0.202256	8.94133e-38	6.27631e-36
IL4I1	114.816	5.59383	0.442012	9.14101e-38	6.39388e-36
TMEM65	294.482	-1.8426	0.145802	1.27019e-37	8.85346e-36
GRIA2	68.7242	-3.15712	0.255863	1.43577e-37	9.97258e-36
FGFR3	88.0762	-3.23893	0.263012	1.80438e-37	1.24892e-35
SLFN5	88.5699	4.22012	0.338572	1.83043e-37	1.26256e-35
CXCL1	903.054	6.04628	0.480744	2.3328e-37	1.6035e-35
SYT17	150.974	-2.81111	0.228465	5.2014e-37	3.55072e-35
ZNF618	390.965	2.18566	0.175447	7.06397e-37	4.80568e-35
KPNB1	2941.4	1.44295	0.115458	7.22028e-37	4.89525e-35
NFIA	997.109	-2.18523	0.175576	8.17424e-37	5.52317e-35
FHL1	365.013	-2.50225	0.202481	8.6187e-37	5.80374e-35
ZNF24	750.884	1.54226	0.123567	9.2627e-37	6.21633e-35
PSMA4	1239.84	1.59536	0.127852	9.79147e-37	6.54907e-35
CCND1	683.011	2.39067	0.193866	1.80296e-36	1.20187e-34
DPP8	374.909	1.71364	0.13875	4.88584e-36	3.24606e-34
IRF7	213.48	2.91531	0.241105	5.09606e-36	3.37444e-34
PRKCA	208.935	-2.1672	0.176225	5.40083e-36	3.56437e-34
SORBS2	241.475	-2.89053	0.240125	1.05789e-35	6.95859e-34
UHMK1	152.712	2.81246	0.233357	1.14333e-35	7.49577e-34
ATP1B3	822.849	-1.47789	0.120714	1.74398e-35	1.13961e-33
PTGS2	144.658	8.1565	0.677264	2.09623e-35	1.3653e-33
MOB3C	68.219	3.97497	0.330614	2.10887e-35	1.36904e-33
NANS	180.884	1.88678	0.154567	2.65894e-35	1.72052e-33
TM4SF1	164.642	2.19635	0.180656	2.80964e-35	1.81213e-33
STMN1	2445.28	-1.55719	0.127655	3.11007e-35	1.9994e-33
SPIB	211.377	7.38718	0.610807	3.31435e-35	2.12386e-33
VAT1	1166.8	-1.71866	0.141454	5.778e-35	3.69067e-33
DDX60	55.7467	6.42739	0.530479	5.92094e-35	3.76986e-33
TRIM22	187.953	2.57979	0.215523	7.39095e-35	4.69078e-33
CXCL16	244.023	2.29505	0.190803	1.01726e-34	6.43564e-33
PLSCR1	186.825	2.80157	0.235993	1.05086e-34	6.62711e-33
SAMD9	114.566	4.43107	0.370299	1.36134e-34	8.55793e-33
TLN2	267.371	-2.45803	0.20585	1.66622e-34	1.04415e-32
LSS	346.767	1.82193	0.151082	1.68734e-34	1.05406e-32
GUCD1	381.482	1.32022	0.109551	1.71492e-34	1.06792e-32
DNAJA1	1152.21	1.81619	0.150819	2.07893e-34	1.29056e-32
PIK3R2	257.155	-2.35392	0.197565	3.30038e-34	2.04243e-32
DDR2	249.779	2.37613	0.20039	6.06421e-34	3.74116e-32
ATP9A	226.086	-1.74407	0.146013	6.9237e-34	4.25818e-32
ATF5	227.278	2.678	0.22812	7.94089e-34	4.8687e-32
SOX21	89.4531	-2.87872	0.246671	8.87245e-34	5.40648e-32
B2M	14488.4	1.92042	0.161177	8.855e-34	5.40648e-32
BEST1	38423.1	1.88488	0.158236	9.51964e-34	5.78311e-32
BAALC	520.027	-1.4463	0.121521	1.08581e-33	6.57611e-32
ALCAM	1352.19	1.0977	0.0922619	1.16635e-33	7.03508e-32
SPSB1	197.788	2.84789	0.244344	1.16868e-33	7.03508e-32
CRYBG1	72.4656	4.86109	0.411472	1.76347e-33	1.05835e-31
ST8SIA4	155.303	-1.77356	0.149476	1.77754e-33	1.06358e-31
MOV10	124.801	2.17259	0.183965	1.9732e-33	1.1771e-31
DAXX	287.636	1.92376	0.162909	3.12911e-33	1.86107e-31
MIR100HG	157.969	-1.968	0.166884	3.59363e-33	2.13097e-31
NFKBIZ	95.2811	5.02346	0.427064	3.85967e-33	2.28191e-31
LRRC3B	62.0978	-4.54735	0.388785	4.24416e-33	2.50179e-31
SCRG1	360.257	-2.1614	0.184204	4.99292e-33	2.93445e-31
ACSL3	941.832	1.41551	0.120467	6.49876e-33	3.80819e-31
DDX6	841.162	-1.26	0.10729	6.76078e-33	3.95008e-31
MT1X	127.542	2.50421	0.215978	8.46045e-33	4.92865e-31
SLC8B1	62.6931	2.91463	0.254308	9.16948e-33	5.32607e-31
NREP	575.722	-1.79881	0.153477	9.79926e-33	5.67529e-31
SYT1	233.784	-2.37452	0.204337	1.00018e-32	5.77575e-31
PDGFRL	99.0309	4.34987	0.37607	1.25075e-32	7.20181e-31
HMX1	97.6867	3.06656	0.269066	1.32708e-32	7.61923e-31
CHN1	215.281	-2.12972	0.18298	1.63583e-32	9.36475e-31
GPR153	275.926	2.09345	0.18015	2.1973e-32	1.25429e-30
ROCK2	475.754	1.85943	0.159655	2.24889e-32	1.28006e-30
NXT2	87.3959	2.08644	0.179607	2.33399e-32	1.3247e-30
NLRP1	667.069	-1.84421	0.158408	2.39248e-32	1.35404e-30
RAI14	498.29	2.12923	0.183489	2.46461e-32	1.39089e-30
ATP2B1	836.7	1.76349	0.151582	2.74137e-32	1.5427e-30
NCAM1	596.958	-1.81242	0.156072	3.44264e-32	1.93187e-30
CAV1	1275.12	3.6679	0.324041	3.77096e-32	2.11015e-30
AGTRAP	139.263	1.90856	0.164965	5.30016e-32	2.95752e-30
C3	240.729	5.53787	0.479105	5.53022e-32	3.07725e-30
PCSK5	116.177	-2.63448	0.231459	6.03102e-32	3.34654e-30
NECTIN2	508.496	1.73181	0.149872	6.90102e-32	3.81863e-30
XBP1	274.446	2.0746	0.180298	8.59758e-32	4.74419e-30
PGAM1	1435.52	1.3366	0.116047	9.62395e-32	5.29584e-30
NT5DC2	456.848	-2.44779	0.214966	1.15545e-31	6.34059e-30
SPHK1	183.152	4.56958	0.400427	1.18999e-31	6.51216e-30
DBN1	441.483	-1.44806	0.125895	1.19902e-31	6.54357e-30
H2BC21	211.303	1.91591	0.166849	1.43348e-31	7.80167e-30
PSD3	182.837	1.73523	0.15112	1.60458e-31	8.70899e-30
USP14	373.612	1.52276	0.132831	1.92088e-31	1.03974e-29
MIR4435-2HG	580.473	-2.23372	0.196055	2.16176e-31	1.16694e-29
SLC47A2	130.628	-2.52908	0.223848	2.35004e-31	1.26514e-29
EBF1	253.62	4.59217	0.404759	2.64319e-31	1.4191e-29
RFK	318.836	-2.09099	0.183579	3.17901e-31	1.70218e-29
PDE2A	125.791	-3.72382	0.334504	3.51885e-31	1.87908e-29
TNFSF10	102.621	7.6496	0.678728	3.76121e-31	2.00312e-29
SOWAHC	176.436	-2.03249	0.178531	3.78297e-31	2.00932e-29
LYPD1	226.309	2.12057	0.186588	3.97758e-31	2.10706e-29
BCL3	150.984	2.30754	0.204007	4.43472e-31	2.34297e-29
TMEM165	191.667	2.39863	0.212806	5.1355e-31	2.70601e-29
REEP1	161.653	-4.34159	0.386461	5.45056e-31	2.86443e-29
MDGA1	107.578	4.55212	0.404044	5.98814e-31	3.13864e-29
EPB41L3	284.216	-1.84	0.162113	7.02487e-31	3.67234e-29
C1QTNF1	196.652	7.1614	0.639057	1.3838e-30	7.21499e-29
GLUL	862.728	1.4509	0.128673	1.60471e-30	8.34491e-29
FILIP1L	285.654	2.73342	0.247334	1.75242e-30	9.08922e-29
TRAF3	130.88	2.40854	0.215941	1.87337e-30	9.69125e-29
ARF6	440.157	1.25661	0.111677	2.00425e-30	1.03414e-28
MFSD12	588.422	1.81704	0.161563	2.30717e-30	1.18736e-28
FAM111A	86.9303	2.76546	0.251072	2.3583e-30	1.21053e-28
ANTXR2	140.296	2.54214	0.2293	2.43373e-30	1.24603e-28
BTG3	276.004	1.96788	0.175366	2.65984e-30	1.35829e-28
RALB	233.615	1.64119	0.146109	2.78496e-30	1.41854e-28
SDC3	371.841	-1.78501	0.158941	2.80742e-30	1.42633e-28
BAZ1A	541.416	2.05896	0.183857	2.97533e-30	1.50778e-28
GFRA2	44.0321	-3.78389	0.345571	3.07912e-30	1.55641e-28
H3-3A	7285.48	-0.8403	0.0747796	4.21106e-30	2.12317e-28
RGMB	244.947	-2.18045	0.196027	5.31385e-30	2.67239e-28
LDLR	1051.65	1.60518	0.143702	5.59313e-30	2.80575e-28
NAT16	42.8542	-5.71143	0.512965	7.06198e-30	3.53366e-28
ARF3	821.473	1.31873	0.118395	7.26706e-30	3.62714e-28
BHLHE41	386.19	2.25787	0.203918	7.58146e-30	3.77458e-28
PHLDA2	580.933	3.08795	0.28536	8.24373e-30	4.09404e-28
NMI	57.1214	4.85653	0.438621	8.58171e-30	4.25127e-28
SAA1	240.307	8.17516	0.749403	9.64054e-30	4.76391e-28
AQP4	456.382	1.37079	0.123534	1.17655e-29	5.79957e-28
UBE2E3	630.324	-1.79144	0.161599	1.42441e-29	7.00392e-28
CYB561	160.755	2.32385	0.21185	1.94214e-29	9.52606e-28
C14orf132	205.67	-1.58427	0.143505	2.38746e-29	1.16815e-27
TLE3	206.465	-2.39904	0.219551	2.4065e-29	1.17299e-27
PLPP3	1094.26	2.65479	0.244894	2.40916e-29	1.17299e-27
SNX10	275.843	1.93645	0.175865	2.91455e-29	1.41559e-27
DENND5A	396.931	1.43506	0.130342	3.15416e-29	1.52823e-27
AP1M1	383.226	1.13124	0.102817	3.45282e-29	1.66886e-27
CCND2	1573.86	-1.38792	0.126475	4.62241e-29	2.22874e-27
GRAMD1A	388.981	1.90047	0.173322	5.04064e-29	2.42451e-27
NEK6	618.743	-1.45083	0.132289	5.09468e-29	2.44458e-27
CALR	1771.29	0.945154	0.08618	6.65925e-29	3.18761e-27
THEMIS2	49.6588	4.74095	0.436367	7.1121e-29	3.38805e-27
ASS1	128.723	2.01746	0.18515	9.2082e-29	4.3761e-27
PSMF1	475.058	1.17587	0.107811	9.67818e-29	4.58847e-27
LNPK	262.57	-1.76753	0.162061	1.04223e-28	4.92948e-27
EIF5A	861.939	1.62751	0.149298	1.11501e-28	5.26121e-27
PLCD3	124.105	-2.30906	0.213572	1.14626e-28	5.39585e-27
TSPAN5	406.914	-1.48	0.135884	1.1818e-28	5.54999e-27
RBCK1	332.818	1.69912	0.156466	1.76924e-28	8.28914e-27
IDH1	298.592	-1.75264	0.161498	1.89375e-28	8.85161e-27
CDV3	1316.46	1.12166	0.103655	2.56222e-28	1.1948e-26
IFIT5	191.771	2.40777	0.225035	2.78005e-28	1.29334e-26
FNDC4	192.956	-1.92723	0.178498	3.08228e-28	1.43059e-26
TMTC4	87.9612	-2.96776	0.282771	3.59233e-28	1.66344e-26
UGCG	401.557	1.92389	0.178546	3.91167e-28	1.8071e-26
CGNL1	118.407	3.40199	0.325932	4.25347e-28	1.96044e-26
MCTP1	104.32	3.11912	0.299257	5.69621e-28	2.61934e-26
HEY1	32.8083	-5.49168	0.512052	6.09168e-28	2.79471e-26
SRSF3	1076.94	1.19995	0.111828	6.56443e-28	3.00466e-26
ALKAL2	59.9459	3.55504	0.341553	6.7283e-28	3.07259e-26
NEMP1	77.0051	4.10953	0.390727	7.47112e-28	3.40399e-26
KARS1	752.53	1.08387	0.101056	7.50144e-28	3.40998e-26
CDR2	90.6587	3.12883	0.301173	8.04144e-28	3.64711e-26
FN1	10195.8	2.51112	0.237901	8.9683e-28	4.05821e-26
EPHB3	63.4677	-3.96336	0.37948	1.10743e-27	4.99978e-26
HSPA8	4111.01	1.03618	0.0971632	1.54089e-27	6.94101e-26
PDPN	449.013	1.50551	0.141312	1.57561e-27	7.08134e-26
SBNO2	120.423	2.65592	0.254804	2.11036e-27	9.46325e-26
EPB41L1	448.987	-2.56008	0.245105	2.40754e-27	1.07716e-25
MACROH2A2	107.031	2.98034	0.289525	2.90176e-27	1.29536e-25
TOMM5	804.321	1.76743	0.166857	3.11496e-27	1.38741e-25
NDP	47.2409	-3.07344	0.299639	3.4913e-27	1.55156e-25
BATF3	191.114	1.76055	0.166382	3.51108e-27	1.55687e-25
ANKRD33B	171.259	3.06632	0.299107	3.74807e-27	1.65825e-25
GATM	55.9512	-2.6643	0.257334	4.25895e-27	1.88009e-25
PXN	239.003	-2.03275	0.192948	4.40303e-27	1.93938e-25
FAS	96.813	2.87548	0.28205	1.07803e-26	4.73787e-25
MAP2K2	570.776	1.99105	0.190695	1.27159e-26	5.57619e-25
PTMA	3710.46	1.90372	0.182382	1.46004e-26	6.38849e-25
CNP	1015.25	1.05632	0.101089	1.47749e-26	6.45062e-25
VDR	107.608	4.5782	0.443506	1.67038e-26	7.27677e-25
PELI2	33.1272	-3.99665	0.39244	1.78389e-26	7.75428e-25
TRAFD1	156.656	2.41997	0.235246	2.08784e-26	9.05567e-25
CCDC71L	112.136	1.85204	0.178038	2.2167e-26	9.59361e-25
MICB	116.051	4.10983	0.403413	2.29709e-26	9.91992e-25
BMP7	132.151	-3.02443	0.3002	2.52191e-26	1.08672e-24
MAP6	211.156	-1.57226	0.151336	2.65678e-26	1.14236e-24
SH3PXD2A	107.465	2.51094	0.24562	2.92089e-26	1.25321e-24
NUAK2	346.084	1.99627	0.193738	5.27338e-26	2.25281e-24
WDFY1	125.617	1.66237	0.161114	5.67228e-26	2.41802e-24
LDLRAD4	59.8517	-3.39345	0.340798	6.06815e-26	2.58124e-24
CXXC5	824.39	-1.78817	0.173498	6.24783e-26	2.65199e-24
PCYOX1	399.618	-1.3993	0.13597	6.95184e-26	2.94453e-24
N4BP1	249.034	1.51356	0.147624	1.07734e-25	4.55349e-24
SERPINH1	1160.4	0.988266	0.0963966	1.29046e-25	5.44267e-24
ITGA1	72.3341	3.49702	0.353667	1.31566e-25	5.53722e-24
DDAH1	668.348	-1.51305	0.147874	1.33442e-25	5.60427e-24
ATP11C	104.554	2.45968	0.243783	1.37649e-25	5.76875e-24
PIP4K2A	174.406	-1.50811	0.147487	1.4262e-25	5.96454e-24
C19orf12	161.845	1.6254	0.158927	1.44223e-25	6.01887e-24
FMNL3	256.702	2.00747	0.19676	1.47379e-25	6.13769e-24
ALAD	149.131	2.02735	0.198867	1.55135e-25	6.44718e-24
PAG1	195.125	-2.02153	0.198401	1.65604e-25	6.8679e-24
TRAF1	266.954	6.70826	0.660721	1.68298e-25	6.96507e-24
RCAN1	1244.29	1.05074	0.102995	1.96345e-25	8.10894e-24
HAS2	47.5661	3.12536	0.317225	1.99822e-25	8.23542e-24
PITPNB	349.3	1.12814	0.110786	2.19372e-25	9.02241e-24
ASAP1	1031.79	1.23549	0.121504	2.4275e-25	9.96328e-24
P3H2	277.491	1.64057	0.161215	2.44253e-25	1.00043e-23
AMOTL1	142.354	-2.23472	0.221559	2.94048e-25	1.20191e-23
CALCOCO2	184.89	1.64332	0.162028	3.46224e-25	1.41227e-23
HUNK	71.0523	3.4686	0.354374	3.47014e-25	1.41259e-23
HRK	35.6763	-3.71962	0.37874	3.61685e-25	1.4693e-23
ATP6V0E2	510.513	-1.72241	0.169922	3.66399e-25	1.48541e-23
PPP1R10	455.782	1.75542	0.173277	3.85935e-25	1.56143e-23
CBX6	1020.5	1.15676	0.114275	3.99729e-25	1.61394e-23
HS3ST3B1	96.4275	2.90498	0.295842	4.45999e-25	1.79711e-23
PTPRE	146.229	-2.79689	0.284534	5.60001e-25	2.25191e-23
KCNQ3	55.6488	7.10016	0.71144	6.8404e-25	2.74514e-23
GTPBP1	239.912	1.47112	0.146221	7.56039e-25	3.02797e-23
PGPEP1	269.919	-1.74631	0.173574	7.86076e-25	3.14193e-23
HNRNPC	2509.99	0.717323	0.0707197	8.11992e-25	3.239e-23
CCL2	4330.86	2.55227	0.258996	1.04727e-24	4.16916e-23
RHOU	154.895	2.0788	0.208303	1.25095e-24	4.97001e-23
EPHB1	147.184	-2.81654	0.289391	1.37485e-24	5.45137e-23
SLC30A1	132.767	1.93174	0.19361	1.60685e-24	6.35857e-23
C16orf74	38.419	-4.15086	0.424921	1.68226e-24	6.64376e-23
ARHGEF11	91.5528	2.59354	0.264998	1.75684e-24	6.92454e-23
ZRANB2	255.24	-1.27747	0.128246	1.98217e-24	7.79721e-23
GPC1	404.069	-1.40696	0.141486	2.40154e-24	9.42818e-23
IRF9	127.75	1.95907	0.197281	2.49242e-24	9.76568e-23
SYNM	325.191	-2.5641	0.26283	2.66617e-24	1.04259e-22
LPL	174.901	5.12286	0.518324	2.92858e-24	1.14295e-22
PSMB8	266.787	2.30014	0.233827	2.96704e-24	1.15569e-22
B3GAT1	129.858	-2.19944	0.222986	3.02719e-24	1.17681e-22
CAV2	153.536	1.87391	0.189001	3.18821e-24	1.23699e-22
TIMP1	632.273	1.47261	0.148577	3.40655e-24	1.31912e-22
BTN3A3	101.437	2.44835	0.250626	3.55448e-24	1.37373e-22
TNC	295.802	1.76737	0.178484	3.85286e-24	1.48616e-22
UBB	2913.56	0.976694	0.0984779	3.96177e-24	1.52521e-22
RALGDS	368.032	1.62987	0.164658	4.04399e-24	1.55384e-22
RAB27A	115.716	1.97468	0.200104	4.53147e-24	1.73779e-22
PKIA	205.065	-2.8685	0.298989	4.55458e-24	1.74329e-22
KPNA2	507.67	1.34995	0.136712	4.7544e-24	1.81627e-22
RND2	166.803	-1.79298	0.181531	4.89752e-24	1.86735e-22
SDC4	772.786	1.69914	0.172004	4.94563e-24	1.88209e-22
TRIM14	49.9201	4.16242	0.431102	5.20823e-24	1.97823e-22
CCL20	364.838	7.99368	0.829319	6.28987e-24	2.38451e-22
RIPK2	169.659	2.92122	0.306174	6.56344e-24	2.48348e-22
DCP1A	187.829	1.34781	0.136967	6.66672e-24	2.51777e-22
S100B	238.366	-1.58676	0.161253	7.16573e-24	2.70109e-22
CASP1	83.0691	2.66014	0.276653	7.41315e-24	2.78906e-22
HIVEP3	120.795	2.94122	0.309156	8.10876e-24	3.045e-22
HSPA1B	229.961	2.39579	0.247948	1.20958e-23	4.53364e-22
WASHC4	163.536	1.6001	0.163831	1.48401e-23	5.55178e-22
HLA-F	92.4026	3.93853	0.415423	1.61e-23	6.01179e-22
SLC43A3	134.075	2.86594	0.303264	1.83945e-23	6.85565e-22
PPP2R2A	382.201	1.05491	0.108198	1.85449e-23	6.89877e-22
UNC5B	119.604	2.18371	0.225793	2.08843e-23	7.7545e-22
LFNG	83.1196	-3.40946	0.364193	2.10392e-23	7.79745e-22
TMX1	236.57	1.56785	0.161407	2.4827e-23	9.18412e-22
FAM181B	51.3258	-3.23533	0.346902	2.99676e-23	1.10652e-21
MRPS6	347.974	-1.31473	0.135958	3.54305e-23	1.3058e-21
CLDN1	214.148	4.36081	0.459021	3.66539e-23	1.34839e-21
IFNAR2	142.774	1.89295	0.196018	3.97097e-23	1.45728e-21
NABP1	125.852	2.23862	0.233434	3.97606e-23	1.45728e-21
LRRC59	249.878	1.63191	0.168936	4.24169e-23	1.55177e-21
TESC	32.4791	-3.53414	0.380843	5.04666e-23	1.83948e-21
NOL4	41.9463	3.89877	0.416959	5.03961e-23	1.83948e-21
TSPAN3	1160.34	-0.9856	0.102067	5.17334e-23	1.88221e-21
SEMA4C	190.525	1.41072	0.146616	5.78086e-23	2.09939e-21
HMGA1	1626.89	1.4603	0.151793	5.96174e-23	2.16113e-21
TGFB2	1051.87	-1.95687	0.203689	5.99639e-23	2.16801e-21
FTH1	15649.6	1.89493	0.197096	6.00256e-23	2.16801e-21
PAX6	144.351	-1.36118	0.141631	6.35976e-23	2.29286e-21
PSTPIP2	151.687	2.94186	0.316428	6.41291e-23	2.30783e-21
FNDC3B	387.677	1.39317	0.145077	6.91303e-23	2.48332e-21
RHBDF2	104.474	3.09102	0.33442	7.79843e-23	2.79631e-21
LIMK2	167.465	2.08035	0.217639	7.82753e-23	2.80169e-21
DRD4	34.9719	3.90044	0.419941	9.08637e-23	3.24641e-21
ZCCHC2	90.2416	2.32859	0.24591	9.70251e-23	3.46033e-21
TNKS1BP1	168.722	1.88565	0.197284	1.04173e-22	3.7086e-21
CSNK1G2	308.8	1.37441	0.14421	1.38269e-22	4.90484e-21
ITSN1	268.294	-2.25374	0.238544	1.48802e-22	5.26907e-21
DUSP5	119.195	4.05544	0.437362	1.51546e-22	5.3567e-21
SLC6A11	35.6607	2.8914	0.313613	1.52139e-22	5.36812e-21
SOX9	299.515	-1.99755	0.210201	1.54152e-22	5.42947e-21
NFKBIB	177.675	1.49581	0.15747	1.94306e-22	6.83167e-21
SDC1	141.226	-3.5411	0.38794	2.10066e-22	7.36841e-21
SESN3	296.149	-2.06344	0.218148	2.10314e-22	7.36841e-21
CD74	725.133	1.2226	0.128928	2.18311e-22	7.63511e-21
TFG	575.736	1.16049	0.122375	2.24005e-22	7.82048e-21
MALT1	85.8475	2.04887	0.216763	2.30318e-22	8.02679e-21
JAKMIP2	150.467	-1.77213	0.18747	3.06496e-22	1.06443e-20
FOXG1	80.1995	-1.61104	0.170646	3.48488e-22	1.20815e-20
RBMX	1244.45	1.4229	0.150852	3.58568e-22	1.24093e-20
TYMP	224.798	4.06166	0.442609	3.73616e-22	1.29076e-20
CXADR	409.265	-2.04817	0.218066	4.06206e-22	1.40092e-20
PMAIP1	100.137	2.83441	0.310544	4.25369e-22	1.46446e-20
LIFR	319.454	2.05829	0.219622	4.83825e-22	1.66283e-20
GNG12	221.246	-1.06418	0.113224	5.47151e-22	1.87723e-20
GUCY1A2	46.3595	3.93898	0.432962	5.77409e-22	1.97763e-20
ARPP19	449.662	-1.13333	0.120852	6.22533e-22	2.12851e-20
EIF1	3535.54	0.898123	0.0953832	6.33334e-22	2.16171e-20
GSN	430.262	1.39189	0.148551	6.44453e-22	2.19589e-20
GTF2I	1216.07	-1.22913	0.131254	6.72134e-22	2.28629e-20
CTIF	112.746	-1.93308	0.206739	7.15903e-22	2.43101e-20
MVP	224.846	1.98658	0.212704	7.38144e-22	2.50226e-20
GAREM2	70.7637	-3.47855	0.387493	7.925e-22	2.68195e-20
AK4	241.731	2.52975	0.276077	8.68893e-22	2.93547e-20
HIVEP2	190.244	2.50982	0.273867	9.2266e-22	3.11182e-20
GPD2	153.686	1.51706	0.162748	1.0541e-21	3.5491e-20
HM13	370.866	1.59634	0.171224	1.05824e-21	3.557e-20
PBXIP1	138.138	-1.44229	0.154909	1.14199e-21	3.83202e-20
SLCO2A1	23.6617	3.80622	0.423612	1.20517e-21	4.03721e-20
DNASE2	235.892	-1.47627	0.158831	1.34042e-21	4.48273e-20
DNPEP	219.034	1.66991	0.179732	1.43857e-21	4.80288e-20
ND2	24529.9	0.99465	0.106869	1.44702e-21	4.82299e-20
RSPO2	40.2969	-3.41108	0.383133	1.49132e-21	4.96233e-20
JADE1	121.134	-2.22265	0.241735	1.74944e-21	5.81147e-20
LDLRAD2	131.181	2.58627	0.286251	2.30892e-21	7.65721e-20
WDR45B	508.037	0.851603	0.0917638	2.57308e-21	8.51904e-20
RGMA	413.208	-1.75347	0.190116	2.67674e-21	8.84749e-20
SEPTIN4	53.3375	2.69418	0.300389	2.87886e-21	9.49977e-20
HDGF	1219.5	0.846373	0.0913621	3.04516e-21	1.00319e-19
PRPF3	136.278	1.92194	0.209059	3.14174e-21	1.03329e-19
TNFAIP8	137.182	1.99785	0.217974	3.67514e-21	1.20672e-19
RAB13	1510.92	1.1835	0.128861	3.70248e-21	1.21369e-19
MAP4K3-DT	67.8858	-2.03402	0.222428	4.20452e-21	1.37599e-19
XAF1	43.077	6.17892	0.677761	5.12289e-21	1.67379e-19
TBC1D9	92.6928	2.04589	0.224503	5.50891e-21	1.79695e-19
ZNF395	124.467	-1.82191	0.19955	6.12945e-21	1.99609e-19
MGAT1	251.494	1.08204	0.118426	6.23739e-21	2.02792e-19
BEX1	680.896	-1.56301	0.171219	6.41262e-21	2.08148e-19
BTG1	776.479	1.67644	0.183692	6.63341e-21	2.14751e-19
LPAR1	139.904	1.84921	0.202778	6.63765e-21	2.14751e-19
POMP	1751.26	1.17879	0.129258	6.75266e-21	2.18116e-19
SLC6A8	294.818	-1.79429	0.196809	7.02466e-21	2.26534e-19
TACC1	617.377	1.38625	0.152194	7.36238e-21	2.3704e-19
CD58	106.15	1.93203	0.212893	9.20722e-21	2.95957e-19
MSX1	54.2603	3.5467	0.407294	9.50542e-21	3.05049e-19
ASPHD2	115.209	2.22048	0.246452	9.58167e-21	3.07e-19
ASCL1	102.06	-1.69113	0.18617	9.79668e-21	3.13383e-19
GNAZ	151.528	-2.24091	0.249054	1.01159e-20	3.23075e-19
OAZ2	567.93	1.55841	0.171889	1.13496e-20	3.61893e-19
NXN	427.216	-1.49979	0.165536	1.18239e-20	3.76413e-19
NUP62	484.658	1.10735	0.122238	1.24393e-20	3.95372e-19
IL18BP	251.792	2.17875	0.242502	1.34126e-20	4.25626e-19
YWHAB	4901.79	0.665554	0.0726258	1.35338e-20	4.28786e-19
USP9X	667.75	1.01757	0.112294	1.36186e-20	4.30786e-19
EXTL2	124.906	1.94733	0.21593	1.51606e-20	4.78801e-19
CASP6	66.4788	-2.05197	0.228185	1.63351e-20	5.15075e-19
GNL2	554.748	1.02096	0.113005	1.73491e-20	5.46182e-19
RNF19A	222.169	1.6828	0.186601	1.7836e-20	5.60621e-19
EXOC3L4	99.3425	9.93833	1.20049	1.81703e-20	5.70225e-19
PPP1R1A	195.296	2.6148	0.297559	1.94409e-20	6.09138e-19
ADAMTS2	29.3266	6.29054	0.701815	1.96521e-20	6.14787e-19
NLN	139.777	-1.27965	0.142214	1.9985e-20	6.24218e-19
MYDGF	688.848	1.07623	0.119465	2.03615e-20	6.34978e-19
SIPA1L2	307.301	-1.3909	0.154836	2.31556e-20	7.20982e-19
ATMIN	230.712	-1.32249	0.147287	2.37705e-20	7.38969e-19
RBFOX3	93.1318	3.88798	0.449278	2.72635e-20	8.46235e-19
MXI1	101.482	-1.65242	0.184234	2.78281e-20	8.62412e-19
DCX	748.807	3.14476	0.366389	2.90019e-20	8.95992e-19
FAM189B	259.361	1.4894	0.166268	2.99027e-20	9.22387e-19
CARD16	51.453	4.06704	0.468193	3.05076e-20	9.39587e-19
SBK1	220.051	1.99736	0.223774	3.26547e-20	1.00416e-18
CSTF3	177.975	1.40129	0.156657	3.27902e-20	1.00676e-18
SAMD10	102.505	2.37627	0.269413	3.31443e-20	1.01607e-18
CASP4	104.68	5.55108	0.62277	3.33417e-20	1.02054e-18
GNAO1	421.866	-1.66583	0.186152	3.34579e-20	1.02252e-18
CASZ1	65.2141	2.74918	0.317554	3.88181e-20	1.18452e-18
SLC41A2	64.7478	2.50415	0.286255	4.0783e-20	1.24257e-18
MYH10	449.758	-1.7776	0.199453	4.5355e-20	1.37975e-18
TUBA4A	91.8131	-2.44756	0.279483	4.56086e-20	1.38534e-18
TRADD	114.349	2.04172	0.230133	4.92223e-20	1.49283e-18
UVRAG	93.0932	2.3854	0.272031	5.07419e-20	1.53657e-18
LGMN	183.096	2.18852	0.247943	5.38782e-20	1.62906e-18
MIR99AHG	100.677	-1.78406	0.200768	5.7206e-20	1.72705e-18
ENHO	85.0234	-2.61293	0.301866	6.25749e-20	1.88627e-18
TLNRD1	209.04	1.86983	0.211313	7.56474e-20	2.27687e-18
MAP2	1249.98	-1.10207	0.124528	8.31052e-20	2.49756e-18
ALAS1	197.876	2.06974	0.235033	8.39748e-20	2.51988e-18
TNIK	165.972	-1.80046	0.203652	8.5002e-20	2.54686e-18
P2RX4	98.467	2.29084	0.262326	9.36277e-20	2.80108e-18
CHD5	96.4861	-3.30859	0.393248	1.11856e-19	3.3414e-18
ALDH9A1	369.437	1.25923	0.143177	1.24463e-19	3.71241e-18
JAG1	108.263	-2.18235	0.249972	1.28296e-19	3.82099e-18
PDCD5	494.18	1.71162	0.194649	1.33685e-19	3.97554e-18
ABHD10	154.632	-1.67712	0.191006	1.50483e-19	4.4617e-18
CORO1C	379.807	-1.52918	0.174282	1.5629e-19	4.62275e-18
LCMT1	201.945	1.27426	0.145314	1.5638e-19	4.62275e-18
GADD45G	88.6089	2.81396	0.332426	1.68992e-19	4.98815e-18
PSMA2	513.394	1.60629	0.183239	1.70397e-19	5.02216e-18
ETV6	199.027	1.51094	0.172427	1.72048e-19	5.0633e-18
MTMR1	104.455	1.62236	0.18512	1.74225e-19	5.11979e-18
MAFG	341.682	1.30993	0.149697	1.84035e-19	5.40007e-18
IL17D	55.9786	-3.00052	0.357571	1.95652e-19	5.73248e-18
EFEMP1	195.46	-1.3194	0.151111	2.18082e-19	6.38026e-18
ADAMTS4	152.878	1.6894	0.193349	2.19547e-19	6.41368e-18
LRRC3	60.4187	2.86129	0.340118	2.30606e-19	6.72685e-18
PAQR8	94.4176	-2.34238	0.27209	2.36723e-19	6.89516e-18
PMEPA1	435.88	-1.59885	0.183432	2.64175e-19	7.68351e-18
IFI44	53.1279	4.60262	0.537838	2.86902e-19	8.33232e-18
EFTUD2	322.096	-0.992782	0.11376	2.89203e-19	8.38688e-18
ARNTL2	57.7562	2.55291	0.300267	2.93762e-19	8.50668e-18
HEATR5A	187.587	-1.5332	0.176183	2.94824e-19	8.52501e-18
RTN1	1212	-2.10998	0.244007	3.13423e-19	9.04963e-18
MXD3	884.44	1.2941	0.148982	3.242e-19	9.34722e-18
TTYH1	226.626	-1.13907	0.131144	3.45547e-19	9.94826e-18
TUBB2B	5650.54	-1.91509	0.221348	4.09927e-19	1.17847e-17
ITGA5	226.433	1.72801	0.199429	4.12919e-19	1.18535e-17
PCNX1	120.19	1.70539	0.197432	5.24496e-19	1.50348e-17
PYGB	257.532	-1.65158	0.191232	5.3285e-19	1.52523e-17
BLVRA	142.421	1.47971	0.171498	5.56589e-19	1.59088e-17
APOBEC3F	31.9172	3.98297	0.478983	6.02036e-19	1.71831e-17
RHOG	476.603	1.3961	0.162069	6.15193e-19	1.75335e-17
NRG1	197.071	1.30601	0.151641	6.18084e-19	1.75906e-17
RHOBTB3	431.755	-1.35571	0.157496	6.4587e-19	1.83551e-17
CNTN2	81.6869	6.19843	0.72337	6.5025e-19	1.84532e-17
SORT1	334.965	-1.01649	0.117921	7.10311e-19	2.01289e-17
CD274	124.961	8.42002	1.01951	7.19395e-19	2.03572e-17
CD2AP	71.1662	2.39353	0.282902	7.20946e-19	2.03721e-17
NDFIP1	893.899	-1.28312	0.149575	8.31726e-19	2.34691e-17
C21orf91	101.472	1.99439	0.233337	9.16361e-19	2.58206e-17
AK1	136.196	-2.609	0.31295	9.90051e-19	2.78575e-17
PCF11	236.133	1.18001	0.137948	1.05998e-18	2.97828e-17
ATP1A2	50.9796	-2.58786	0.310621	1.11625e-18	3.13196e-17
TOP1	1203.01	1.47954	0.173143	1.14247e-18	3.201e-17
CDH4	171.176	1.39168	0.162948	1.16334e-18	3.2549e-17
PHACTR1	78.4052	2.22095	0.262593	1.23224e-18	3.44283e-17
IRF2	130.994	2.4291	0.290191	1.3776e-18	3.84354e-17
SEMA3D	30.9555	-4.27507	0.515938	1.4582e-18	4.06272e-17
SELENOM	88.8534	2.08392	0.246067	1.53585e-18	4.27307e-17
CFB	736.303	10.7285	1.44335	1.54945e-18	4.30488e-17
TUBB2A	1851.23	-1.32831	0.156233	1.60757e-18	4.46011e-17
SLITRK5	119.474	2.41777	0.289383	1.63436e-18	4.52812e-17
ZFHX2	104.966	2.26312	0.269262	1.72217e-18	4.76474e-17
XRN1	80.447	2.31427	0.276234	1.86551e-18	5.15415e-17
SSX2IP	75.9528	-1.75616	0.20732	2.18672e-18	6.03323e-17
SHROOM3	140.684	-1.28214	0.151538	2.29219e-18	6.30669e-17
SLC39A1	366.596	1.00433	0.118343	2.30545e-18	6.33441e-17
PAPSS2	94.9161	5.27887	0.628171	2.38367e-18	6.54029e-17
LRRC8A	302.018	-1.21292	0.143536	2.55008e-18	6.98721e-17
PAFAH1B3	446.435	-1.18918	0.140723	2.57398e-18	7.043e-17
TMEM97	543.354	1.27015	0.150415	2.64526e-18	7.22806e-17
CCL4	539.834	5.41702	0.64548	2.83755e-18	7.74285e-17
CENPV	247.849	-1.94137	0.230523	2.88133e-18	7.85153e-17
ADAMTS9	124.509	2.92845	0.362091	2.97963e-18	8.10826e-17
PRKD2	101.151	1.45677	0.173044	3.36246e-18	9.13752e-17
TMOD2	132.733	-2.34461	0.282729	3.48079e-18	9.44616e-17
BTN3A2	197.264	1.79095	0.212997	3.66367e-18	9.9289e-17
S1PR2	91.3214	1.91984	0.228697	3.71049e-18	1.00421e-16
STIM1	346.159	-1.22946	0.146337	3.84298e-18	1.03865e-16
HES1	419.375	-1.70353	0.20292	4.2187e-18	1.13865e-16
MIDN	832.727	1.22329	0.145905	4.46396e-18	1.20321e-16
XPNPEP1	299.374	1.04926	0.125008	4.76733e-18	1.28324e-16
SCAMP1-AS1	70.017	2.17997	0.262419	4.87592e-18	1.31069e-16
PRORP	700.838	1.24987	0.149343	5.03173e-18	1.35075e-16
PDLIM4	610.286	1.08769	0.129783	5.05896e-18	1.35622e-16
RAB6A	761.231	-0.907815	0.108103	6.01856e-18	1.6113e-16
PCDH9	605.125	-1.14761	0.137415	6.13514e-18	1.6403e-16
RTN3	591.142	-0.947541	0.113026	6.21581e-18	1.65964e-16
GPBP1	317.33	1.10788	0.132663	6.37281e-18	1.69927e-16
PLD4	78.4961	-3.06408	0.384931	6.38963e-18	1.70148e-16
RRAD	33.7361	3.89547	0.48689	6.68088e-18	1.77665e-16
CCDC117	109.891	1.66194	0.199494	7.28874e-18	1.93571e-16
IL6ST	342.458	1.47141	0.176788	7.57043e-18	2.00783e-16
MCL1	1285.22	1.07764	0.129405	8.03129e-18	2.12722e-16
NPAS2	50.8272	3.10031	0.391557	8.49685e-18	2.24754e-16
PNKD	322.332	1.29302	0.15582	9.10031e-18	2.40396e-16
SPSB4	55.0627	2.63301	0.326743	9.24208e-18	2.43816e-16
CRTAP	297.23	-1.66768	0.20089	9.31709e-18	2.45469e-16
MT1M	48.4825	9.27513	1.20335	9.42364e-18	2.47948e-16
GRINA	932.016	1.45821	0.175885	9.89789e-18	2.60082e-16
GBP1P1	110.602	8.36463	1.05317	1.03149e-17	2.70681e-16
STOML1	89.9676	1.99263	0.241265	1.05263e-17	2.75864e-16
KANK2	136.351	-2.5944	0.322434	1.16269e-17	3.04307e-16
POU3F3	300.116	-0.94046	0.113175	1.17683e-17	3.07603e-16
LAMP2	746.726	-0.719493	0.0858608	1.204e-17	3.14289e-16
DHX58	91.3677	8.20453	1.03192	1.28045e-17	3.33808e-16
RASSF5	198.158	6.87009	0.84286	1.41945e-17	3.69559e-16
SLC1A3	486.139	1.21409	0.147233	1.43335e-17	3.72691e-16
FAM110C	37.3365	3.39292	0.433603	1.48792e-17	3.86373e-16
MTSS2	155.289	-2.24475	0.27574	1.63927e-17	4.24563e-16
UBE2E2	178.691	1.21357	0.147545	1.70719e-17	4.41579e-16
RECK	38.8672	-2.58668	0.323511	1.80212e-17	4.65527e-16
PCBP4	1060.01	-2.10485	0.25772	1.84455e-17	4.7587e-16
ANKLE2	243.813	1.1421	0.138935	1.85337e-17	4.77525e-16
ITGA9	26.4444	5.65517	0.692453	1.96518e-17	5.05677e-16
KCND3	116.24	-1.4628	0.178316	2.05027e-17	5.2689e-16
APC2	282.836	-1.74365	0.212645	2.13963e-17	5.49145e-16
ECH1	350.64	-1.36427	0.166567	2.24072e-17	5.74348e-16
GP1BA	47.2963	5.77785	0.709077	2.31901e-17	5.93649e-16
HEG1	668.423	1.10651	0.135129	2.49473e-17	6.3781e-16
UBP1	222.73	1.33837	0.163977	2.83164e-17	7.23015e-16
TRAK1	182.104	-1.47094	0.180221	2.89603e-17	7.38506e-16
A4GALT	46.6599	6.25324	0.771488	3.0246e-17	7.70303e-16
EPOP	50.7999	3.01859	0.388321	3.13109e-17	7.96403e-16
RAB34	305.838	1.40561	0.172649	3.38082e-17	8.58823e-16
NRBF2	114.089	1.53409	0.188474	3.52902e-17	8.95325e-16
NPTXR	181.4	-1.40218	0.172381	3.5865e-17	9.08749e-16
SMOC1	221.677	-1.70694	0.210263	4.22869e-17	1.0701e-15
FOS	81.8768	-3.08246	0.39976	4.60118e-17	1.16288e-15
LST1	50.086	5.02353	0.627152	4.68287e-17	1.18202e-15
HBD	1287.41	1.43937	0.177686	4.75987e-17	1.19993e-15
ARHGEF40	405.693	1.06185	0.130984	5.16738e-17	1.30101e-15
IER5L	136.415	-1.87942	0.232558	5.19728e-17	1.30688e-15
MAP3K11	132.752	1.48492	0.183544	5.23194e-17	1.31394e-15
JAM2	203.573	1.53045	0.189178	5.29169e-17	1.32727e-15
UBL3	249.485	-1.13481	0.140218	5.33697e-17	1.33693e-15
PRKAR2A	1016.14	1.06659	0.131723	5.55169e-17	1.38897e-15
TPM3	1254.82	0.766691	0.0938094	5.88759e-17	1.47116e-15
EGR1	73.9945	2.47162	0.31315	6.08514e-17	1.51861e-15
CREB3	311.268	1.24281	0.15401	6.09956e-17	1.5203e-15
FOSL2	550.874	1.12686	0.139545	6.22603e-17	1.54794e-15
RPS6KA3	185.231	1.65967	0.205689	6.36176e-17	1.5797e-15
PCED1A	287.237	1.28799	0.160104	7.41488e-17	1.83891e-15
HNRNPH1	950.664	0.826662	0.101799	7.59258e-17	1.88063e-15
DCAKD	161.415	-1.66822	0.20733	7.64022e-17	1.89007e-15
FKBP14	155.396	1.55406	0.193227	7.8151e-17	1.93093e-15
PALM	345.603	-1.57974	0.196497	8.04702e-17	1.98576e-15
PLA2G12A	90.0309	-2.17437	0.273067	8.31865e-17	2.05025e-15
CDH22	62.0413	8.88057	1.17961	8.98277e-17	2.21119e-15
RTP4	48.4801	8.95095	1.19383	9.70041e-17	2.38488e-15
GDE1	456.804	-1.12288	0.140034	9.91989e-17	2.43583e-15
WWC1	170.894	1.11726	0.139354	1.00705e-16	2.46975e-15
CMBL	64.9382	-2.17763	0.274346	1.01032e-16	2.47472e-15
MCHR1	46.2507	2.93242	0.383401	1.01381e-16	2.48021e-15
AFF2	45.8974	-2.15922	0.271902	1.02489e-16	2.50424e-15
CHST10	95.943	-1.75769	0.219748	1.09982e-16	2.68072e-15
ANXA1	701.181	-1.37851	0.172388	1.09902e-16	2.68072e-15
XPR1	351.865	-1.41142	0.176546	1.12174e-16	2.7308e-15
FADS3	175.05	1.5482	0.19363	1.1421e-16	2.77697e-15
RNF121	157.97	1.27915	0.160069	1.14641e-16	2.78404e-15
IER3-AS1	92.2971	3.23061	0.426801	1.1758e-16	2.85193e-15
DBNDD1	88.0589	-2.48284	0.31845	1.25784e-16	3.04721e-15
MPPED2	33.157	-2.8189	0.368398	1.32971e-16	3.21738e-15
DRAP1	380.721	1.64709	0.206482	1.3392e-16	3.23639e-15
EIF3L	897.665	-1.46538	0.183873	1.38836e-16	3.35114e-15
PHLPP1	55.855	-2.06364	0.260377	1.4165e-16	3.41491e-15
TOM1L2	121.74	-1.43226	0.179961	1.50404e-16	3.62154e-15
IL1RN	226.804	8.77755	1.17266	1.54363e-16	3.71238e-15
LOC101927752	79.1822	-2.47828	0.319073	1.61097e-16	3.86963e-15
CAST	458.044	1.3048	0.164193	1.63726e-16	3.92804e-15
SEZ6	105.01	1.36225	0.171433	1.64623e-16	3.94479e-15
IL13RA1	290.012	1.22473	0.154201	1.72263e-16	4.1229e-15
EPHB2	170.993	1.96176	0.247884	1.82546e-16	4.36374e-15
POLR3H	530.359	-1.0515	0.132218	1.83706e-16	4.3862e-15
AKIP1	229.003	-1.25992	0.158861	1.87061e-16	4.46094e-15
PHF11	55.852	2.39471	0.307806	1.91035e-16	4.55025e-15
UBE2Z	507.656	1.5816	0.199556	2.01623e-16	4.79669e-15
RBMXL1	102.592	1.54896	0.195558	2.08685e-16	4.95876e-15
LHFPL2	111.564	-1.86922	0.236429	2.15352e-16	5.11108e-15
TRIM44	610.169	0.867162	0.108685	2.16566e-16	5.13374e-15
CPLX1	100.931	-1.79717	0.227243	2.22215e-16	5.26139e-15
SYBU	160.556	1.87552	0.237483	2.29273e-16	5.42203e-15
TOX2	62.5725	-2.44885	0.316735	2.34576e-16	5.54084e-15
SERINC2	134.87	-1.65424	0.209373	2.46101e-16	5.80617e-15
CMTR1	104.005	1.42799	0.181142	2.75135e-16	6.48346e-15
SALL1	132.253	-1.71149	0.217117	2.82083e-16	6.63932e-15
DAAM1	591.079	-1.25387	0.159162	2.86488e-16	6.72799e-15
FBRS	255.837	1.16731	0.148084	2.86528e-16	6.72799e-15
PGM2L1	531.907	-1.70656	0.216587	2.90309e-16	6.80873e-15
SERPING1	339.539	1.29778	0.164886	3.01064e-16	7.05265e-15
FBLN5	201.155	1.72841	0.219629	3.11626e-16	7.29146e-15
SNAPC3	179.576	-1.49438	0.190034	3.25565e-16	7.60865e-15
EIF3F	1115.03	-0.613727	0.0764878	3.29965e-16	7.70242e-15
GMPR	30.5532	3.77511	0.505002	3.30857e-16	7.71416e-15
DOK1	147.878	-1.65834	0.210962	3.38415e-16	7.88115e-15
TLCD1	50.1712	2.98077	0.398735	3.48046e-16	8.09595e-15
APBB1	182.248	-1.67087	0.212745	3.57296e-16	8.30139e-15
BMP4	41.0652	4.9222	0.636928	3.73034e-16	8.6569e-15
ANK2	373.364	-1.13512	0.144641	3.88083e-16	8.98517e-15
OLFML2A	59.141	-1.75197	0.223446	3.89034e-16	8.99668e-15
NME4	586.747	-1.04085	0.132426	3.93431e-16	9.08781e-15
ABCA1	463.872	1.77643	0.226694	3.98796e-16	9.20103e-15
LGR4	120.518	-1.30891	0.167063	4.00621e-16	9.2324e-15
NKAIN3	55.8276	-2.79093	0.371777	4.42463e-16	1.01848e-14
SPPL2A	349.828	1.56091	0.199585	4.6282e-16	1.06411e-14
CHMP4B	777.955	0.733576	0.0924895	4.70089e-16	1.07958e-14
ATP6V1A	934.232	0.840028	0.106522	4.91814e-16	1.12816e-14
MSI1	151.026	-1.5605	0.199753	4.95425e-16	1.13513e-14
DENND1A	358.871	1.18038	0.151169	5.13743e-16	1.17575e-14
CADM2	87.9418	-2.915	0.391629	5.1716e-16	1.18221e-14
PRICKLE2	85.7006	-2.15638	0.279116	5.64517e-16	1.28898e-14
TIFA	50.7987	6.63241	0.860957	5.8755e-16	1.34003e-14
ZMIZ2	184.951	1.62659	0.20885	6.00731e-16	1.36852e-14
GAS2L1	178.679	-1.3315	0.171089	6.05755e-16	1.37839e-14
ZNF106	1205.76	-1.19713	0.153864	6.34812e-16	1.44285e-14
LAPTM4A	2925.49	0.646274	0.0815589	6.64492e-16	1.50859e-14
GRIA4	118.385	-2.17713	0.28283	6.69017e-16	1.51713e-14
GPT2	170.89	-1.65961	0.21354	6.82353e-16	1.5456e-14
FBXO7	320.702	0.820887	0.104571	6.91809e-16	1.56524e-14
TMEM205	255.315	1.37571	0.17726	7.19379e-16	1.62576e-14
CTNNBIP1	157.794	-1.60287	0.206449	7.26175e-16	1.63926e-14
SYNGR3	148.894	1.84367	0.237782	7.32089e-16	1.65073e-14
TMEM158	508.139	-1.12622	0.144991	7.39479e-16	1.6655e-14
FRMD4A	238.444	1.28564	0.165739	7.42396e-16	1.67018e-14
FNBP1	317.454	-1.17375	0.151221	7.45385e-16	1.67501e-14
LRP10	733.074	0.670501	0.0848909	7.53312e-16	1.69091e-14
MAF	128.024	-1.84944	0.238751	7.71481e-16	1.72974e-14
BCAR3	78.6956	2.17948	0.283877	7.7741e-16	1.74107e-14
TMEM219	292.57	1.10303	0.142299	8.58583e-16	1.92069e-14
NKX3-1	89.0943	8.5881	1.17621	8.74111e-16	1.95323e-14
MAFB	287.925	1.94431	0.251933	8.76205e-16	1.95571e-14
PI4K2A	160.812	1.33759	0.172957	8.88778e-16	1.98155e-14
CSF3	356.176	8.76498	1.20918	8.93873e-16	1.99067e-14
ATP10A	25.4726	2.3118	0.30373	9.10802e-16	2.0261e-14
SERPINA3	593.367	8.09406	1.09179	9.43965e-16	2.09518e-14
SRGAP3	86.9072	-2.10991	0.275062	9.57689e-16	2.12327e-14
SMG1	147.614	1.49549	0.193692	1.00276e-15	2.22072e-14
NFIB	500.26	-0.976964	0.126035	1.03524e-15	2.29009e-14
TRPA1	28.8335	4.78471	0.632344	1.04885e-15	2.31763e-14
LOC101928120	347.555	1.36468	0.176944	1.05006e-15	2.31771e-14
TM7SF2	310.584	-1.12377	0.145619	1.10093e-15	2.42461e-14
CREB3L2	169.999	1.45074	0.188212	1.10071e-15	2.42461e-14
OGFRL1	169.794	1.71265	0.222216	1.12149e-15	2.46716e-14
KLF9	74.9641	2.50368	0.33379	1.16175e-15	2.55289e-14
HTRA1	1452.9	-0.924384	0.119343	1.2108e-15	2.65774e-14
GPD1L	47.625	-3.01193	0.412718	1.26161e-15	2.7662e-14
C2orf27A	34.9026	3.31227	0.456885	1.29388e-15	2.83385e-14
OASL	100.278	8.47114	1.1639	1.29732e-15	2.83824e-14
BICD1	122.796	-2.02182	0.26446	1.37311e-15	3.00075e-14
ERAP1	56.7582	2.26945	0.300373	1.57466e-15	3.43742e-14
SNTA1	88.8719	-2.14389	0.28242	1.6401e-15	3.57636e-14
HNRNPK	3174.73	0.564164	0.071936	1.67272e-15	3.64349e-14
CADPS	66.5595	1.93566	0.253573	1.69536e-15	3.68876e-14
LRRC4	88.9686	-3.07066	0.423878	1.69893e-15	3.69249e-14
ALDH7A1	309.117	-1.05304	0.137479	1.87391e-15	4.06832e-14
CITED1	89.3616	-1.81437	0.238079	2.08885e-15	4.53003e-14
SNX6	485.901	0.988939	0.129269	2.23679e-15	4.84556e-14
PEG10	1264.53	-1.19051	0.156257	2.25148e-15	4.87208e-14
TMTC2	74.5762	-1.73562	0.227926	2.27322e-15	4.91376e-14
MARK3	357.071	1.27601	0.167635	2.30558e-15	4.9783e-14
RNF181	646.525	1.00091	0.131012	2.37295e-15	5.11821e-14
SELE	47.6205	7.50566	1.01383	2.40447e-15	5.18057e-14
MDM2	682.784	0.806993	0.104848	2.41752e-15	5.20304e-14
ENO2	616.762	-1.57253	0.206757	2.47643e-15	5.32406e-14
EFHD2	178.463	1.89403	0.249639	2.53454e-15	5.44309e-14
FAM177A1	639.829	0.984364	0.128954	2.57044e-15	5.51424e-14
FBXL5	175.883	-1.26988	0.167287	2.70894e-15	5.80509e-14
UAP1	99.6669	1.55336	0.204871	2.95994e-15	6.33613e-14
ARID5A	108.817	2.1013	0.279308	3.01065e-15	6.43773e-14
FNBP1L	84.3343	-1.65682	0.218789	3.19114e-15	6.81634e-14
JPT1	1035.27	-0.929152	0.122024	3.3346e-15	7.11512e-14
MAFF	248.095	1.57975	0.209067	3.61936e-15	7.71445e-14
SEMA5B	147.008	-1.98017	0.263165	3.67693e-15	7.82036e-14
RNF150	101.471	1.15893	0.153338	3.67675e-15	7.82036e-14
PLEKHG5	74.5926	-1.64087	0.217272	3.73668e-15	7.93895e-14
SCN3A	327.903	-2.19072	0.293375	3.76355e-15	7.98749e-14
PLS3	238.341	-1.21653	0.161159	3.81763e-15	8.09361e-14
ADAM23	86.7336	2.2452	0.301721	3.98457e-15	8.43853e-14
AKAP1	121.895	-2.07755	0.277373	4.05162e-15	8.5714e-14
UHRF1BP1	72.5494	1.61221	0.214029	4.33586e-15	9.16296e-14
SGSM2	212.012	-1.2379	0.164447	4.44592e-15	9.38557e-14
ADM2	19.4796	3.3141	0.468215	4.59893e-15	9.69828e-14
ECHS1	561.658	1.16937	0.155581	5.02883e-15	1.05936e-13
KLHDC8A	57.1596	-2.72608	0.378711	5.45646e-15	1.14823e-13
MAP3K8	85.1333	1.97323	0.264088	5.52017e-15	1.1604e-13
RUNX3	167.622	2.96221	0.416572	5.5831e-15	1.17239e-13
RBPMS	209.195	1.48259	0.197874	5.79683e-15	1.21599e-13
TMEM62	53.8641	1.85785	0.248508	6.08522e-15	1.27514e-13
CXCL6	327.41	6.22213	0.840181	6.762e-15	1.41546e-13
PRSS23	744.47	-2.92984	0.413034	6.81266e-15	1.42456e-13
TRIM2	267.289	-2.14392	0.289899	7.18607e-15	1.50107e-13
COLGALT2	193.874	-1.13612	0.15218	7.58022e-15	1.58173e-13
REEP2	160.726	-1.36421	0.183022	7.66953e-15	1.59869e-13
OSBPL8	255.061	-1.63137	0.218814	7.7744e-15	1.61885e-13
PINK1-AS	228.602	-1.38656	0.186137	7.9507e-15	1.65383e-13
USP13	180.757	1.29333	0.173684	8.1309e-15	1.68954e-13
LRRC20	35.8893	-2.20963	0.300344	8.18639e-15	1.6993e-13
TNFRSF1B	104.371	6.20931	0.842554	8.84092e-15	1.83324e-13
VPS26B	149.215	-1.38399	0.18619	8.96608e-15	1.85726e-13
PDK3	335.41	1.38061	0.185764	9.04067e-15	1.87076e-13
CD63	9109.83	0.882129	0.11769	9.32554e-15	1.9277e-13
ANGPT1	129.206	-2.12249	0.288376	9.77927e-15	2.01939e-13
NDRG3	154.021	-1.94457	0.263438	1.1265e-14	2.32378e-13
SMURF1	57.3891	2.05825	0.279732	1.12771e-14	2.32386e-13
H4C15	61.0779	2.18226	0.298046	1.13465e-14	2.33573e-13
GYPC	354.323	2.34519	0.323189	1.18514e-14	2.43715e-13
BTN3A1	75.2155	1.9941	0.27082	1.20586e-14	2.4772e-13
GSE1	101.114	-1.57496	0.212964	1.21879e-14	2.50116e-13
MMP25	93.5678	2.73289	0.385886	1.24841e-14	2.55931e-13
NEFL	4417.95	-3.65901	0.526034	1.29959e-14	2.66148e-13
CPT1A	402.363	1.22757	0.166315	1.35496e-14	2.77201e-13
PRXL2A	472.944	-0.909567	0.122548	1.52001e-14	3.10649e-13
ETNK1	97.7425	2.22511	0.306274	1.54961e-14	3.16371e-13
DIPK1C	21.1321	-2.75143	0.390669	1.56974e-14	3.20153e-13
FAM102A	132.392	-1.65085	0.224325	1.59541e-14	3.25055e-13
ST8SIA3	30.0826	-2.63683	0.37238	1.69029e-14	3.44032e-13
TSPAN33	30.0683	2.85554	0.408556	1.73332e-14	3.5243e-13
RPLP0	7858.15	-0.549353	0.0727678	1.73807e-14	3.53035e-13
KDM4A	217.478	-1.12095	0.152456	1.80122e-14	3.65487e-13
NLGN1	113.786	-1.52722	0.208154	1.87483e-14	3.80035e-13
SORCS3	22.5046	-2.96808	0.427956	1.96387e-14	3.97678e-13
PPP2R1B	143.338	1.66629	0.227316	1.97273e-14	3.99065e-13
AIMP1	214.332	-1.0814	0.14747	2.17817e-14	4.40177e-13
ATP1B2	162.825	-2.26997	0.315216	2.19251e-14	4.42625e-13
RRAGC	921.636	0.793143	0.106977	2.20964e-14	4.4563e-13
USP42	329.788	1.32404	0.181202	2.30197e-14	4.6378e-13
IER2	436.553	1.02156	0.13926	2.32617e-14	4.68181e-13
ULK2	101.94	1.41897	0.194576	2.56837e-14	5.16404e-13
RNF144B	62.5473	4.51949	0.639824	2.59333e-14	5.20895e-13
AHSA1	387.245	1.12669	0.154313	2.62628e-14	5.26981e-13
GNG2	344.378	-1.20124	0.164832	2.75035e-14	5.51319e-13
CD40	306.059	5.364	0.747424	3.17547e-14	6.35894e-13
CPM	48.3992	3.71644	0.543519	3.19824e-14	6.39809e-13
MYO6	380.607	-1.24952	0.172013	3.20679e-14	6.40874e-13
DVL3	227.58	-0.998904	0.136885	3.21439e-14	6.41746e-13
DCBLD2	614.044	-0.97678	0.133816	3.2982e-14	6.57818e-13
CDK2AP2	251.019	1.15688	0.159343	3.46536e-14	6.90466e-13
TSPAN6	286.152	-1.04209	0.14326	3.55965e-14	7.08542e-13
RDH10	67.7626	1.68235	0.232158	3.64227e-14	7.2426e-13
UCP2	141.277	-1.74968	0.241563	3.65901e-14	7.26862e-13
GDPD2	65.2982	-1.51532	0.209142	3.67741e-14	7.29787e-13
SHC1	322.965	1.25556	0.173369	3.7626e-14	7.45948e-13
FXR2	370.313	0.939613	0.12886	3.7702e-14	7.4671e-13
BCAT1	584.472	1.06121	0.146188	3.8675e-14	7.65218e-13
SLC38A2	610.653	-1.31898	0.182289	3.89888e-14	7.70658e-13
C12orf49	285.376	-0.915526	0.125613	4.07795e-14	8.05253e-13
SDF2L1	189.192	1.72204	0.238293	4.17179e-14	8.22227e-13
TRIM26	168.911	1.26255	0.174679	4.17219e-14	8.22227e-13
HNRNPA1	2041.15	0.6657	0.0901827	4.23459e-14	8.33698e-13
MAPK8IP1	103.328	-2.07629	0.289808	4.48884e-14	8.8288e-13
CYB5A	198.199	1.33694	0.185283	4.50896e-14	8.8596e-13
CYB5R3	1393.47	0.586151	0.079126	4.52673e-14	8.88572e-13
ANGPTL2	51.6318	-2.82578	0.411706	4.58444e-14	8.99012e-13
TRAF2	43.2868	2.90741	0.425799	4.80725e-14	9.41775e-13
ILDR2	46.6353	-2.62007	0.377685	4.97727e-14	9.74122e-13
MAPKAPK3	107.486	-1.42221	0.197869	5.54975e-14	1.0851e-12
TTC9	60.0633	-1.79695	0.25065	6.114e-14	1.19424e-12
STX4	289.599	1.04067	0.144543	6.17216e-14	1.20442e-12
SNCAIP	69.8858	-1.59057	0.221789	6.33443e-14	1.23487e-12
MT1E	299.996	4.53306	0.653484	6.36855e-14	1.24031e-12
ANKRD13B	42.9752	-2.20878	0.31233	6.51501e-14	1.26759e-12
TENM4	141.7	1.82973	0.25577	6.6809e-14	1.29859e-12
SIPA1L1	179.973	-1.20741	0.168503	6.72611e-14	1.3061e-12
PHKB	135.629	-1.07212	0.149356	6.91263e-14	1.34101e-12
HSPD1	684.343	0.725185	0.0995438	7.1707e-14	1.38836e-12
MFAP3L	45.7943	-1.72102	0.240635	7.16653e-14	1.38836e-12
DIAPH2	68.2328	2.41802	0.346768	7.29846e-14	1.41172e-12
HEXIM1	175.8	-1.29993	0.181947	7.59933e-14	1.46849e-12
PHACTR4	470.724	0.95698	0.133072	7.61369e-14	1.46983e-12
FAM210B	316.789	-0.933056	0.129672	7.78015e-14	1.50051e-12
SFXN3	257.317	-1.72171	0.241275	8.04445e-14	1.54998e-12
FAM181A	46.3772	-1.86455	0.261827	8.20366e-14	1.57912e-12
RRM1	510.839	-1.0395	0.145228	8.40579e-14	1.61647e-12
REL	176.001	1.65484	0.232152	8.62756e-14	1.65751e-12
NEGR1	41.5493	-2.48477	0.35938	8.97854e-14	1.72327e-12
LACC1	143.375	4.81451	0.692978	9.02766e-14	1.73103e-12
DAB2	866.405	1.27496	0.179206	9.49374e-14	1.81864e-12
DDX5	995.12	0.802345	0.11128	9.82482e-14	1.88025e-12
HLA-C	1841.46	1.73867	0.244759	1.00826e-13	1.92773e-12
PSMB10	255.96	3.29709	0.496413	1.02829e-13	1.96413e-12
AHR	203.013	1.81223	0.255448	1.03655e-13	1.978e-12
CXCL5	50.7372	7.85575	1.1556	1.05117e-13	2.00399e-12
ARL5B	195.75	1.43978	0.202803	1.05291e-13	2.00537e-12
ADCY2	64.0935	-1.54659	0.21815	1.14138e-13	2.17127e-12
EIF2S3	561.46	0.8857	0.12373	1.1422e-13	2.17127e-12
PGRMC2	499.76	-1.0648	0.149815	1.16882e-13	2.21976e-12
TAPBPL	31.4763	4.23683	0.627346	1.31892e-13	2.50002e-12
CCNL1	139.538	1.31956	0.186835	1.36785e-13	2.59031e-12
TIMP2	2229.11	-0.998017	0.14067	1.42269e-13	2.6916e-12
RASSF1	49.8569	2.28147	0.32905	1.43314e-13	2.70878e-12
ARHGEF26	31.9874	-2.412	0.350868	1.48377e-13	2.80182e-12
IVD	220.404	-1.07691	0.152282	1.48807e-13	2.80727e-12
PAQR6	103.647	-1.96384	0.28035	1.67773e-13	3.16205e-12
CDK14	197.595	-1.65906	0.236022	1.74926e-13	3.29375e-12
OSGIN2	70.3095	-1.73137	0.246569	1.80918e-13	3.40335e-12
LGALS3BP	508.98	1.18973	0.169338	1.86371e-13	3.50262e-12
CREB5	116.249	-1.71479	0.24433	1.86581e-13	3.50325e-12
PLCE1	99.9727	-1.94976	0.278966	1.90941e-13	3.58171e-12
ETV1	77.4773	-1.73633	0.247632	1.9402e-13	3.63604e-12
B3GNT2	57.0132	2.08916	0.300401	1.94361e-13	3.63899e-12
CHST2	414.828	1.72695	0.246315	1.95522e-13	3.65729e-12
ARRB1	99.6011	2.85225	0.429666	2.04905e-13	3.8292e-12
FNTA	217.55	0.941103	0.133341	2.07761e-13	3.87892e-12
TTYH3	751.401	-1.37948	0.196967	2.08082e-13	3.88126e-12
PPP1R15B	163.262	1.5571	0.222293	2.09071e-13	3.89605e-12
NIN	128.932	-1.41616	0.202436	2.20519e-13	4.10554e-12
PTGFRN	373.237	1.00198	0.142694	2.38609e-13	4.43817e-12
EFR3B	142.455	-1.82808	0.262107	2.39438e-13	4.44943e-12
SNX5	330.704	-0.842475	0.119247	2.51913e-13	4.67687e-12
FUS	1400.9	0.850605	0.120484	2.55505e-13	4.73912e-12
RIPOR2	108.517	1.71369	0.245788	2.58387e-13	4.78811e-12
SAP30BP	245.878	-1.01589	0.144997	2.60565e-13	4.82397e-12
CORO2B	160.852	-1.25456	0.179933	2.64289e-13	4.88836e-12
STING1	30.6114	5.96279	0.865736	2.73089e-13	5.04642e-12
TAOK3	450.49	-1.12103	0.160637	2.75675e-13	5.08948e-12
SMIM10L2A	35.8159	-2.75724	0.41636	2.93711e-13	5.41742e-12
SCN1B	53.0065	2.62541	0.393136	2.95665e-13	5.44841e-12
EWSR1	395.236	1.32043	0.189929	3.0033e-13	5.52924e-12
RIMS1	47.4215	6.00373	0.873585	3.013e-13	5.54197e-12
EPSTI1	70.0525	7.74836	1.16326	3.05558e-13	5.61509e-12
FSTL1	1700.24	-0.83706	0.118912	3.07542e-13	5.64632e-12
ELOVL7	25.2704	2.86179	0.435315	3.09948e-13	5.68524e-12
LOC102723996	48.6207	8.46816	1.30848	3.11047e-13	5.70014e-12
CYP26B1	15.5571	5.3136	0.777051	3.11778e-13	5.70827e-12
NEBL	66.4096	-3.55626	0.548547	3.13161e-13	5.7283e-12
ROR1	40.5807	-3.89548	0.595743	3.13601e-13	5.73107e-12
ETV7	25.0002	4.75792	0.705242	3.21287e-13	5.86615e-12
UPF1	271.834	1.12506	0.16178	3.26563e-13	5.957e-12
TNFRSF10B	442.778	1.38188	0.199248	3.36863e-13	6.13924e-12
PLAUR	497.801	2.03219	0.294983	3.3971e-13	6.18071e-12
RIN2	160.912	-1.52484	0.219856	3.3976e-13	6.18071e-12
INPPL1	410.668	-1.00823	0.144728	3.50745e-13	6.3747e-12
PCDH7	233.677	-1.39841	0.201827	3.53331e-13	6.40997e-12
RAB10	469.918	0.754942	0.107059	3.59056e-13	6.50788e-12
METTL1	89.5738	1.6342	0.236113	3.75406e-13	6.79803e-12
TMEM123	329.824	1.50484	0.217575	3.88155e-13	7.02249e-12
ZDHHC9	474.278	1.01346	0.145819	3.90087e-13	7.05103e-12
FOXP1	429.87	1.37356	0.198651	3.90576e-13	7.05346e-12
KCTD12	252.415	1.57265	0.227715	4.18138e-13	7.54433e-12
IFITM3	10087.5	1.48887	0.215638	4.2135e-13	7.5954e-12
SACS	114.809	-1.777	0.2579	4.45784e-13	8.02855e-12
CCN3	59.6748	-1.87095	0.272146	4.62937e-13	8.32993e-12
PNRC1	521.492	1.68802	0.245492	5.09404e-13	9.15775e-12
MYORG	38.1059	-2.46155	0.368966	5.12769e-13	9.20991e-12
SMAD9	20.6264	-2.74109	0.41875	5.14734e-13	9.23686e-12
CA12	292.442	-0.942919	0.136072	5.16894e-13	9.26724e-12
FAM131B	52.4009	-2.08568	0.306099	5.18745e-13	9.29204e-12
CAT	113.165	-1.83638	0.268478	6.06605e-13	1.0856e-11
ARL5A	168.174	-1.2128	0.176979	6.24392e-13	1.11643e-11
HYAL3	34.2247	2.86438	0.442964	6.35699e-13	1.13563e-11
KIF5A	204.409	-1.4578	0.212991	6.38688e-13	1.13994e-11
GJC1	182.743	-1.22962	0.179621	6.50826e-13	1.16056e-11
NEO1	419.499	0.943188	0.136864	6.75968e-13	1.20431e-11
APC	317.574	-1.61092	0.23567	6.82495e-13	1.21485e-11
RAPGEF3	22.2602	3.48603	0.548485	7.06172e-13	1.25587e-11
HSD17B14	109.992	-2.00389	0.295258	7.18234e-13	1.27618e-11
CASTOR3	61.6528	-2.13252	0.315922	7.28125e-13	1.2926e-11
H1-10	921.606	1.13616	0.166252	7.52424e-13	1.33454e-11
SNAP25	174.431	2.72416	0.419884	7.95511e-13	1.40971e-11
SF3B2	1117.02	0.86586	0.125606	8.02111e-13	1.41887e-11
RRAS	230.348	1.49832	0.220025	8.13876e-13	1.4384e-11
CBX4	391.58	1.02976	0.150607	8.39357e-13	1.48212e-11
SMURF2	223.471	1.46796	0.215826	8.59574e-13	1.51647e-11
GLTP	284.013	0.891197	0.129675	8.70974e-13	1.53522e-11
GAS5	608.705	-1.01705	0.148825	8.78284e-13	1.54673e-11
AIF1L	76.2247	-2.71164	0.418646	8.85139e-13	1.55742e-11
POMGNT2	113.053	-1.72259	0.253905	9.47688e-13	1.666e-11
VPS37C	199.91	1.09417	0.161069	1.04411e-12	1.83388e-11
CCDC50	359.26	1.07326	0.157958	1.06132e-12	1.86246e-11
CHMP5	529.127	1.40717	0.207995	1.09946e-12	1.926e-11
TRIM8	196.01	1.15643	0.170776	1.1395e-12	1.99438e-11
JUN	721.451	-0.823653	0.120385	1.29337e-12	2.26169e-11
ABCB7	96.9511	-1.33003	0.197288	1.29944e-12	2.2703e-11
CSTB	1045.04	1.51593	0.225133	1.37476e-12	2.39978e-11
SERPINB8	43.6013	1.79468	0.266989	1.39873e-12	2.43949e-11
TJP2	103.82	1.48505	0.220712	1.42052e-12	2.47532e-11
LIN7A	43.5026	-2.8714	0.452988	1.45415e-12	2.53171e-11
ETF1	450.344	0.871162	0.128057	1.4902e-12	2.59219e-11
CCND3	237.599	1.33089	0.198018	1.49528e-12	2.59875e-11
B4GALT5	698.899	0.765571	0.11184	1.50044e-12	2.60543e-11
IL15RA	27.7648	7.9283	1.2452	1.52681e-12	2.64891e-11
SLC16A2	145.517	1.22138	0.1817	1.53599e-12	2.66252e-11
BMPR1B	57.0802	-2.19612	0.331923	1.55122e-12	2.68657e-11
LPP	334.68	1.34922	0.200946	1.56223e-12	2.70328e-11
NT5C3A	60.2121	1.75047	0.260979	1.58185e-12	2.73484e-11
RND3	370.849	1.74062	0.259626	1.62155e-12	2.80106e-11
IL34	19.5537	8.05561	1.27529	1.70297e-12	2.93914e-11
GSDME	66.6361	-2.07509	0.31252	1.71577e-12	2.95866e-11
CDC37	980.906	0.940692	0.139217	1.73385e-12	2.98724e-11
ZNF207	432.1	0.884734	0.130688	1.81058e-12	3.11403e-11
NGFR	36.7785	2.42125	0.372462	1.80925e-12	3.11403e-11
ATP13A3	114.528	1.67522	0.250387	1.81926e-12	3.12626e-11
TNF	116.054	7.40464	1.14759	1.83598e-12	3.15227e-11
TCAF1	391.713	-1.0348	0.15398	1.87247e-12	3.21215e-11
THUMPD1	211.303	1.04889	0.156266	1.93727e-12	3.32044e-11
ACP2	324.466	1.41888	0.212359	1.94913e-12	3.33788e-11
SPEG	52.1825	-2.17886	0.330756	1.95596e-12	3.3467e-11
DLGAP4	278.206	-0.98728	0.146845	1.9909e-12	3.40062e-11
CELF1	1038.17	0.656615	0.0957847	1.98938e-12	3.40062e-11
GBP5	37.6873	7.47043	1.16281	2.01975e-12	3.44694e-11
FAXC	44.478	-2.39402	0.36877	2.0768e-12	3.54126e-11
RAB24	100.3	1.61286	0.242048	2.20667e-12	3.75948e-11
HIP1	187.671	-1.11134	0.166351	2.21954e-12	3.77816e-11
CLIP1	612.571	1.33189	0.200003	2.27478e-12	3.86889e-11
DPY19L1	202.223	-1.28263	0.192661	2.3275e-12	3.95516e-11
LRATD2	39.2071	-3.10587	0.500934	2.33323e-12	3.9615e-11
GLCCI1	83.9957	-1.87588	0.282725	2.35106e-12	3.98836e-11
SAP18	755.63	0.686709	0.100758	2.37679e-12	4.02858e-11
RPL3	4510.76	-0.729902	0.107416	2.37966e-12	4.03001e-11
WLS	381.246	-1.13481	0.170323	2.45019e-12	4.14591e-11
HES4	99.0965	2.2809	0.35042	2.54668e-12	4.30552e-11
NCOA4	634.956	0.813629	0.120643	2.62205e-12	4.42917e-11
PLXNA1	254.004	-1.22112	0.18383	2.63646e-12	4.44972e-11
AKR7A2	218.886	-1.15125	0.173226	2.70496e-12	4.56146e-11
MPRIP	449.463	0.694063	0.102186	2.7263e-12	4.59355e-11
TRIB1	253.073	1.48681	0.224421	2.85843e-12	4.81209e-11
MAP3K5	34.3959	2.69216	0.42694	2.87746e-12	4.84004e-11
MAP9	356.048	-1.20765	0.182146	2.89052e-12	4.85788e-11
TANC2	122.373	-1.69548	0.256111	2.90282e-12	4.87444e-11
ACSL4	166.023	2.00722	0.305179	2.92251e-12	4.90335e-11
FLOT2	433.681	0.849687	0.126648	3.01573e-12	5.05548e-11
VPS35	732.077	-0.549485	0.0802711	3.02815e-12	5.07203e-11
TRIM5	60.7565	1.73266	0.262178	3.09054e-12	5.17216e-11
SETD1B	82.7623	1.5866	0.239987	3.13852e-12	5.24804e-11
TPRA1	128.641	1.39971	0.211891	3.24819e-12	5.42685e-11
HNRNPA2B1	1558.33	0.975555	0.146598	3.25522e-12	5.4318e-11
NDUFA9	530.979	0.827243	0.123343	3.25662e-12	5.4318e-11
GSTO1	428.139	1.07251	0.161824	3.33496e-12	5.5578e-11
HSPH1	427.982	0.834682	0.124586	3.35099e-12	5.57984e-11
WASHC2A	272.15	1.27949	0.193993	3.53749e-12	5.88544e-11
ZBED3	89.5109	-1.41622	0.214856	3.57522e-12	5.94325e-11
BRINP2	21.5217	3.27752	0.537146	3.74949e-12	6.22773e-11
PTPRZ1	265.517	-1.24764	0.189378	3.7615e-12	6.24245e-11
PPP1R1B	14.382	-3.71279	0.607031	3.86312e-12	6.40575e-11
SLC7A5	195.873	1.9493	0.29789	3.95998e-12	6.56088e-11
PDLIM2	460.085	-1.74095	0.264973	3.97379e-12	6.57828e-11
SEC24D	72.0854	1.77607	0.270596	4.08024e-12	6.74887e-11
COL5A1	768.508	1.44312	0.219724	4.18637e-12	6.91866e-11
TMEM134	139.13	-1.22605	0.186515	4.19075e-12	6.92014e-11
MSN	1568.15	0.840122	0.126104	4.26492e-12	7.03677e-11
BTBD9	95.0541	1.50406	0.229209	4.36117e-12	7.1896e-11
PPP2R2B	226.081	-1.07814	0.163721	4.4085e-12	7.26159e-11
SEPTIN9	983.847	-0.705631	0.105074	4.45336e-12	7.32941e-11
STAT3	943.24	1.13147	0.172267	4.65629e-12	7.65705e-11
ITGB5	681.794	-0.971157	0.147143	4.75145e-12	7.80708e-11
DLK1	489.492	-1.01239	0.153665	4.7669e-12	7.826e-11
ITPKB	536.119	-1.12024	0.170803	5.01642e-12	8.22883e-11
FAM171A2	135.735	-2.45458	0.387887	5.02821e-12	8.24137e-11
RUFY3	1131.34	-0.745912	0.111758	5.18924e-12	8.49829e-11
RPS3A	6971.54	-0.696275	0.103979	5.23844e-12	8.5718e-11
PSMA3	440.506	1.21913	0.186426	5.27893e-12	8.63094e-11
ZMIZ1	386.319	1.02916	0.15686	5.56958e-12	9.09866e-11
TCEAL4	427.822	-0.831137	0.125441	5.59886e-12	9.13898e-11
NAV1	655.307	-1.24691	0.191036	5.65548e-12	9.22382e-11
DNAAF1	111.425	2.52529	0.402466	5.73657e-12	9.3484e-11
NT5E	150.057	3.77922	0.623245	5.74827e-12	9.35979e-11
GRIA3	34.0399	1.80104	0.276787	5.82893e-12	9.48335e-11
AKAP6	102.498	-1.25235	0.192045	5.87173e-12	9.54516e-11
EFHD1	50.486	-2.50284	0.39882	6.09191e-12	9.895e-11
ELMO1	42.4585	2.5064	0.399684	6.20947e-12	1.00777e-10
PTGFR	34.9249	3.80115	0.62812	6.35145e-12	1.02997e-10
UTP6	129.969	1.67625	0.257792	6.36421e-12	1.0312e-10
HIC2	341.606	-1.2673	0.194751	6.40173e-12	1.03643e-10
TMEM51	175.65	1.09604	0.168001	6.49818e-12	1.05119e-10
RTN4	5539.17	-0.521556	0.0773013	6.54327e-12	1.05762e-10
TSPAN13	136.567	2.05493	0.319029	6.56759e-12	1.06069e-10
CEBPD	891.976	1.1982	0.184227	6.77104e-12	1.09266e-10
FBXO21	155.816	-1.162	0.178655	6.94052e-12	1.1191e-10
ISOC2	44.0167	2.25805	0.354931	7.01369e-12	1.12998e-10
NCAPH2	286.246	0.991355	0.151714	7.10721e-12	1.14412e-10
ARHGAP23	145.88	1.46098	0.225224	7.16387e-12	1.15231e-10
SNTB2	215.611	1.16866	0.179837	7.17316e-12	1.15287e-10
ERP44	218.952	1.04724	0.160707	7.29444e-12	1.17047e-10
CAPN2	335.042	-1.24998	0.192643	7.29254e-12	1.17047e-10
IGF2BP2	323.966	-0.938657	0.143421	7.37487e-12	1.18242e-10
FGFBP3	172.749	-1.9932	0.309679	7.49796e-12	1.20119e-10
DSP	75.0618	5.72034	0.899055	7.8278e-12	1.25302e-10
HARS1	163.1	1.25318	0.193549	7.98071e-12	1.27646e-10
LIMA1	234.578	-1.13741	0.175538	8.35149e-12	1.33469e-10
CCN1	409.864	-1.83423	0.284516	8.41385e-12	1.34358e-10
EIF2AK4	239.675	-1.27035	0.196662	8.76552e-12	1.39861e-10
HSPB1	2225.1	0.813143	0.123842	8.81872e-12	1.40597e-10
ZFYVE26	122.125	1.36686	0.211818	8.96968e-12	1.42889e-10
UBE2D3	1549.49	0.855939	0.130808	9.10297e-12	1.44896e-10
NRBP2	56.5726	-1.56083	0.242084	9.26284e-12	1.47268e-10
SLC1A4	125.11	1.29705	0.20153	1.01476e-11	1.61138e-10
ZC3H4	207.259	1.00323	0.154945	1.03435e-11	1.64116e-10
HSP90AB1	8892.28	0.896082	0.137683	1.03861e-11	1.6466e-10
LIX1	31.2579	-2.20321	0.348731	1.06371e-11	1.68506e-10
APCDD1L	31.3811	7.17653	1.15634	1.07689e-11	1.70457e-10
ANGPTL1	17.5818	2.66844	0.436827	1.07781e-11	1.70468e-10
PROM1	58.6902	-1.93515	0.302913	1.10529e-11	1.74674e-10
HERPUD1	180.411	1.17549	0.182775	1.11093e-11	1.75427e-10
GM2A	283.046	-0.912565	0.140645	1.13909e-11	1.79731e-10
MTMR4	195.281	1.08254	0.168106	1.15591e-11	1.82239e-10
STIM2	197.977	-1.18024	0.183841	1.19338e-11	1.87998e-10
RRAGD	174.22	-1.18092	0.183977	1.20103e-11	1.89053e-10
BCL6	151.229	1.3479	0.21047	1.23649e-11	1.9448e-10
C1D	106.488	-1.42588	0.222761	1.25611e-11	1.97411e-10
STARD4	73.1101	1.80107	0.281978	1.26707e-11	1.98974e-10
C15orf48	275.354	3.49728	0.592567	1.28299e-11	2.01316e-10
RFLNB	161.253	-1.81745	0.284782	1.29607e-11	2.03208e-10
ETS1	77.1902	2.74165	0.453471	1.30651e-11	2.04581e-10
MSC-AS1	12.2747	4.0069	0.670453	1.30689e-11	2.04581e-10
SIX1	346.525	2.30102	0.368609	1.33843e-11	2.09307e-10
GNG3	227.744	-1.54261	0.241378	1.33919e-11	2.09307e-10
GULP1	110.731	-1.65351	0.258863	1.34985e-11	2.10808e-10
PSRC1	126.219	-1.02825	0.160018	1.36895e-11	2.13623e-10
JMJD6	92.4336	1.36938	0.214484	1.40219e-11	2.18638e-10
SOX1	27.9442	-2.76422	0.458837	1.40831e-11	2.19421e-10
ADPRHL2	228.674	1.40669	0.220588	1.46839e-11	2.28602e-10
DOCK4	165.843	1.80859	0.284295	1.48527e-11	2.31049e-10
CHCHD10	617.95	-0.931764	0.144769	1.53981e-11	2.39345e-10
CPSF4	154.68	-0.969181	0.150951	1.5776e-11	2.45028e-10
BACH2	152.579	-1.66953	0.262487	1.6014e-11	2.4853e-10
PLAAT3	415.451	-0.869492	0.134757	1.61043e-11	2.49737e-10
EFNA1	345.709	1.45121	0.22817	1.63419e-11	2.53223e-10
SMAD7	45.0776	2.41533	0.392226	1.65223e-11	2.55819e-10
ROBO2	69.9191	-1.67059	0.262907	1.66494e-11	2.57585e-10
PIANP	100.045	-2.10031	0.334488	1.6978e-11	2.62466e-10
CNTNAP1	221.623	0.934744	0.145653	1.72907e-11	2.67091e-10
LOC105374952	19.675	4.1128	0.69135	1.7894e-11	2.76197e-10
SUB1	894.877	0.718636	0.110633	1.88477e-11	2.9069e-10
XRN2	570.437	0.883665	0.137604	1.89825e-11	2.92543e-10
SEC62	1136.43	-0.755638	0.116669	1.90058e-11	2.92674e-10
KLHL13	27.1748	-2.72445	0.454641	1.90343e-11	2.92887e-10
GABBR1	312.172	1.58761	0.250786	1.96834e-11	3.02639e-10
MARVELD3	37.7834	-2.57366	0.42506	1.97584e-11	3.03558e-10
KDM2A	373.924	1.12322	0.176879	1.97874e-11	3.03769e-10
SCOC	481.308	-0.879516	0.137095	2.0014e-11	3.0701e-10
MXRA7	864.788	-0.734976	0.113493	2.03911e-11	3.12553e-10
PRR5L	22.3603	-3.10538	0.531026	2.14811e-11	3.28753e-10
EIF4EBP2	425.9	-0.914841	0.143162	2.16467e-11	3.31032e-10
TNS1	46.6646	1.68218	0.266566	2.19387e-11	3.3524e-10
ARSJ	68.8478	1.9662	0.313697	2.2834e-11	3.48654e-10
MAP1S	150.027	1.16991	0.185122	2.30976e-11	3.52407e-10
LOC101927124	51.6168	-2.38948	0.390887	2.35188e-11	3.58557e-10
TAGLN3	217.802	-2.78188	0.468831	2.35796e-11	3.59209e-10
C1orf56	221.087	1.5311	0.242986	2.38361e-11	3.62839e-10
TUBB	7247.37	-0.562335	0.0860417	2.41206e-11	3.66889e-10
ATF4	1931.78	0.941444	0.147973	2.44696e-11	3.71911e-10
ANKRD28	83.7654	-1.65272	0.2626	2.46265e-11	3.7401e-10
CLN5	124.405	1.17374	0.186271	2.59333e-11	3.93556e-10
CTNNBL1	245.355	1.1833	0.188008	2.69984e-11	4.09406e-10
MFSD3	113.044	-1.19356	0.189725	2.7304e-11	4.13725e-10
MAP4K5	142.105	-1.20622	0.191894	2.79811e-11	4.23661e-10
NOP58	409.059	0.841006	0.131912	2.87774e-11	4.35388e-10
CHCHD6	68.1951	-1.65981	0.264789	2.88503e-11	4.36158e-10
THBS1	214.955	-1.58264	0.252512	2.94064e-11	4.44227e-10
SDSL	40.8458	1.76132	0.281594	3.01671e-11	4.55372e-10
KLHL7	82.4045	-1.65358	0.264267	3.10126e-11	4.67779e-10
SAT2	238.41	-1.10772	0.17631	3.11052e-11	4.68821e-10
TBL1X	418.161	0.805055	0.126223	3.13498e-11	4.72148e-10
MAPRE3	95.7012	1.44987	0.231672	3.14041e-11	4.7225e-10
NUDT4	770.63	-0.625435	0.0967437	3.13845e-11	4.7225e-10
IL1R1	109.174	0.979909	0.155326	3.20063e-11	4.80942e-10
AOPEP	60.9	1.50847	0.241305	3.27633e-11	4.91945e-10
INHBB	34.0655	-1.86938	0.300222	3.31406e-11	4.97234e-10
TRAF3IP2	114.459	1.56156	0.249928	3.33459e-11	4.99937e-10
BAG1	248.79	0.87265	0.137678	3.3693e-11	5.04759e-10
DCBLD1	143.306	1.45772	0.23336	3.37927e-11	5.05871e-10
NEDD4L	479.933	-0.846848	0.1334	3.38366e-11	5.06147e-10
TSHZ1	48.1921	-1.58574	0.25397	3.41671e-11	5.10707e-10
PDLIM7	389.526	-1.12817	0.18017	3.48435e-11	5.20426e-10
NDRG2	361.483	-1.20837	0.193329	3.50934e-11	5.23765e-10
LRRN4CL	41.089	-1.86994	0.300835	3.54437e-11	5.28595e-10
COMTD1	41.2752	-2.69223	0.456212	3.62463e-11	5.4016e-10
ADM	174.977	-2.10364	0.341895	3.70887e-11	5.52298e-10
NFE2L3	55.5968	2.98965	0.516793	3.74814e-11	5.57729e-10
LRIF1	97.5661	1.85676	0.299282	3.8634e-11	5.7445e-10
SNAPC1	180.294	1.20776	0.193869	4.00207e-11	5.94623e-10
PRUNE2	66.8767	-2.26122	0.371836	4.03392e-11	5.98907e-10
FAM168A	44.5742	-1.75956	0.283603	4.14497e-11	6.14935e-10
NFE2L2	425.491	1.11917	0.179477	4.15319e-11	6.15695e-10
FOXK1	295.734	1.32816	0.213719	4.19844e-11	6.2194e-10
SNX11	102.68	1.285	0.206786	4.25977e-11	6.30554e-10
FABP7	263.952	-1.64378	0.264852	4.28e-11	6.33077e-10
HEXD	46.9737	1.78753	0.288681	4.39761e-11	6.49989e-10
SLC40A1	88.5559	-2.93753	0.508754	4.40651e-11	6.50821e-10
METTL8	125.701	-1.00931	0.161484	4.419e-11	6.5218e-10
NADK2	85.5339	-1.43046	0.23064	4.4834e-11	6.61193e-10
FRMD4B	40.6769	3.0586	0.533173	4.49932e-11	6.63049e-10
MRNIP	991.775	1.7568	0.283937	4.61657e-11	6.79823e-10
MAB21L2	52.503	3.95533	0.688798	4.91821e-11	7.23705e-10
BNIP3L	627.383	-0.824432	0.130863	4.92188e-11	7.2371e-10
DPF1	122.63	-1.71845	0.278297	5.08337e-11	7.46901e-10
TFDP2	164.684	-1.34819	0.218078	5.13064e-11	7.5329e-10
S100A3	20.5262	4.01855	0.699112	5.14896e-11	7.55422e-10
NOD2	36.9305	5.52427	0.915927	5.2216e-11	7.65513e-10
RNF157	136.98	-1.2709	0.205595	5.26119e-11	7.70749e-10
SCARB2	827.471	0.755553	0.119749	5.68176e-11	8.31748e-10
TMEM130	304.733	-1.97712	0.323309	5.8008e-11	8.48548e-10
IL15	25.0502	4.70691	0.799812	5.95905e-11	8.71056e-10
RETREG2	363.27	-0.978146	0.157537	6.09048e-11	8.89613e-10
CDK5R1	200.284	-1.66882	0.271592	6.24974e-11	9.12206e-10
ZC3H12C	49.2814	1.86055	0.304083	6.53255e-11	9.52783e-10
TCP1	1229.74	-0.752695	0.119701	6.57905e-11	9.58861e-10
ALDH3B1	53.6825	-1.30281	0.21228	6.87622e-11	1.00144e-09
SURF4	687.95	0.705514	0.112038	7.21623e-11	1.05019e-09
MLLT1	240.358	-0.798991	0.127914	7.47883e-11	1.08761e-09
PLAT	319.349	1.30033	0.212386	7.54562e-11	1.09652e-09
TSPAN18	79.6149	-2.36275	0.398377	7.6605e-11	1.1124e-09
SGK1	122.882	-1.69576	0.277542	7.66966e-11	1.11291e-09
CHML	62.6559	-2.34714	0.395505	7.82252e-11	1.13427e-09
DNAJC10	259.717	0.745848	0.119075	7.86555e-11	1.13967e-09
CCDC8	72.7327	-1.76429	0.289266	7.92465e-11	1.1474e-09
LRRC32	49.4274	6.92017	1.17263	8.0285e-11	1.16159e-09
MMP7	14.8146	7.11975	1.21312	8.06771e-11	1.16641e-09
CLSTN3	35.6763	2.07092	0.343707	8.60659e-11	1.24342e-09
DENND10	206.717	-0.988328	0.160682	8.63394e-11	1.24646e-09
AIM2	19.578	6.98947	1.18911	8.64403e-11	1.24701e-09
HSF2	125.517	-1.55429	0.255007	8.67439e-11	1.25048e-09
ATOX1	820.64	0.878825	0.142065	8.81338e-11	1.2696e-09
IL4R	169.633	2.93973	0.519791	8.89054e-11	1.27979e-09
YME1L1	303.615	0.758933	0.121672	8.92824e-11	1.28428e-09
MCC	67.8869	1.94455	0.321324	8.94121e-11	1.28522e-09
STOM	65.2819	1.75674	0.289043	9.07613e-11	1.30367e-09
SHB	144.867	1.43621	0.235916	9.15091e-11	1.31346e-09
ZC4H2	58.9904	-2.27617	0.383423	9.3168e-11	1.3363e-09
CBR3	26.8362	3.51258	0.630378	9.32911e-11	1.33711e-09
AP3M2	153.141	-1.29785	0.213287	9.53686e-11	1.3659e-09
ELOVL5	449.039	0.804132	0.129695	9.88981e-11	1.41508e-09
NKAIN3-IT1	56.6261	-1.82854	0.301971	9.89454e-11	1.41508e-09
CCN2	452.034	-2.61028	0.452521	1.00422e-10	1.43517e-09
RUNX1	103.411	1.90695	0.315924	1.02888e-10	1.46935e-09
NFE2L1	560.826	0.64152	0.102287	1.04785e-10	1.49537e-09
SCNN1B	18.1668	-2.50089	0.430368	1.06088e-10	1.51288e-09
TRIM33	211.217	0.770675	0.124259	1.07919e-10	1.53788e-09
SCD5	200.148	-1.1205	0.184185	1.0835e-10	1.54293e-09
C1QL1	13.3375	-2.28666	0.387152	1.08517e-10	1.54418e-09
KCNH2	62.9386	-2.33593	0.397054	1.09481e-10	1.5568e-09
KCNN3	203.459	1.11837	0.184226	1.17686e-10	1.67227e-09
TUG1	517.129	0.816353	0.132389	1.18309e-10	1.67992e-09
ARID4A	195.555	-1.35495	0.224089	1.19291e-10	1.69265e-09
HEBP2	203.958	-1.05178	0.172985	1.20862e-10	1.71372e-09
NASP	614.245	0.842	0.136895	1.21533e-10	1.722e-09
ICAM5	10.4961	4.02098	0.718687	1.2458e-10	1.76393e-09
PDGFRB	95.9149	-1.98642	0.332111	1.29044e-10	1.82583e-09
PMP22	500.634	-1.10242	0.18201	1.30541e-10	1.84569e-09
KCNJ10	12.5054	-5.34542	0.913963	1.32931e-10	1.87815e-09
CDKN2B	214.73	1.3154	0.218232	1.35332e-10	1.91071e-09
ATP2B2	29.6964	2.51722	0.436991	1.36503e-10	1.92588e-09
RAVER2	28.3052	-2.17897	0.368737	1.38165e-10	1.94794e-09
SLC39A10	205.807	-1.43822	0.238904	1.38798e-10	1.95547e-09
LAMP3	18.7591	5.5637	0.950027	1.42152e-10	1.99989e-09
SQLE	570.718	0.908459	0.14903	1.44682e-10	2.03405e-09
BCOR	69.743	1.77432	0.295905	1.47288e-10	2.06922e-09
UBTD1	157.73	-1.03568	0.171441	1.58075e-10	2.21919e-09
DMD	81.8921	-1.44038	0.240123	1.58325e-10	2.22113e-09
TMEM64	87.8048	-1.65334	0.276136	1.64273e-10	2.30296e-09
AHNAK2	193.687	-2.29114	0.392777	1.65233e-10	2.31478e-09
RBBP6	486.928	0.976144	0.161325	1.65379e-10	2.31519e-09
MRPS10	356.838	0.950781	0.156957	1.66966e-10	2.33576e-09
HSP90AA1	15074.5	0.766631	0.12499	1.68625e-10	2.35691e-09
ARHGAP26	44.5169	1.74591	0.292128	1.68715e-10	2.35691e-09
CCDC34	239.335	-1.13863	0.189532	1.70208e-10	2.3761e-09
PIEZO1	194.936	1.33282	0.222801	1.7795e-10	2.48242e-09
GSTM3	132.258	-1.174	0.195871	1.79486e-10	2.5021e-09
MYO10	800.689	0.993405	0.164689	1.79794e-10	2.50463e-09
RCAN2	167.548	2.53834	0.445334	1.83055e-10	2.54827e-09
PNMA8A	122.509	-1.24864	0.208815	1.86351e-10	2.59235e-09
HRH2	36.0851	3.44334	0.631716	1.86801e-10	2.59678e-09
SH2B3	79.3975	1.87242	0.315256	1.90999e-10	2.65328e-09
ADI1	306.233	0.924391	0.152928	1.91818e-10	2.66279e-09
TRIP12	518.863	0.835101	0.137516	2.01946e-10	2.80144e-09
RARRES1	10.8889	4.02015	0.729948	2.03643e-10	2.82301e-09
STN1	65.6367	-1.79735	0.302957	2.12236e-10	2.94008e-09
LIMK1	172.461	-1.18711	0.199039	2.12848e-10	2.94651e-09
FAM78B	39.6499	1.93285	0.327488	2.22489e-10	3.07782e-09
NUDT11	108.64	-1.6178	0.272516	2.25215e-10	3.11336e-09
NUDT3	944.973	-0.618328	0.100341	2.27206e-10	3.1387e-09
CDK2AP1	1111.41	-0.778047	0.127989	2.29196e-10	3.16399e-09
NRIP1	99.5143	1.63602	0.275996	2.36374e-10	3.26081e-09
NMT2	188.878	-1.11567	0.187283	2.37694e-10	3.27675e-09
MYLIP	64.1762	2.16927	0.372744	2.38991e-10	3.29234e-09
GDF6	12.3055	-4.2194	0.76427	2.41845e-10	3.32936e-09
43891	14.4905	-3.57683	0.661261	2.43599e-10	3.35117e-09
LMBRD1	143.775	-0.948292	0.15814	2.44933e-10	3.36719e-09
TDRD7	55.4228	3.02494	0.554369	2.45167e-10	3.36808e-09
PABPC4	624.52	1.1239	0.188932	2.48016e-10	3.40486e-09
KANK1	56.558	-1.53362	0.259113	2.54196e-10	3.48729e-09
GYG2	64.1055	-2.16845	0.373378	2.56838e-10	3.52111e-09
WAC	718.895	0.498975	0.0804426	2.57551e-10	3.52846e-09
SAA2	74.4112	6.0053	1.0423	2.57766e-10	3.52896e-09
ATP6V1F	1178.93	-0.676314	0.110676	2.59498e-10	3.55023e-09
GPR180	46.2963	1.5724	0.265908	2.61154e-10	3.57042e-09
LDLRAD3	258.85	-0.76151	0.125558	2.63081e-10	3.59429e-09
RBM22	275.96	0.801795	0.132694	2.68202e-10	3.66175e-09
RFTN1	1067.52	0.682345	0.111827	2.69173e-10	3.67248e-09
ATP5IF1	1211.08	-0.804859	0.133252	2.69633e-10	3.67623e-09
CXCR4	290.627	1.37354	0.23243	2.7394e-10	3.73238e-09
RBFOX2	454.706	0.824508	0.136823	2.77955e-10	3.78449e-09
KAZN	354.265	0.87676	0.146178	2.87381e-10	3.91015e-09
LOXL2	248.941	1.85035	0.315028	2.88143e-10	3.91784e-09
ZIC2	128.549	-1.31452	0.222821	2.9523e-10	4.01146e-09
ST6GAL1	136.313	1.99731	0.342129	2.96484e-10	4.02573e-09
CMTM3	309.105	-0.809799	0.134529	3.01961e-10	4.09731e-09
DNPH1	282.909	-0.985828	0.165719	3.04326e-10	4.12658e-09
TBPL1	105.184	-1.37786	0.234059	3.13667e-10	4.25034e-09
TMEM30A	851.72	0.650167	0.10674	3.19806e-10	4.33057e-09
CPNE8	50.0427	1.75247	0.298731	3.23978e-10	4.38407e-09
RCN1	656.643	0.948374	0.159368	3.24215e-10	4.38429e-09
LIN52	121.906	0.940839	0.158063	3.26592e-10	4.41344e-09
PCDH10	159.781	-1.1925	0.202697	3.46755e-10	4.68273e-09
IRGQ	212.401	0.973189	0.164221	3.58249e-10	4.83465e-09
BRCA2	32.7762	2.19885	0.383585	3.70933e-10	5.00243e-09
CD164	291.513	0.846364	0.141825	3.75014e-10	5.05403e-09
ARHGAP17	83.6356	1.39813	0.238949	3.86826e-10	5.2097e-09
EVA1C	48.8168	-1.48824	0.254525	3.91701e-10	5.27178e-09
PEX11B	201.256	1.19525	0.203917	3.94294e-10	5.30308e-09
LRRC58	409.659	-0.826541	0.1385	3.95826e-10	5.32008e-09
SPATA20	109.183	-1.11264	0.189559	4.05712e-10	5.44927e-09
FASTKD5	119.322	1.51696	0.259915	4.15998e-10	5.58365e-09
SHC3	160.373	-1.72856	0.296769	4.19756e-10	5.63028e-09
PDZD2	9.85324	4.52104	0.824114	4.27415e-10	5.72915e-09
ARHGAP27	55.3338	1.95686	0.338417	4.3419e-10	5.81603e-09
DNAJB11	361.66	0.739158	0.123391	4.47681e-10	5.99271e-09
BLZF1	61.2072	1.33209	0.228541	4.48652e-10	6.00167e-09
CACFD1	66.3169	-1.71567	0.295169	4.53574e-10	6.06343e-09
CHST11	208.232	1.04307	0.178026	4.74958e-10	6.34501e-09
IL16	38.9644	3.63574	0.686892	4.79372e-10	6.39969e-09
GCNT1	110.816	-1.16395	0.199603	4.84566e-10	6.46468e-09
MICALL2	77.6601	1.42731	0.245598	4.87222e-10	6.49575e-09
ITGB4	63.1398	-0.95604	0.162716	5.04241e-10	6.71815e-09
MED14	96.1256	1.15573	0.19841	5.07192e-10	6.75293e-09
CSRP2	423.25	-0.756756	0.126982	5.11974e-10	6.81203e-09
OPA1	158.924	-1.00673	0.172104	5.34533e-10	7.10743e-09
BCR	123.877	-1.35539	0.233829	5.3968e-10	7.17107e-09
VEZF1	248.112	0.894514	0.151946	5.41002e-10	7.18383e-09
SETX	169.176	1.13245	0.194906	5.66898e-10	7.51263e-09
POU2F1	177.438	-1.14538	0.197212	5.67357e-10	7.5137e-09
MICALL1	143.249	-1.20471	0.207828	5.76708e-10	7.63245e-09
SLC66A3	57.6634	-1.70972	0.296273	5.80171e-10	7.66806e-09
LINC02762	30.978	-2.20509	0.390175	5.79863e-10	7.66806e-09
TRAM2	94.6535	-1.58408	0.274187	5.82078e-10	7.68814e-09
OLFM1	372.139	0.607947	0.101082	5.92043e-10	7.81457e-09
CES2	282.769	0.687299	0.115101	5.94569e-10	7.84271e-09
MTF1	105.625	1.18901	0.205239	5.95298e-10	7.84711e-09
TMSB10	10125.5	0.814812	0.137976	5.98567e-10	7.87975e-09
PTGER4	79.9455	3.6212	0.690002	6.10174e-10	8.02722e-09
KCNK10	30.6957	2.2976	0.410102	6.12025e-10	8.04624e-09
SMIM4	320.109	-1.05755	0.181928	6.1258e-10	8.04822e-09
FBXL2	44.7126	-1.62457	0.282321	6.59105e-10	8.64804e-09
EBI3	24.788	7.01776	1.27903	6.8033e-10	8.92063e-09
ETS2	100.914	2.24981	0.401476	6.83226e-10	8.95269e-09
TGFBR2	130.657	-1.87934	0.328848	7.03614e-10	9.21377e-09
NBN	138.552	1.07756	0.186318	7.10374e-10	9.29616e-09
UBA6	240.703	0.976813	0.168101	7.12998e-10	9.32436e-09
SEC24A	79.223	1.37375	0.239011	7.16668e-10	9.36619e-09
SHISA4	125.577	-1.28618	0.223606	7.17746e-10	9.37411e-09
METRNL	262.403	-1.03956	0.179698	7.44127e-10	9.71228e-09
ADGRL1	247.767	-1.07937	0.18691	7.46034e-10	9.73078e-09
ADRA1B	62.7811	3.39084	0.651504	7.50093e-10	9.7773e-09
MXRA8	74.2644	-1.86344	0.326614	7.55698e-10	9.8439e-09
ACSS1	11.2258	3.56969	0.686061	7.65708e-10	9.96775e-09
COL27A1	174.835	-1.11578	0.193628	7.66871e-10	9.97636e-09
SLC37A1	59.5303	1.75372	0.306709	7.68687e-10	9.99344e-09
SOX12	364.619	-0.781118	0.132842	7.70941e-10	1.00162e-08
CGN	17.2966	-2.66561	0.495	7.75835e-10	1.00732e-08
CENPF	224.913	-1.53336	0.26764	7.7794e-10	1.00939e-08
NLGN4X	124.968	-1.28499	0.224003	7.8671e-10	1.0201e-08
HOPX	129.823	-1.94562	0.342629	7.99808e-10	1.03574e-08
DDX46	439.903	0.910257	0.156658	8.25611e-10	1.06845e-08
YWHAQ	1845.68	-0.600777	0.100762	8.34667e-10	1.07947e-08
SEPHS1	180.468	-1.1502	0.200499	8.61121e-10	1.11296e-08
ZNF271P	247.401	0.805592	0.13787	8.95903e-10	1.15716e-08
MPDZ	89.6549	-1.47111	0.258047	9.25108e-10	1.1941e-08
BDKRB2	18.6758	6.58668	1.20107	9.32232e-10	1.20252e-08
PGS1	77.6313	1.24887	0.218706	9.33811e-10	1.20375e-08
SMAD6	27.9078	-2.03664	0.361963	9.34395e-10	1.20375e-08
PTCD2	47.167	-1.78584	0.31445	9.38277e-10	1.20796e-08
SH3RF1	52.9407	-1.7438	0.306789	9.38915e-10	1.208e-08
ABAT	76.9157	-1.21167	0.212085	9.39653e-10	1.20817e-08
SRGN	656.182	2.48407	0.456952	9.44528e-10	1.21365e-08
ITM2C	515.238	-1.2192	0.213519	9.51945e-10	1.22183e-08
RILPL2	80.5502	1.48066	0.259959	9.52121e-10	1.22183e-08
STON1	9.35656	-3.57295	0.692147	9.58779e-10	1.22958e-08
VSIG10L	18.831	3.49336	0.677306	9.66024e-10	1.23807e-08
UBA7	31.2198	2.37178	0.432319	9.67041e-10	1.23857e-08
ADARB1	52.9787	1.80631	0.318763	9.92368e-10	1.27019e-08
CLDN5	13.1983	5.21425	0.956083	9.9338e-10	1.27067e-08
TTC39A	35.4827	2.70846	0.509266	1.00783e-09	1.28833e-08
CSAG3	296.886	1.31263	0.230625	1.01169e-09	1.29242e-08
UQCRB	3021.48	-0.660893	0.112055	1.01369e-09	1.29415e-08
ECPAS	223.534	0.995571	0.173335	1.02604e-09	1.30907e-08
DGKH	82.9045	1.81771	0.321371	1.04356e-09	1.32972e-08
GALE	112.49	1.2724	0.223667	1.04551e-09	1.33135e-08
NRDC	306.782	0.818434	0.140961	1.0778e-09	1.37133e-08
CUX1	652.299	0.850891	0.146935	1.07829e-09	1.37133e-08
ARID3A	342.632	1.20212	0.211255	1.08093e-09	1.37381e-08
CITED2	66.7262	-2.72339	0.514033	1.08666e-09	1.38021e-08
TKT	855.155	1.32223	0.232922	1.09944e-09	1.39555e-08
PSPH	66.4075	-1.38638	0.244437	1.11182e-09	1.41037e-08
HRH1	88.04	-1.59923	0.282463	1.13201e-09	1.43506e-08
CLCN4	124.27	1.43269	0.253128	1.17956e-09	1.49248e-08
ZNRD1ASP	294.295	1.644	0.290857	1.17899e-09	1.49248e-08
GAS1	59.5303	1.82204	0.323435	1.18231e-09	1.49501e-08
SDK2	35.9321	-2.28891	0.417237	1.197e-09	1.51262e-08
C2orf72	21.7003	-4.47887	0.848512	1.20658e-09	1.52376e-08
TP53INP1	94.1	-1.15285	0.203074	1.21866e-09	1.53804e-08
EXOSC9	117.221	1.18066	0.208308	1.25337e-09	1.58084e-08
MRC2	1390.37	-0.490544	0.0824163	1.26145e-09	1.59002e-08
METTL7A	209.393	-1.28666	0.227542	1.26717e-09	1.59621e-08
AGRN	437.922	1.23698	0.218614	1.27291e-09	1.60243e-08
SNTG1	69.2803	-1.16677	0.205908	1.2793e-09	1.60946e-08
FZD3	607.556	-0.880379	0.153137	1.28113e-09	1.61074e-08
CDK6	313.722	1.50131	0.266037	1.28382e-09	1.61208e-08
H2AC6	54.776	2.39153	0.440811	1.28337e-09	1.61208e-08
TP53I3	214.68	-0.999763	0.175274	1.28612e-09	1.61395e-08
RIDA	69.1	1.70092	0.302254	1.32583e-09	1.66273e-08
PON2	787.887	-0.587794	0.0997697	1.34021e-09	1.6797e-08
GINS2	59.6046	-2.74129	0.522134	1.35296e-09	1.69461e-08
ACAA2	186.261	-1.19522	0.211464	1.35757e-09	1.69931e-08
RAB6B	244.2	-1.19277	0.211062	1.36694e-09	1.70889e-08
INSM1	20.9645	2.55183	0.478262	1.36683e-09	1.70889e-08
AXL	378.521	-0.908788	0.158716	1.36949e-09	1.711e-08
NOVA1	301.568	-1.21684	0.215522	1.3846e-09	1.7288e-08
ENY2	412.7	0.959483	0.168228	1.39557e-09	1.7403e-08
VGLL3	53.9294	-2.56546	0.481756	1.39548e-09	1.7403e-08
SCN2B	31.718	-2.78462	0.532922	1.40468e-09	1.75056e-08
SRPX	74.8429	-1.55101	0.275703	1.40661e-09	1.75125e-08
TRIM52	33.5646	2.15289	0.390503	1.40882e-09	1.75242e-08
PLXNA2	46.8181	2.05813	0.371247	1.4292e-09	1.77666e-08
B4GAT1	446.123	-1.0488	0.184976	1.44575e-09	1.79611e-08
STK19	128.048	1.00949	0.177774	1.46747e-09	1.82082e-08
MEGF9	115.35	-1.68347	0.300052	1.47046e-09	1.82339e-08
ANOS1	37.4591	-2.08198	0.37658	1.4883e-09	1.84436e-08
PPFIBP2	26.7786	2.99279	0.582498	1.52243e-09	1.88548e-08
RTCB	347.069	1.12254	0.198917	1.53125e-09	1.89522e-08
CCT3	956.967	0.562507	0.0956239	1.53643e-09	1.90045e-08
MOCS1	60.6761	1.70376	0.304294	1.55433e-09	1.92139e-08
PARD3B	75.8952	-1.66692	0.297637	1.56762e-09	1.93662e-08
SLC2A8	167.088	-1.26095	0.224442	1.58357e-09	1.9551e-08
FGFR2	53.4537	-1.79137	0.320847	1.60739e-09	1.98328e-08
TRA2A	301.53	0.639891	0.109741	1.62635e-09	2.00542e-08
CIT	36.5379	-3.32203	0.655902	1.64078e-09	2.02197e-08
CDIP1	137.624	-1.04515	0.185107	1.66957e-09	2.05617e-08
GPX4	685.617	0.92503	0.162703	1.6727e-09	2.05875e-08
FDCSP	18.6324	6.49442	1.2088	1.69749e-09	2.08796e-08
TMEM177	45.4358	-1.86568	0.33549	1.70165e-09	2.09179e-08
CTSO	63.8351	1.78115	0.319552	1.70671e-09	2.09671e-08
CNTNAP3B	81.2737	-1.45015	0.259281	1.72552e-09	2.11851e-08
PLA2G4A	30.707	2.03263	0.368453	1.735e-09	2.12883e-08
DCAF16	105.492	-1.15194	0.20512	1.73871e-09	2.13206e-08
PKMYT1	69.1191	1.80646	0.324523	1.74407e-09	2.13732e-08
CEPT1	38.5581	1.8603	0.33485	1.76347e-09	2.15976e-08
LINC01686	41.2976	3.89137	0.765715	1.78645e-09	2.18656e-08
RASSF8	111.074	1.76414	0.317004	1.8154e-09	2.22062e-08
ISYNA1	213.394	-1.36483	0.244376	1.84022e-09	2.2496e-08
ERMAP	107.018	1.4116	0.252859	1.84448e-09	2.25341e-08
RAP1GAP2	18.4656	-3.748	0.741813	1.87532e-09	2.28828e-08
FOSL1	89.8101	1.95057	0.353029	1.87462e-09	2.28828e-08
ZFP36L1	1783.2	0.785806	0.137251	1.91445e-09	2.33459e-08
GASK1B	112.528	-3.36084	0.667842	1.92582e-09	2.34702e-08
CNDP2	463.744	0.783501	0.136884	1.94506e-09	2.36901e-08
ZNF638	196.351	0.779965	0.136305	1.98451e-09	2.41558e-08
GLO1	399.96	-0.681047	0.117943	1.99103e-09	2.42203e-08
SPTLC2	139.65	1.28632	0.230698	1.99433e-09	2.42456e-08
SEMA3A	157.082	-2.21818	0.409154	2.01522e-09	2.44846e-08
ZEB1	405.454	-1.32289	0.237452	2.0166e-09	2.44864e-08
RARA	54.8023	-1.80962	0.326686	2.02358e-09	2.45561e-08
PRKCD	113.343	1.59101	0.286294	2.05153e-09	2.48801e-08
CDC25B	336.17	1.01984	0.181608	2.07816e-09	2.51724e-08
YBX3	576.142	0.86385	0.152266	2.08661e-09	2.52593e-08
ENDOD1	240.138	1.12251	0.200825	2.08941e-09	2.52778e-08
ABI2	598.765	-0.701989	0.122027	2.11529e-09	2.55753e-08
ZBTB7C	44.0042	-2.07467	0.379494	2.11687e-09	2.55788e-08
CFAP46	14.2646	5.81306	1.08718	2.15363e-09	2.60073e-08
FAT3	142.953	-1.01575	0.181075	2.16769e-09	2.6161e-08
SULF2	168.503	-0.884439	0.156415	2.20944e-09	2.66488e-08
CELSR2	114.682	-1.21711	0.21879	2.2326e-09	2.69118e-08
MRPL48	125.189	-1.04134	0.186294	2.32846e-09	2.80502e-08
BCLAF1	519.925	0.965487	0.172036	2.34856e-09	2.82752e-08
EIF5	1556.16	0.449777	0.0766387	2.35484e-09	2.83336e-08
TCF12	294.993	-0.8139	0.143443	2.38313e-09	2.86567e-08
STC2	158.016	2.80489	0.548065	2.39508e-09	2.8783e-08
USP15	94.9086	1.1274	0.202634	2.40872e-09	2.89294e-08
STK10	131.499	1.2982	0.234268	2.41084e-09	2.89374e-08
PDP1	148.883	0.816824	0.144088	2.43515e-09	2.92115e-08
PSMB7	740.858	0.93888	0.167294	2.48414e-09	2.97812e-08
ACTN1	2461.96	0.845289	0.149594	2.50388e-09	2.99619e-08
IL11RA	77.8385	-1.75666	0.318913	2.50135e-09	2.99619e-08
CYB5R2	32.7478	3.00804	0.596738	2.50524e-09	2.99619e-08
PACS2	234.115	-0.81755	0.144346	2.50348e-09	2.99619e-08
RBM39	1093.28	0.647099	0.112468	2.51723e-09	3.00871e-08
PANX1	61.8021	1.64207	0.297752	2.5579e-09	3.05548e-08
RET	60.7384	1.99055	0.364965	2.61427e-09	3.12094e-08
TMEM106B	218.712	-0.939775	0.167734	2.61765e-09	3.1231e-08
PXYLP1	86.5716	-1.33877	0.242364	2.62437e-09	3.12924e-08
TMEM255A	62.5718	-1.39946	0.25353	2.63703e-09	3.14245e-08
HIPK2	1080.05	0.641894	0.111704	2.67243e-09	3.18272e-08
RABAC1	307.372	0.859569	0.152638	2.69333e-09	3.20399e-08
SLC30A7	161.178	1.24894	0.225995	2.69351e-09	3.20399e-08
MMACHC	1481.71	-0.662893	0.115709	2.76445e-09	3.28641e-08
GOSR1	327.218	0.716118	0.125653	2.7714e-09	3.2927e-08
PAQR3	171.328	1.23337	0.223338	2.78077e-09	3.30185e-08
PDLIM5	559.447	-0.831064	0.147527	2.87856e-09	3.41592e-08
NLGN3	62.9911	-2.09478	0.388003	2.94887e-09	3.49727e-08
TMTC1	295.446	0.896442	0.160207	3.01839e-09	3.57545e-08
C1orf61	250.62	-2.07464	0.384315	3.07108e-09	3.63569e-08
PHGDH	158.246	-1.46154	0.266268	3.09399e-09	3.66064e-08
FGD4	99.4851	-2.36631	0.448973	3.15278e-09	3.72797e-08
PRPS1	129.995	-1.07712	0.195154	3.30445e-09	3.90499e-08
EMP1	226.823	-0.976819	0.176145	3.36764e-09	3.97729e-08
BMP2K	59.2809	2.07525	0.386182	3.49949e-09	4.13056e-08
TRIP10	121.406	1.13952	0.20744	3.55109e-09	4.18898e-08
USP40	140.858	0.958904	0.173048	3.57882e-09	4.21918e-08
BATF2	43.2968	6.57278	1.26223	3.60652e-09	4.24932e-08
SYNDIG1	25.8736	-2.30103	0.43619	3.61894e-09	4.26142e-08
EVL	186.339	-1.44802	0.26522	3.65288e-09	4.29884e-08
MIR1915HG	128.431	-1.10479	0.201243	3.76818e-09	4.43191e-08
GSTA4	152.818	-1.30179	0.238365	3.78204e-09	4.44557e-08
NAP1L3	61.2696	-2.58545	0.504172	3.79394e-09	4.45692e-08
LARGE1	97.4521	1.3232	0.242393	3.80094e-09	4.46251e-08
LRCH1	66.7175	1.31065	0.240289	3.91555e-09	4.59435e-08
TMEM178A	60.8337	-2.05736	0.384123	3.97446e-09	4.66073e-08
FAM117A	138.055	1.72907	0.318648	3.99396e-09	4.68082e-08
SIGMAR1	397.388	-0.79031	0.141232	4.02038e-09	4.70901e-08
LRRN3	280.62	-0.964859	0.174879	4.05317e-09	4.74462e-08
EIF4EBP1	77.9793	-1.60588	0.295988	4.24396e-09	4.96503e-08
M6PR	272.993	1.26527	0.232454	4.26465e-09	4.98502e-08
C2orf69	119.104	-1.04121	0.18987	4.26607e-09	4.98502e-08
CDH6	193.048	-1.31018	0.240887	4.26972e-09	4.98636e-08
FCGRT	449.081	-0.854371	0.153859	4.29436e-09	5.00924e-08
LPAR4	85.8585	-3.28782	0.672863	4.29241e-09	5.00924e-08
SNCA	161.186	-1.55666	0.286962	4.32644e-09	5.0437e-08
KIDINS220	317.29	-0.90376	0.163512	4.38942e-09	5.11412e-08
LIMS2	32.4238	1.87068	0.347323	4.41433e-09	5.14014e-08
CDH20	15.5571	-3.03629	0.617242	4.57046e-09	5.3157e-08
CHODL	24.7735	2.7106	0.538582	4.61024e-09	5.35883e-08
IDO1	88.6084	4.68769	0.927695	4.62036e-09	5.36745e-08
SFXN5	231.644	-0.823319	0.148361	4.77199e-09	5.54036e-08
LMTK3	72.3284	-2.70332	0.53765	4.80655e-09	5.57723e-08
ST6GALNAC5	33.7369	-2.00441	0.375753	4.87174e-09	5.64752e-08
SERPINB6	165.502	-0.977422	0.178349	4.87282e-09	5.64752e-08
CHP1	250.638	-0.868276	0.157207	4.9087e-09	5.68579e-08
CXCL2	58.2071	6.27421	1.21482	4.94021e-09	5.71895e-08
TP53BP2	152.433	0.961794	0.175459	4.99553e-09	5.77963e-08
PRMT1	1039.27	1.17873	0.217253	5.0001e-09	5.78155e-08
FEZ1	463.281	-0.741155	0.132764	5.0436e-09	5.82845e-08
FZD5	36.7674	2.52137	0.494784	5.27929e-09	6.09728e-08
H4C8	29.6204	2.014	0.37893	5.31865e-09	6.13916e-08
ENOPH1	223.77	-0.905308	0.164877	5.37835e-09	6.20447e-08
PSENEN	261.443	0.846072	0.153386	5.42338e-09	6.25278e-08
AAMDC	131.808	-1.20325	0.222539	5.43699e-09	6.26484e-08
PDZRN3	321.939	1.27006	0.235298	5.47671e-09	6.30695e-08
NTRK3	207.75	-1.03779	0.190802	5.51806e-09	6.35088e-08
SLC35E1	323.056	0.832135	0.15078	5.54348e-09	6.37645e-08
MUC1	42.3897	1.97319	0.37157	5.80138e-09	6.66538e-08
RBM19	108.593	1.22942	0.228145	5.89915e-09	6.77379e-08
PTK2B	183.566	0.954667	0.175059	5.9449e-09	6.82239e-08
TRIM69	263.186	1.04472	0.19278	6.10184e-09	6.99441e-08
GABARAP	1039.79	-0.911778	0.167045	6.36586e-09	7.29283e-08
MXRA5	97.7845	-1.5361	0.287259	6.62785e-09	7.5886e-08
DBI	2729.37	0.711646	0.128233	6.68781e-09	7.65284e-08
NID1	88.0081	1.40086	0.26199	6.87463e-09	7.85757e-08
DGKZ	131.257	-1.06409	0.197325	6.8738e-09	7.85757e-08
ELF4	99.0477	1.94292	0.367608	6.91172e-09	7.89542e-08
EVA1A	18.9686	2.29175	0.444548	6.92798e-09	7.90944e-08
DIPK1A	28.0487	-2.12653	0.406989	6.95927e-09	7.9406e-08
MPC1	379.167	1.01106	0.187136	7.07607e-09	8.06461e-08
RNASEK	980.682	1.23868	0.231352	7.09985e-09	8.08707e-08
PDE8B	45.0385	-2.05396	0.391543	7.15435e-09	8.14448e-08
NOG	9.98171	-5.85294	1.1515	7.5064e-09	8.54035e-08
SPATS2L	649.998	0.618901	0.110943	7.66866e-09	8.71997e-08
BIVM	134.833	-1.10112	0.205519	7.92551e-09	9.00688e-08
DUSP14	171.186	-1.16157	0.217523	8.16929e-09	9.27862e-08
S100A11	1604.71	0.957671	0.177555	8.25827e-09	9.37431e-08
CREBL2	173.537	-1.02194	0.190261	8.27768e-09	9.39099e-08
GNB4	390.902	0.662153	0.119566	8.39329e-09	9.5167e-08
STX12	334.261	-0.658242	0.118825	8.42358e-09	9.5456e-08
WWP1	78.1748	-1.35583	0.255261	8.45972e-09	9.58109e-08
GRIA1	127.107	-1.20149	0.225694	8.62887e-09	9.76709e-08
TMEM50A	402.822	1.25669	0.236413	8.66733e-09	9.80504e-08
HNRNPDL	1909.91	0.387022	0.0682293	8.91984e-09	1.0085e-07
SLC5A3	199.906	-1.22971	0.231633	9.15283e-09	1.03425e-07
LAMA1	156.719	1.0305	0.192637	9.20666e-09	1.03974e-07
NSD3	487.553	-0.622212	0.112273	9.35431e-09	1.05581e-07
CRMP1	521.941	-1.19647	0.225366	9.38329e-09	1.05848e-07
STOX2	83.3764	-1.16725	0.219718	9.449e-09	1.06529e-07
ANTXR1	225.399	-1.36059	0.257269	9.56642e-09	1.07792e-07
MASTL	30.3367	1.95021	0.373812	9.77932e-09	1.10125e-07
ELF3	27.23	3.34139	0.707796	9.7846e-09	1.10125e-07
USP28	51.1581	1.51855	0.287829	9.79359e-09	1.10164e-07
DISP2	95.2268	-1.22761	0.231784	9.81505e-09	1.10343e-07
RRBP1	575.401	1.14582	0.215942	9.99647e-09	1.12319e-07
SDF4	772.082	0.694677	0.126584	1.00388e-08	1.12731e-07
RNF141	118.598	-1.10205	0.207372	1.00539e-08	1.12837e-07
FAM171B	142.409	-1.79235	0.341804	1.01302e-08	1.13565e-07
BTN2A2	34.8431	1.60621	0.30519	1.02032e-08	1.14318e-07
MMP24OS	371.611	-0.70789	0.129255	1.0247e-08	1.14744e-07
SCAMP3	305.876	0.782214	0.143927	1.02983e-08	1.1524e-07
MRGPRX3	13.6686	6.14357	1.22666	1.03029e-08	1.1524e-07
PXK	75.9589	-1.41806	0.26902	1.03155e-08	1.15317e-07
CLUHP3	23.7979	2.13828	0.415847	1.04334e-08	1.16569e-07
ALDH3A2	164.657	-0.958533	0.179201	1.05683e-08	1.1801e-07
EME1	135.521	1.45639	0.27675	1.06974e-08	1.19385e-07
C3orf62	37.795	1.77485	0.339212	1.09159e-08	1.21754e-07
IGFBP5	654.681	-0.994968	0.186802	1.11388e-08	1.2417e-07
GOPC	289.385	0.753821	0.138765	1.13822e-08	1.26812e-07
BOLA3-AS1	71.3577	-1.54467	0.294479	1.14327e-08	1.27304e-07
CLN8	122.122	-1.16405	0.220561	1.1463e-08	1.27571e-07
EBP	288.076	0.674613	0.123241	1.15918e-08	1.28932e-07
EIF4G3	265.651	-0.931366	0.174422	1.17934e-08	1.31101e-07
RAP1B	591.679	0.631554	0.114924	1.18238e-08	1.31365e-07
MAD2L2	211.625	0.824511	0.153076	1.19488e-08	1.32679e-07
RIPK1	108.801	1.0688	0.202024	1.19951e-08	1.33119e-07
RNASEK-C17orf49	1004.17	0.8083	0.149909	1.21249e-08	1.34484e-07
CAD	113.105	-1.00681	0.189827	1.23331e-08	1.36717e-07
THAP8	50.5096	-1.43842	0.274735	1.24079e-08	1.37469e-07
TREH	142.031	-1.61574	0.309287	1.24909e-08	1.38247e-07
ANKRD50	82.527	-1.54723	0.295916	1.2492e-08	1.38247e-07
SASH1	356.343	0.766424	0.14175	1.26293e-08	1.39688e-07
PHF6	193.136	-0.891662	0.166848	1.26393e-08	1.39721e-07
SUMO3	1468.18	0.517135	0.0932394	1.27981e-08	1.41399e-07
FGFRL1	137.167	-1.13719	0.216109	1.2827e-08	1.41639e-07
PIK3AP1	10.9882	4.40328	0.921021	1.28411e-08	1.41716e-07
LRP4	121.008	-1.26471	0.241298	1.29139e-08	1.4244e-07
FCHSD2	62.0895	1.43234	0.274034	1.30278e-08	1.43617e-07
CA11	79.4874	-1.75528	0.337746	1.3318e-08	1.46734e-07
NTN1	226.25	1.01201	0.191457	1.34842e-08	1.48484e-07
ZNF18	29.4854	-2.19467	0.433371	1.37627e-08	1.51466e-07
GPM6B	1628.42	-0.720056	0.132942	1.38406e-08	1.5222e-07
GPR84	64.8079	6.00456	1.21455	1.39046e-08	1.52774e-07
NIBAN2	804.862	-0.702208	0.129455	1.4012e-08	1.53868e-07
C17orf58	96.1362	1.45358	0.279013	1.41842e-08	1.55673e-07
GABRA3	345.542	-1.16606	0.222642	1.4237e-08	1.56149e-07
IVNS1ABP	226.694	-0.818463	0.152763	1.42433e-08	1.56149e-07
G0S2	140.883	4.55564	0.951728	1.43415e-08	1.57139e-07
FST	167.253	0.955967	0.180572	1.43704e-08	1.57369e-07
ALG2	161.016	0.832356	0.155819	1.4959e-08	1.63725e-07
USF2	353.09	-0.785315	0.146422	1.52018e-08	1.662e-07
IL7R	106.826	3.2611	0.703113	1.53993e-08	1.68265e-07
CELF2	592.003	0.735792	0.136576	1.54748e-08	1.68998e-07
MRPL17	201.124	0.854254	0.160521	1.57446e-08	1.7185e-07
STAT5A	64.3665	5.89173	1.19891	1.58636e-08	1.73053e-07
PDGFC	153.856	-1.15477	0.221307	1.59915e-08	1.74257e-07
ECI2	149.056	-1.13094	0.216589	1.60876e-08	1.75208e-07
SNHG3	80.6445	1.26633	0.243873	1.67546e-08	1.82372e-07
OGG1	236.611	-0.966735	0.183738	1.67941e-08	1.82702e-07
NOS2	9.83383	6.28563	1.28618	1.68195e-08	1.82879e-07
MT1A	8.03942	6.19702	1.26672	1.68513e-08	1.83124e-07
IGLON5	147.039	-2.14657	0.426734	1.80548e-08	1.96095e-07
TM9SF1	94.8328	0.940554	0.178966	1.83415e-08	1.99101e-07
BRI3	1242.25	0.580567	0.106593	1.84029e-08	1.99657e-07
MIR4697HG	37.4753	-1.85148	0.362152	1.8902e-08	2.0496e-07
SYTL4	24.9683	2.75778	0.582611	1.89173e-08	2.05015e-07
PHKG1	172.952	-1.18886	0.229588	1.91533e-08	2.0746e-07
GOSR2	229.679	0.747751	0.140122	1.97759e-08	2.14086e-07
MIR22HG	56.4511	1.72948	0.337534	1.98087e-08	2.14324e-07
SMIM14	433.271	0.760855	0.142803	1.98976e-08	2.15169e-07
SNTB1	37.3841	-1.90552	0.37441	1.99707e-08	2.15843e-07
HSP90B1	1215.66	0.815885	0.154061	2.01759e-08	2.17941e-07
HMGB3	266.573	-0.778318	0.146627	2.1049e-08	2.27249e-07
HIBCH	57.5204	-1.37301	0.267167	2.1138e-08	2.28086e-07
RND1	54.6669	1.79353	0.351618	2.12129e-08	2.28769e-07
CAMK1D	283.47	1.12131	0.216869	2.14137e-08	2.3081e-07
GET1	198.239	-1.31047	0.254897	2.14861e-08	2.31465e-07
FBN2	131.528	-0.770715	0.145256	2.18053e-08	2.34776e-07
BCL9L	268.964	1.30744	0.254916	2.29606e-08	2.47081e-07
NOTCH1	149.761	-0.824893	0.156716	2.34579e-08	2.52296e-07
CSNK1E	839.951	-0.835814	0.159023	2.37313e-08	2.55099e-07
WEE1	66.7641	-1.69158	0.332172	2.38378e-08	2.56105e-07
DNLZ	116.302	-1.26582	0.247165	2.44553e-08	2.62597e-07
CPNE3	159.714	-0.958076	0.18472	2.56358e-08	2.75125e-07
SNX18	89.7392	-1.21851	0.23814	2.58995e-08	2.77804e-07
CADPS2	20.2543	3.17005	0.698113	2.65252e-08	2.84362e-07
ANKZF1	68.272	-1.39641	0.274127	2.65427e-08	2.84396e-07
LIMCH1	509.769	-0.680094	0.127845	2.69034e-08	2.88106e-07
DNAAF5	133.162	1.32551	0.260078	2.69672e-08	2.88633e-07
SAR1A	399.663	0.639176	0.119623	2.70063e-08	2.88741e-07
ATP6V1C2	991.024	0.72759	0.137508	2.70006e-08	2.88741e-07
ATRIP	103.666	1.67828	0.331435	2.78281e-08	2.97367e-07
RHOJ	59.9767	-1.74174	0.344714	2.82304e-08	3.01504e-07
LRRC75A	2261.48	-0.551425	0.102369	2.82553e-08	3.01607e-07
MGRN1	187.07	0.960252	0.185878	2.85071e-08	3.04132e-07
PSMA6	68.5303	1.88806	0.375924	2.85776e-08	3.04721e-07
ADGRL3	101.73	-1.73348	0.343174	2.86001e-08	3.04797e-07
NEURL3	15.228	4.90919	1.0462	2.8853e-08	3.07327e-07
ZSWIM7	189.516	-0.935435	0.180884	2.92083e-08	3.10778e-07
SH3BP4	82.4078	-1.27784	0.251277	2.93263e-08	3.11738e-07
APOBEC3C	222.299	0.936582	0.18115	2.93299e-08	3.11738e-07
KCNC1	68.3845	-1.57892	0.31194	2.94859e-08	3.13229e-07
CDC42SE1	213.614	1.28362	0.25251	2.95256e-08	3.13483e-07
ZFP90	135.34	-0.859418	0.165166	2.96053e-08	3.14161e-07
H2AZ2	811.358	-0.6332	0.118802	2.9648e-08	3.14446e-07
AVIL	11.5943	3.10394	0.685181	2.97568e-08	3.15432e-07
DIP2C	282.46	0.686506	0.129688	3.04132e-08	3.22097e-07
ZYG11B	207.754	-0.953037	0.184814	3.0418e-08	3.22097e-07
TMBIM4	411.767	0.781738	0.149246	3.05665e-08	3.23496e-07
SLC25A12	42.3316	2.07502	0.419131	3.07219e-08	3.24968e-07
H2BC20P	47.2597	1.9498	0.390618	3.07552e-08	3.25147e-07
TPD52	37.3303	-1.91109	0.38269	3.20308e-08	3.38453e-07
SPRY4	53.9226	2.4898	0.524153	3.20636e-08	3.3862e-07
ADAP1	60.0811	3.86432	0.860006	3.23044e-08	3.40981e-07
HIVEP1	64.6004	1.23548	0.243638	3.25275e-08	3.43113e-07
ZNF385D	316.029	-0.886361	0.171349	3.25546e-08	3.43113e-07
HACD1	73.0071	-1.35808	0.268522	3.25582e-08	3.43113e-07
GPR155	87.157	-1.3471	0.266387	3.2829e-08	3.45784e-07
TRAPPC12	104.245	1.46718	0.290707	3.30624e-08	3.48057e-07
TLR2	12.5311	5.2972	1.12535	3.35222e-08	3.52711e-07
ASCL2	23.8769	5.76613	1.21799	3.36718e-08	3.54097e-07
TMEM185B	121.158	1.13278	0.222966	3.40451e-08	3.57834e-07
RAB29	407.581	0.808044	0.155319	3.42771e-08	3.60082e-07
TNFRSF14	27.1342	5.76933	1.22017	3.44922e-08	3.6215e-07
ND5	5721	0.565396	0.105851	3.47005e-08	3.64144e-07
ARHGAP19	38.8248	-1.67504	0.333751	3.49976e-08	3.67068e-07
GRASP	38.3916	-2.33806	0.486416	3.51996e-08	3.68992e-07
EIF2S2	2217.34	0.729977	0.139294	3.53237e-08	3.70097e-07
ARL8B	290.912	0.662349	0.125667	3.72728e-08	3.90313e-07
LDHB	2031.46	-0.593325	0.111766	3.79605e-08	3.97096e-07
GRAMD1B	26.3069	2.67748	0.57913	3.81822e-08	3.99205e-07
SAFB2	284.213	1.10929	0.219158	3.86911e-08	4.04313e-07
MSRB2	314.215	-0.940824	0.183935	3.90105e-08	4.07436e-07
CCNI	3320.67	-0.453061	0.0841832	3.91238e-08	4.08405e-07
MAGEA6	202.973	1.03741	0.204259	3.92203e-08	4.09197e-07
SLC35A4	195.961	0.945853	0.185096	3.96093e-08	4.13038e-07
CHORDC1	84.001	1.23261	0.245108	4.05971e-08	4.23118e-07
SLFN11	30.1343	2.8695	0.634097	4.19911e-08	4.37417e-07
EGLN3	17.9646	-2.82339	0.621984	4.25886e-08	4.43408e-07
RBM8A	1444.75	0.496161	0.0928586	4.26961e-08	4.44295e-07
IQCG	53.7399	1.28055	0.255468	4.27584e-08	4.4471e-07
PSD4	30.8487	2.09783	0.430428	4.28415e-08	4.45341e-07
SSBP4	109.557	-1.00951	0.199077	4.29128e-08	4.45848e-07
GPC4	216.562	-0.763673	0.147328	4.32936e-08	4.4957e-07
HAUS1	69.5935	-1.50152	0.30089	4.36429e-08	4.52724e-07
TMX4	165.112	-1.09066	0.21633	4.40111e-08	4.56095e-07
ATP13A2	80.0188	-1.39735	0.279695	4.40138e-08	4.56095e-07
SPEN	273.855	1.03929	0.205596	4.43249e-08	4.59079e-07
PRPH	27.9121	1.397	0.279902	4.51464e-08	4.67101e-07
PLLP	233.627	0.700503	0.134437	4.56066e-08	4.71569e-07
SOX2	1127.06	-1.59176	0.319984	4.56258e-08	4.71569e-07
CYP7B1	30.718	1.71033	0.344755	4.57375e-08	4.72479e-07
PI3	10.4164	5.95204	1.2787	4.6334e-08	4.78392e-07
ORAI1	114.98	1.06084	0.210555	4.67583e-08	4.82522e-07
HES6	144.328	-1.32268	0.265053	4.68412e-08	4.83126e-07
ZBTB7A	604.51	0.710866	0.136786	4.75003e-08	4.89669e-07
IRAK2	22.6729	3.99262	0.90328	4.87347e-08	5.02135e-07
PDE4B	123.414	1.371	0.275426	4.88339e-08	5.02896e-07
AGAP1	172.577	-1.11404	0.22211	4.88643e-08	5.02948e-07
CCDC136	60.4642	-1.48128	0.298229	4.94815e-08	5.09037e-07
KIAA1217	112.107	1.38804	0.279427	5.10966e-08	5.24857e-07
SLC49A4	72.0352	-1.27777	0.256671	5.10986e-08	5.24857e-07
CACNA1C	25.1939	-3.00323	0.676131	5.10627e-08	5.24857e-07
S100A10	2656.02	-0.530779	0.100411	5.24989e-08	5.38961e-07
SLC44A2	377.996	-0.673777	0.129577	5.27061e-08	5.40809e-07
NFATC4	125.091	1.04311	0.207787	5.28791e-08	5.42305e-07
PTGES	232.344	1.12259	0.224651	5.32702e-08	5.46034e-07
MEST	616.41	1.30185	0.26215	5.36276e-08	5.49413e-07
ACTG1	14677.8	-0.738753	0.143314	5.45279e-08	5.58349e-07
EEF2K	128.256	-0.853568	0.167784	5.58609e-08	5.71704e-07
SELENOS	303.054	0.923019	0.182642	5.61124e-08	5.73982e-07
IER5	584.04	0.542358	0.10299	5.64311e-08	5.76944e-07
BUD31	286.926	0.985537	0.196359	5.89181e-08	6.02062e-07
GSTM4	99.111	-1.2469	0.251843	5.9952e-08	6.12093e-07
FRMD5	32.2973	-1.63728	0.333098	5.99614e-08	6.12093e-07
HEBP1	120.676	0.976552	0.194657	6.06802e-08	6.19112e-07
MAPK8IP2	143.18	1.26469	0.25584	6.1631e-08	6.28168e-07
PRUNE1	64.1329	-1.40349	0.284728	6.16221e-08	6.28168e-07
EML4	533.337	1.16571	0.235112	6.20536e-08	6.32152e-07
KATNAL1	98.1738	-1.21788	0.246249	6.3011e-08	6.41576e-07
STX10	46.2143	-1.92427	0.396811	6.38077e-08	6.49355e-07
LINC00472	36.3315	1.63882	0.334305	6.39356e-08	6.50323e-07
MT1G	14.1147	5.77481	1.26271	6.40879e-08	6.51539e-07
PKM	4316.16	0.745056	0.145508	6.42087e-08	6.52433e-07
CREB3L1	224.396	-1.99364	0.413121	6.45812e-08	6.55882e-07
SLC52A2	155.833	0.963395	0.19239	6.54118e-08	6.63978e-07
DUSP23	57.1977	-1.51361	0.308743	6.75526e-08	6.85359e-07
TTC3	1460.67	-0.917333	0.182759	6.80532e-08	6.90085e-07
RTL8C	923.259	-0.516786	0.0985412	6.88081e-08	6.97384e-07
ZBTB17	92.9505	0.978984	0.196139	6.8954e-08	6.98507e-07
ADGRL2	95.8634	1.88217	0.388605	6.92782e-08	7.01433e-07
CRELD2	230.746	0.877472	0.174351	6.98984e-08	7.07352e-07
GADD45B	469.495	0.833554	0.164971	7.07463e-08	7.15568e-07
LINC00320	19.08	3.17212	0.732414	7.1722e-08	7.25068e-07
KDELR2	480.464	0.717216	0.140205	7.19211e-08	7.2671e-07
PAWR	159.588	-0.963198	0.193068	7.20809e-08	7.27955e-07
PLPP2	91.1666	-1.09576	0.221607	7.22566e-08	7.29359e-07
MPHOSPH6	323.043	-0.756583	0.148664	7.30927e-08	7.37423e-07
TNIP2	163.671	0.806527	0.159401	7.35794e-08	7.41957e-07
SHTN1	106.222	-0.91268	0.182333	7.39174e-08	7.44987e-07
FKBP5	225.564	1.20721	0.245623	7.44121e-08	7.48833e-07
PLEC	496.048	-0.760022	0.149558	7.52101e-08	7.5648e-07
PHYH	79.6855	-1.30632	0.266671	7.53262e-08	7.57264e-07
SELENBP1	98.7865	-1.58831	0.325963	7.58533e-08	7.62178e-07
G3BP1	568.568	0.723722	0.141887	7.61935e-08	7.65209e-07
GCSH	274.555	-0.733758	0.144034	7.63577e-08	7.66471e-07
ND1	18271.9	0.802114	0.158807	7.80766e-08	7.83329e-07
CEP350	279.887	0.863641	0.172135	7.85717e-08	7.87898e-07
C1RL	40.3991	1.44318	0.295937	7.89508e-08	7.91301e-07
SIRT6	82.8088	1.33921	0.27445	8.14186e-08	8.15623e-07
DDX51	72.8801	0.964714	0.194318	8.14748e-08	8.15775e-07
PMP2	605.405	-2.69868	0.606244	8.16191e-08	8.16807e-07
GRN	1481.38	0.62231	0.120945	8.34483e-08	8.34693e-07
PFKP	256.608	0.780989	0.154689	8.39959e-08	8.39748e-07
SAMD4A	120.236	1.12118	0.22848	8.47027e-08	8.46388e-07
MSL3	88.6187	0.988224	0.199729	8.47677e-08	8.46612e-07
DGKD	112.128	-1.18555	0.242354	8.5334e-08	8.51839e-07
APCDD1	60.0101	-1.3516	0.277614	8.54954e-08	8.53022e-07
MTCH1	1449.77	0.732335	0.144416	8.6724e-08	8.64846e-07
PBX3	436.611	-0.824652	0.164426	8.81749e-08	8.78873e-07
GRWD1	174.924	1.00965	0.204814	8.94301e-08	8.90938e-07
FAM160A1	23.0549	2.19082	0.468545	9.07428e-08	9.03562e-07
CD70	30.1869	5.75391	1.28517	9.26351e-08	9.21942e-07
PSIP1	506.236	-1.00094	0.203255	9.32547e-08	9.27644e-07
SEC13	485.242	0.542464	0.104893	9.39602e-08	9.34194e-07
NEU1	366.635	0.598882	0.116597	9.45364e-08	9.38983e-07
F2R	191.656	-1.00726	0.20483	9.55334e-08	9.48411e-07
THSD7A	141.169	-2.40952	0.528703	9.56565e-08	9.48686e-07
PLEKHG4B	42.9456	-1.23155	0.253339	9.56447e-08	9.48686e-07
MYCL	40.8103	-2.74673	0.624979	9.62057e-08	9.53656e-07
FAM114A1	417.781	0.89988	0.18143	9.65415e-08	9.56508e-07
DTX1	36.4116	-1.93122	0.405865	9.75349e-08	9.65868e-07
SNAI1	10.2807	-3.49423	0.82604	9.90958e-08	9.80836e-07
ATP5PO	1539.06	-0.600668	0.11718	9.92954e-08	9.82322e-07
CRIM1	449.474	1.01234	0.20627	9.94753e-08	9.83612e-07
LRRTM3	20.0574	-4.28749	0.997209	1.00173e-07	9.90017e-07
RFX5	86.1746	0.950346	0.19277	1.0039e-07	9.91672e-07
PIGK	60.5571	-1.53257	0.317955	1.00681e-07	9.93552e-07
C2CD2	67.868	1.49119	0.309142	1.00657e-07	9.93552e-07
SLCO4A1	8.52994	4.28941	0.997982	1.00899e-07	9.9521e-07
TMEM98	258.571	-0.923005	0.186856	1.01481e-07	9.99958e-07
MTG1	107.686	0.992966	0.20219	1.01436e-07	9.99958e-07
TMEM200B	93.7207	1.97108	0.416857	1.05959e-07	1.04356e-06
MAOA	72.8853	-2.9153	0.676474	1.06544e-07	1.0488e-06
ELOVL6	164.082	0.806345	0.161681	1.07466e-07	1.05736e-06
CXCL9	134.062	6.04731	1.36627	1.08878e-07	1.07073e-06
SZRD1	431.843	0.684733	0.135433	1.09275e-07	1.0741e-06
GPRC5A	14.3427	3.7511	0.890529	1.10566e-07	1.08625e-06
VARS2	111.902	-1.21926	0.252304	1.11603e-07	1.09589e-06
KLHL4	38.0803	-2.2633	0.492904	1.14158e-07	1.11988e-06
FBN1	224.401	0.996869	0.204006	1.14137e-07	1.11988e-06
DPY19L3	64.8968	-1.23896	0.256915	1.15503e-07	1.13252e-06
SCP2	168.833	-1.01094	0.207262	1.16339e-07	1.14014e-06
C11orf87	37.3368	-3.03733	0.714304	1.17701e-07	1.15292e-06
DNAJC3	236.626	1.00797	0.206851	1.19758e-07	1.17231e-06
GTPBP4	408.303	0.875814	0.177664	1.19798e-07	1.17231e-06
SECTM1	50.716	1.65208	0.346365	1.20901e-07	1.18252e-06
TNIP3	20.5558	3.45724	0.825843	1.21292e-07	1.18576e-06
SSBP3	481.968	0.632284	0.124792	1.22464e-07	1.19663e-06
MRPS27	262.64	-0.631513	0.124661	1.2335e-07	1.20469e-06
TMEM268	62.6011	1.09965	0.227302	1.23693e-07	1.20745e-06
RCL1	104.997	1.18895	0.246823	1.23925e-07	1.20912e-06
LMAN1	923.037	0.90657	0.184758	1.24804e-07	1.2171e-06
ANKIB1	192.999	1.19159	0.247552	1.25826e-07	1.22646e-06
PRCP	325.343	-0.526144	0.102693	1.27791e-07	1.245e-06
BTBD17	32.4076	-1.82139	0.385256	1.28615e-07	1.25242e-06
WIPF2	426.245	-0.632801	0.12517	1.29646e-07	1.26184e-06
SP6	15.0778	5.54863	1.26586	1.2972e-07	1.26194e-06
CDCA7	42.2218	-1.89719	0.403426	1.32431e-07	1.28769e-06
MARCHF2	69.0715	-1.20821	0.251953	1.35593e-07	1.31778e-06
RPL5	5346.87	-0.580719	0.114334	1.35722e-07	1.31839e-06
KIAA1211L	21.6296	-1.86347	0.396232	1.37839e-07	1.33831e-06
GOLGA2	374.551	1.05439	0.218529	1.41016e-07	1.36848e-06
[truncated: 14,335 more rows]

## Sheet: Krencik et al. astrocytes
gene	baseMean	log2FoldChange	lfcSE	pvalue	padj		Krencik et al. astrocytes treated with vehicle vs. IL1a+TNF+C1q for 24 hours
NFKBIA	5109.2	5.33114	0.120453	0	0
DNAJB6	927.686	3.81652	0.0763198	0	0
IRF1	1684.05	6.80376	0.173359	0	0
WARS1	890.442	5.28027	0.128995	0	0
ALCAM	1352.19	4.34454	0.0961845	0	0
IFITM1	2267.8	9.57758	0.255651	0	0
HLA-B	7132.68	3.29437	0.0890415	1.87174e-301	5.50425e-298
TNIP1	1171.48	5.38494	0.151626	2.45259e-278	6.31082e-275
GJA1	786.776	-4.75487	0.134789	1.35716e-274	3.10412e-271
IFI44L	921.782	6.96405	0.198072	8.81382e-273	1.81432e-269
MARCKS	4948.32	3.23034	0.0928757	7.45775e-267	1.39562e-263
SLC2A6	517.982	5.11099	0.147548	5.76112e-265	9.88273e-262
ICAM1	2200.2	7.89306	0.230711	2.51058e-258	3.9754e-255
PPP1R18	851.44	3.34259	0.0990562	1.91717e-251	2.81892e-248
LITAF	1416.11	3.26052	0.0969237	6.82346e-250	9.36406e-247
PIM3	773.699	3.94111	0.117858	4.56318e-247	5.87081e-244
CKAP4	1998.61	2.36038	0.0717312	1.2509e-238	1.51469e-235
RELB	653.711	6.94194	0.211677	7.17401e-238	8.20428e-235
WTAP	2010.73	3.07987	0.0942008	3.43703e-236	3.72375e-233
TNFAIP6	757.677	9.90473	0.304624	1.15763e-233	1.19149e-230
CD83	719.034	6.77851	0.208958	7.34303e-233	7.19792e-230
IGFBP4	774.636	6.06402	0.187105	1.63386e-232	1.52877e-229
AK3	882.23	4.04581	0.125597	1.43096e-229	1.28071e-226
SAMHD1	687.614	5.51379	0.171343	2.78247e-229	2.38654e-226
STAT1	1026.78	3.70864	0.116062	6.17501e-226	5.0845e-223
ISG15	1776.77	8.15291	0.25585	1.35169e-224	1.07017e-221
PARP14	1438.02	5.53776	0.175713	4.32491e-220	3.29734e-217
DDX58	450.457	5.50347	0.174832	1.40214e-219	1.03082e-216
NUB1	423.007	4.07124	0.13173	1.20391e-211	8.54569e-209
GBP2	1276.67	5.81561	0.188428	2.94218e-211	2.01883e-208
ZNFX1	1532.71	4.70538	0.152435	3.2486e-211	2.15718e-208
SOD2	8506.23	4.28461	0.138977	1.21643e-210	7.82507e-208
NINJ1	810.48	4.83125	0.156933	3.99508e-210	2.49208e-207
HLA-E	1123.37	3.06968	0.0997917	1.63905e-209	9.92346e-207
BASP1	3999.59	2.56303	0.0834977	2.89235e-208	1.70111e-205
SLC43A2	714.015	3.54305	0.116583	9.79522e-205	5.60096e-202
RSAD2	687.678	9.72295	0.322498	2.01835e-201	1.12291e-198
HELZ2	363.328	5.96234	0.19876	8.48677e-200	4.59737e-197
IL32	1323.53	9.42656	0.319119	1.72475e-193	9.10356e-191
AP1S2	1366.89	-3.0484	0.103596	4.94175e-192	2.54315e-189
CX3CL1	1751.91	6.77974	0.23124	5.72883e-191	2.87629e-188
LAP3	428.062	4.01349	0.138572	2.34337e-186	1.14853e-183
IFITM2	1619.93	4.47457	0.15452	2.43551e-186	1.16593e-183
B4GALT1	711.147	4.23114	0.146154	3.29218e-186	1.54021e-183
BID	458.23	4.22801	0.148188	5.58548e-181	2.55505e-178
RCAN1	1244.29	2.99918	0.105369	6.75449e-180	3.02264e-177
PSME2	1027.22	4.24868	0.149481	1.22581e-179	5.36881e-177
DRAM1	297.577	4.55209	0.160526	7.218e-179	3.09547e-176
ADAR	867.995	2.39994	0.0847377	1.17688e-177	4.9441e-175
CCL5	2228.57	11.1816	0.400695	2.13335e-173	8.78302e-171
CTSS	469.711	9.10008	0.326452	1.02496e-172	4.13703e-170
H2BC21	211.303	4.00802	0.144062	2.91915e-172	1.15559e-169
SLC15A3	419.236	6.29536	0.227342	7.49133e-171	2.9096e-168
PSME1	834.314	3.33016	0.121271	7.77172e-168	2.96261e-165
UBE2E1	1692.49	2.66975	0.0973812	6.43422e-167	2.40815e-164
IFI6	3383.06	5.13038	0.187684	1.43556e-166	5.27698e-164
CFLAR	639.146	4.48838	0.16473	1.96255e-165	7.08755e-163
SUZ12	502.024	3.07911	0.113052	4.47975e-165	1.58993e-162
IER3	1839.22	5.20744	0.191911	3.33948e-164	1.16514e-161
CHI3L1	2212.2	9.92921	0.370006	2.13532e-160	7.32591e-158
APOL1	369.96	7.48829	0.280015	1.95705e-159	6.60423e-157
EIF5	1556.16	2.00936	0.0756247	1.95332e-156	6.48533e-154
SSTR2	272.894	7.41476	0.280869	1.74577e-155	5.70422e-153
TNFSF13B	305.177	7.56958	0.287252	6.57886e-155	2.11603e-152
BBC3	1293.12	3.02351	0.114871	2.19387e-154	6.94781e-152
CXCL10	3330.03	9.81238	0.373874	1.42346e-153	4.43968e-151
TMEM120A	477.915	3.47665	0.133435	1.63579e-151	5.02578e-149
CYLD	367.244	3.90402	0.150674	6.3341e-150	1.91746e-147
IFI35	215.329	4.06267	0.157391	7.72571e-149	2.30484e-146
IFIH1	289.573	7.14846	0.277339	1.87429e-148	5.51176e-146
SLC39A14	336.693	6.04406	0.23466	2.18809e-148	6.34392e-146
TNFAIP3	954.303	8.299	0.323078	2.82792e-147	8.08511e-145
PDLIM1	671.195	3.2828	0.128837	5.02823e-145	1.41789e-142
OAS3	209.003	7.30364	0.286817	5.80881e-145	1.61587e-142
RGS16	317.493	5.01932	0.198646	6.6128e-143	1.81499e-140
RELA	569.463	3.28149	0.131148	5.5276e-140	1.49718e-137
TNFAIP2	633.613	8.18024	0.327914	3.93744e-139	1.05263e-136
TYK2	268.288	3.36713	0.135277	1.37271e-138	3.62273e-136
RGS2	660.232	5.05613	0.204727	1.04134e-136	2.67951e-134
MYH9	1458.74	2.12378	0.0859243	7.70946e-136	1.95925e-133
NDRG4	882.052	-3.94234	0.160801	1.20331e-134	3.02075e-132
ZC3HAV1	404.018	2.93604	0.120583	1.34246e-132	3.32947e-130
RGL1	307.095	2.81986	0.115978	3.80455e-132	9.32341e-130
NRP2	1035.01	2.63574	0.108605	1.60134e-131	3.87807e-129
RASSF4	295.384	3.33779	0.137772	1.7135e-131	4.10145e-129
SOX4	1969.25	-3.3328	0.137931	8.15036e-131	1.92845e-128
IFI27	713.548	7.44802	0.309747	1.1728e-129	2.74343e-127
ELMO2	235.263	2.5953	0.107962	4.53654e-129	1.04182e-126
USP18	258.337	5.78698	0.241425	4.55494e-129	1.04182e-126
GBP3	215.739	6.16593	0.257673	1.23894e-128	2.8026e-126
IFIT3	2201.61	6.0017	0.251383	4.49767e-128	1.00635e-125
ROBO1	393.107	2.96494	0.124025	5.69822e-128	1.26127e-125
CLIC4	774.95	4.46718	0.187267	9.82474e-128	2.15151e-125
TAPBP	1514.53	2.88197	0.1208	2.07241e-127	4.49058e-125
VCAM1	2407.39	5.79396	0.244283	1.86478e-126	3.99859e-124
CD38	226.22	7.73538	0.327643	4.41182e-125	9.3626e-123
EHD1	1048.33	2.95473	0.126492	2.43973e-122	5.12467e-120
PML	350.121	3.98865	0.171734	3.04179e-121	6.32478e-119
HIF1A	738.77	2.88872	0.124474	9.25233e-121	1.90459e-118
C1S	363.857	3.09077	0.133308	1.17966e-120	2.40428e-118
BST2	303.798	5.19815	0.22527	7.11609e-120	1.43245e-117
TAP2	652.555	4.24851	0.184021	7.16748e-120	1.43245e-117
NECTIN1	198.23	4.55752	0.197443	7.26631e-120	1.43824e-117
CD82	678.686	4.34869	0.188394	7.69813e-120	1.5092e-117
HERC6	97.2621	5.56601	0.241403	1.01601e-119	1.97308e-117
PHLDA1	756.877	-2.27511	0.0986334	8.29416e-119	1.59566e-116
VAT1	1166.8	-3.42522	0.149276	2.30355e-118	4.39062e-116
GRAMD1A	388.981	4.05771	0.177098	4.2091e-118	7.94902e-116
RNF114	418.757	3.39544	0.148272	6.65117e-118	1.24468e-115
ABTB2	190.1	5.55299	0.243146	1.55545e-117	2.88459e-115
JAK2	133.364	4.06392	0.178587	1.50171e-116	2.76006e-114
NFKB1	774.851	3.78048	0.166684	8.80933e-116	1.60478e-113
WNT5A	398.444	3.96817	0.175332	2.54308e-115	4.59205e-113
RETREG1	278.566	-3.23822	0.143069	3.19404e-115	5.71734e-113
ASS1	128.723	6.18374	0.274179	1.00706e-114	1.7871e-112
ADAMTS4	152.878	4.60229	0.204114	1.46669e-114	2.58049e-112
POGLUT1	250.61	3.43019	0.15215	2.12424e-114	3.70572e-112
C11orf96	402.593	8.1374	0.361715	7.31073e-114	1.26463e-111
MX1	351.216	7.65191	0.340335	8.23033e-114	1.41184e-111
CXCL8	823.958	8.3748	0.372345	8.68462e-114	1.47746e-111
NFKBIE	367.51	5.56561	0.248412	2.8622e-113	4.82938e-111
CCDC50	359.26	3.27681	0.146569	1.59944e-112	2.67678e-110
QPRT	745.174	-4.09191	0.184058	2.02011e-111	3.35354e-109
OPTN	1541.85	2.93355	0.132459	2.52009e-110	4.15008e-108
RBM47	197.472	3.6469	0.165165	6.365e-110	1.03987e-107
SDC4	772.786	4.07433	0.184992	2.00742e-109	3.25376e-107
SLC25A28	211.073	4.10985	0.187227	9.98092e-109	1.60513e-106
NFKB2	483.31	5.86349	0.267875	2.63395e-108	4.20309e-106
IFIT1	856.908	4.99018	0.227932	2.74998e-108	4.35449e-106
LYN	772.765	4.26232	0.195438	2.16948e-107	3.40907e-105
HSPA5	4148.96	2.07061	0.0945836	3.68151e-107	5.7412e-105
ECE1	555.022	3.34635	0.154158	2.58077e-106	3.99437e-104
MGLL	526.151	3.18821	0.146873	2.90864e-106	4.46823e-104
DPP8	374.909	2.76699	0.12766	1.05745e-105	1.61242e-103
SLC12A7	211.604	3.44485	0.159278	1.37059e-105	2.07453e-103
ARPC2	1959.52	1.79225	0.0824595	1.51423e-105	2.27521e-103
HNRNPC	2509.99	1.52369	0.0704493	1.59105e-104	2.37332e-102
DENND5A	396.931	2.7016	0.125695	6.04919e-104	8.95846e-102
GBP4	182.25	8.53346	0.399315	4.53264e-103	6.6646e-101
IRF1-AS1	310.443	4.71277	0.220972	6.29296e-103	9.18727e-101
UNC93B1	352.345	3.24362	0.152314	1.97524e-102	2.86341e-100
LGALS9	255.798	6.60926	0.31179	8.95067e-102	1.28846e-99
APOL2	356.912	3.9855	0.188291	2.34546e-101	3.35286e-99
HLA-A	1914.74	2.63414	0.124678	1.71479e-100	2.43441e-98
OVOS2	120.681	7.54008	0.361104	1.03662e-98	1.45162e-96
FBLN5	201.155	4.4149	0.212503	7.83e-98	1.08906e-95
DYNLT1	1060.58	2.82054	0.135662	1.41305e-97	1.95219e-95
CCND2	1573.86	-2.68515	0.129323	3.24908e-97	4.45882e-95
ARF1	2125.73	2.21387	0.106508	5.37356e-97	7.32547e-95
LPL	174.901	4.31089	0.208504	6.47535e-97	8.76941e-95
NFIA	997.109	-3.67862	0.178385	2.24869e-96	3.02544e-94
ZNF618	390.965	3.69753	0.179559	4.1224e-96	5.51036e-94
EIF2AK2	728.311	2.21841	0.107373	7.16398e-96	9.51423e-94
GBP1	1243.26	7.66227	0.372847	1.02852e-95	1.35718e-93
SERPINE2	467.221	2.15389	0.104353	1.22849e-95	1.61073e-93
ASB6	269.789	2.32985	0.113138	2.32303e-95	3.02655e-93
PPA1	458.357	2.864	0.139525	3.12846e-95	4.05027e-93
CNP	1015.25	2.03916	0.0992463	1.02543e-94	1.31928e-92
HERC5	164.527	5.43261	0.266469	1.77333e-94	2.26732e-92
SLC39A8	192.709	6.13413	0.301301	3.12109e-94	3.9659e-92
PRDX6	1847.61	1.54262	0.0753825	7.37214e-94	9.31016e-92
CXCL3	558.571	8.07987	0.39732	9.78464e-94	1.22815e-91
SPECC1L-ADORA2A	158.803	6.86734	0.339329	4.40551e-93	5.49621e-91
IFIT2	866.643	4.40822	0.218717	2.65827e-92	3.29641e-90
CCND1	683.011	4.13792	0.20562	5.29884e-92	6.53153e-90
PARM1	126.318	3.34158	0.166644	2.85264e-91	3.49533e-89
PARP12	138.076	5.54289	0.276941	3.30487e-91	4.02549e-89
ADGRG1	439.208	-2.62543	0.130848	5.90434e-91	7.14946e-89
RIMS2	155.939	4.77153	0.240273	8.98849e-90	1.08204e-87
OAS1	234.533	8.09925	0.407644	1.20927e-89	1.44726e-87
SQOR	250.723	4.37291	0.220428	1.52844e-89	1.81866e-87
PGAM1	1435.52	2.28288	0.114713	3.23083e-89	3.82222e-87
DTX4	268.649	3.58991	0.181553	6.64644e-89	7.81812e-87
RASSF5	198.158	5.82449	0.295674	1.73623e-88	2.03069e-86
UXS1	827.397	3.91446	0.199582	1.45367e-87	1.68938e-85
IFNGR2	612.57	3.15767	0.160858	1.46082e-87	1.68938e-85
NUP62	484.658	2.41827	0.123013	2.96793e-87	3.41312e-85
JAK1	639.317	2.39298	0.122171	1.27924e-86	1.46296e-84
HBD	1287.41	3.51685	0.181313	1.11514e-85	1.26824e-83
PBX3	436.611	-3.45897	0.178766	2.86684e-85	3.24253e-83
PSAT1	280.085	-4.57486	0.236713	3.31367e-85	3.72743e-83
GLUL	862.728	2.42364	0.124858	3.73157e-85	4.17469e-83
SP110	389.436	3.39701	0.175815	5.05848e-85	5.62858e-83
B4GALT5	698.899	2.25411	0.116778	4.37452e-84	4.84137e-82
SAMD9L	194.741	4.96087	0.258951	7.65621e-84	8.42797e-82
SASH1	356.343	2.59248	0.134952	1.27386e-83	1.3948e-81
H3-3B	3615.28	1.38993	0.0724171	6.76126e-83	7.36405e-81
PLAAT4	570.857	2.21053	0.115363	7.20793e-83	7.80922e-81
LYPD1	226.309	3.96995	0.209484	5.2001e-82	5.6044e-80
NR3C1	405.259	2.5781	0.135626	6.23146e-82	6.68097e-80
ZNF267	205.976	4.001	0.211726	1.44135e-81	1.53731e-79
LGI2	291.861	5.03582	0.267819	6.37246e-81	6.7617e-79
CEBPB	250.73	3.91393	0.208472	1.48756e-80	1.56232e-78
PSMB9	366.767	3.128	0.167006	4.99382e-80	5.21816e-78
BTG1	776.479	3.42164	0.183313	1.32856e-79	1.38123e-77
IL1RN	226.804	8.29643	0.445976	5.04064e-79	5.21415e-77
FMNL3	256.702	3.90604	0.210218	5.57878e-79	5.74196e-77
SLC22A23	228.517	2.23733	0.119858	8.16878e-79	8.36588e-77
RHOG	476.603	2.95263	0.15891	1.01601e-78	1.03537e-76
ISG20	132.319	8.42178	0.455024	3.0058e-78	3.048e-76
ICOSLG	210.344	6.96047	0.377152	4.71047e-78	4.75319e-76
WSCD1	177.158	-5.08418	0.276745	1.96189e-77	1.97002e-75
RNF213	550.756	2.99204	0.162483	2.0906e-77	2.08908e-75
PHLDA2	580.933	6.29572	0.343354	3.50127e-77	3.48181e-75
DDX60L	248.603	5.98733	0.326581	3.5347e-77	3.49816e-75
CMPK2	105.802	7.26505	0.396769	7.68294e-77	7.56715e-75
NCALD	247.453	-2.87827	0.157329	2.25132e-76	2.20683e-74
PDE2A	125.791	-5.55741	0.304856	2.40298e-76	2.34433e-74
PTPRA	390.747	2.04359	0.111442	5.07065e-76	4.92356e-74
PNPT1	164.983	3.66945	0.201641	6.86252e-76	6.63216e-74
DPYSL5	276.238	-4.57107	0.251472	8.03576e-76	7.72973e-74
SBK1	220.051	4.08721	0.224998	1.13157e-75	1.08341e-73
TRAF1	266.954	8.20317	0.452134	2.33068e-75	2.22116e-73
C1QTNF1	196.652	8.42155	0.464439	2.97874e-75	2.82568e-73
TENT5A	335.882	3.46363	0.191691	7.73411e-75	7.30306e-73
OAS2	239.718	9.42884	0.521459	7.86155e-75	7.3895e-73
MLLT6	221.662	3.05668	0.169139	1.01469e-74	9.49426e-73
PTPN2	134.375	3.38406	0.18799	2.73417e-74	2.54674e-72
CHI3L2	1493.47	9.14999	0.508316	3.48534e-74	3.23179e-72
DTX3L	445.075	2.82013	0.156526	3.89456e-74	3.59504e-72
PLAT	319.349	4.70385	0.263068	1.63986e-73	1.50162e-71
CXCL11	872.965	11.0051	0.615529	1.64131e-73	1.50162e-71
SLC47A2	130.628	-3.41542	0.191618	6.48713e-73	5.90874e-71
AGPAT3	639.656	2.03901	0.113834	1.16626e-72	1.0576e-70
PLEKHG3	186.451	3.85877	0.217872	4.20563e-72	3.79706e-70
SPHK1	183.152	5.35364	0.302874	5.27446e-72	4.74126e-70
SOX3	198.069	5.15727	0.291921	6.5255e-72	5.84032e-70
SIRPA	239.392	2.65435	0.150439	4.19888e-71	3.74173e-69
ZNF106	1205.76	-2.70486	0.153651	7.7267e-71	6.85578e-69
DHX58	91.3677	7.1537	0.408836	1.59452e-70	1.40873e-68
GCH1	213.704	8.70817	0.498685	4.8894e-70	4.30121e-68
GTPBP1	239.912	2.48934	0.142269	7.83759e-70	6.86539e-68
XBP1	274.446	3.54922	0.20376	7.9171e-70	6.90565e-68
BTG3	276.004	3.01902	0.173514	1.67894e-69	1.45827e-67
IKBKE	156.498	4.26803	0.24624	2.96342e-69	2.56311e-67
TRIM25	431.276	2.93954	0.169586	5.88498e-69	5.06871e-67
C1R	468.979	2.34898	0.135035	6.28086e-69	5.38714e-67
MCTP1	104.32	5.02397	0.290824	6.46818e-69	5.52479e-67
ALPK2	638.657	8.08684	0.468116	1.10638e-68	9.41109e-67
MIR4435-2HG	580.473	-3.69335	0.21404	1.29348e-68	1.09573e-66
NUAK2	346.084	3.30154	0.191765	3.02188e-68	2.5494e-66
DAXX	287.636	2.78718	0.161998	7.02666e-68	5.90383e-66
TNFAIP8	137.182	4.64734	0.272217	2.38526e-67	1.99596e-65
SETD5	1005.67	2.17031	0.126301	3.49823e-67	2.91543e-65
TRIM24	267.815	2.26079	0.131696	3.9547e-67	3.28256e-65
DNAAF1	111.425	6.88049	0.404759	8.00281e-67	6.61597e-65
PARP9	161.08	2.81444	0.165027	8.91607e-67	7.34149e-65
PPM1K	234.147	2.15767	0.126407	2.55663e-66	2.09674e-64
STAT2	298.228	2.18252	0.12809	4.10912e-66	3.35659e-64
SGPP2	233.209	9.01999	0.533768	8.18671e-66	6.66101e-64
JUNB	512.961	3.41195	0.202135	8.97817e-66	7.2762e-64
ADI1	306.233	2.46217	0.145209	9.6027e-66	7.75183e-64
VDR	107.608	4.89829	0.291535	2.18479e-65	1.75679e-63
N4BP1	249.034	2.51714	0.149241	3.92654e-65	3.14505e-63
TMED9	2370.79	1.43598	0.0848024	4.10513e-65	3.27535e-63
TRIM22	187.953	3.59764	0.215135	1.16701e-64	9.2396e-63
GPR153	275.926	2.85004	0.170617	3.15608e-64	2.48919e-62
GPD2	153.686	2.62204	0.157261	8.14381e-64	6.39849e-62
PSMA2	513.394	3.07458	0.185187	1.25271e-63	9.80496e-62
FAM177A1	639.829	2.11837	0.12687	1.49079e-63	1.16242e-61
PTX3	1907.67	6.89555	0.416731	1.62013e-63	1.25851e-61
SHFL	181.701	3.2827	0.198073	1.67402e-63	1.29548e-61
UBE2L6	570.488	2.38416	0.143347	2.66338e-63	2.0534e-61
ZC3H12A	215.362	5.27006	0.319282	2.76972e-63	2.12741e-61
IRF7	213.48	3.96384	0.2406	6.60865e-63	5.05721e-61
FN1	10195.8	3.90972	0.237411	7.46712e-63	5.69298e-61
RBCK1	332.818	2.5053	0.152281	4.10829e-62	3.12063e-60
NDRG1	204.418	4.41868	0.270153	4.17639e-62	3.16069e-60
SAA1	240.307	10.2792	0.629856	9.73806e-62	7.34278e-60
MSMO1	820.091	1.5436	0.0937863	1.174e-61	8.81999e-60
NCEH1	61.6911	4.03505	0.248231	2.39472e-61	1.78606e-59
DNAJA1	1152.21	2.44979	0.149831	2.45456e-61	1.82408e-59
FABP5	987.942	-2.3578	0.144211	3.01491e-61	2.23244e-59
SYT17	150.974	-3.95022	0.243685	5.07032e-61	3.74095e-59
OAF	187.071	2.40714	0.147611	5.43401e-61	3.99497e-59
CRISPLD1	508.304	-2.63371	0.162195	1.05188e-60	7.70568e-59
APOL6	300.969	3.35992	0.208868	4.62605e-60	3.37685e-58
MX2	121.051	8.9137	0.553865	4.94475e-60	3.59674e-58
PLEKHA4	683.531	3.90429	0.243455	8.44911e-60	6.12412e-58
STAP2	99.7501	5.99473	0.374847	1.12476e-59	8.12393e-58
KPNB1	2941.4	1.84975	0.11445	1.3946e-59	1.00377e-57
PLLP	233.627	2.16688	0.134536	2.29334e-59	1.64489e-57
NECTIN2	508.496	2.40482	0.149897	3.98075e-59	2.84527e-57
SEPTIN3	277.023	-3.35107	0.210244	4.97134e-59	3.54101e-57
LIMK2	167.465	3.54541	0.222753	6.46217e-59	4.58703e-57
IL4I1	114.816	7.98924	0.504269	2.273e-58	1.6079e-56
MAFF	248.095	3.39599	0.214678	3.27451e-58	2.30842e-56
LPAR1	139.904	3.28601	0.207703	3.42821e-58	2.40852e-56
MAP2K2	570.776	2.95257	0.186359	3.44745e-58	2.4138e-56
SERPING1	339.539	2.73795	0.172701	4.18564e-58	2.92072e-56
PTMA	3710.46	2.89845	0.183304	6.13834e-58	4.26885e-56
CALR	1771.29	1.39022	0.087567	1.48449e-57	1.02889e-55
FDFT1	896.886	1.34346	0.084718	1.98621e-57	1.37202e-55
PDPN	449.013	2.97197	0.189237	3.00037e-57	2.06564e-55
CD40	306.059	6.06898	0.388475	3.9976e-57	2.74302e-55
BATF3	191.114	2.46182	0.156536	5.48398e-57	3.75042e-55
BCL2A1	236.484	8.77629	0.562974	1.4785e-56	1.00778e-54
FBXO7	320.702	1.63416	0.103914	1.61488e-56	1.0971e-54
MICB	116.051	5.04297	0.324545	1.66728e-56	1.12898e-54
IFNAR2	142.774	2.85883	0.183292	1.94571e-56	1.31319e-54
ZFP36L1	1783.2	2.11983	0.135243	2.44397e-56	1.64409e-54
CXCL1	903.054	5.15927	0.33276	2.75169e-56	1.84506e-54
ATP11C	104.554	3.49908	0.225415	3.27913e-56	2.19159e-54
ERAP2	147.821	2.71085	0.174207	4.45464e-56	2.9676e-54
PSTPIP2	151.687	4.31302	0.278782	5.92011e-56	3.93114e-54
LY6E	123.518	4.81774	0.312702	1.37758e-55	9.08896e-54
ZNF385D	316.029	-2.7228	0.176234	2.45827e-55	1.61672e-53
KARS1	752.53	1.57025	0.10098	2.562e-55	1.67958e-53
PCNX1	120.19	2.99079	0.194023	2.73169e-55	1.78514e-53
CADM3	174.88	3.39903	0.222148	1.07291e-54	6.98921e-53
LSS	346.767	2.30957	0.14998	1.25623e-54	8.15755e-53
MACROH2A2	107.031	4.85114	0.318192	1.61963e-54	1.04843e-52
CTNND2	556.067	-2.225	0.144678	2.02446e-54	1.30638e-52
CYB5R3	1393.47	1.21732	0.0790309	2.61682e-54	1.68335e-52
SYNM	325.191	-4.11872	0.270826	3.55783e-54	2.28155e-52
MAPRE2	695.898	-2.04027	0.132928	4.38436e-54	2.80286e-52
AMIGO2	201.388	2.85038	0.186956	4.52225e-54	2.88206e-52
CYP1B1	771.774	4.08625	0.269122	5.19346e-54	3.29961e-52
CHCHD10	617.95	-2.16725	0.141974	1.29549e-53	8.20542e-52
UBB	2913.56	1.51025	0.0988742	1.81743e-53	1.1476e-51
TMSB10	10125.5	2.09261	0.137302	2.12416e-53	1.33718e-51
MSC	65.305	5.21944	0.34643	2.25224e-53	1.41348e-51
NLRP1	667.069	-2.2813	0.150036	2.62552e-53	1.64274e-51
PSMA4	1239.84	1.94244	0.127479	2.73274e-53	1.70465e-51
ATP2B1	836.7	2.25557	0.148339	2.74193e-53	1.70522e-51
XPR1	351.865	-2.4946	0.164621	3.69922e-53	2.29363e-51
NEK6	618.743	-2.06574	0.135887	4.01354e-53	2.48104e-51
SEMA4C	190.525	2.26873	0.149806	6.76986e-53	4.17238e-51
ALAS1	197.876	3.48633	0.232062	7.00656e-53	4.30538e-51
SRGN	656.182	5.31056	0.354605	8.62194e-53	5.28222e-51
LRRC58	409.659	-2.07122	0.136876	1.15233e-52	7.03877e-51
LAPTM4A	2925.49	1.23392	0.081612	2.0055e-52	1.2214e-50
FRMD4A	238.444	2.35748	0.156569	2.13055e-52	1.29373e-50
MOV10	124.801	2.93778	0.196101	2.21123e-52	1.33877e-50
PLPP3	1094.26	3.62269	0.242765	3.01073e-52	1.81747e-50
FAM189B	259.361	2.34007	0.155766	3.69676e-52	2.22508e-50
NLGN4Y	123.803	3.30355	0.22183	5.58894e-52	3.35418e-50
ATP6V0E2	510.513	-2.59425	0.173602	7.18531e-52	4.2997e-50
PLK3	161.498	3.39897	0.228666	7.96723e-52	4.75378e-50
KPNA2	507.67	2.01995	0.134624	8.55644e-52	5.09058e-50
BRD2	1198.83	1.62139	0.107969	9.1096e-52	5.40407e-50
CASP4	104.68	4.79596	0.32349	9.35892e-52	5.53602e-50
PPP2R2A	382.201	1.63234	0.10879	1.10122e-51	6.49528e-50
LOXL1	292.777	3.30678	0.222806	1.1898e-51	6.99772e-50
SSBP3	481.968	1.89368	0.126345	1.25649e-51	7.3689e-50
MOB3C	68.219	4.1896	0.282874	1.38777e-51	8.11567e-50
TMX1	236.57	2.38671	0.159921	1.48091e-51	8.63583e-50
HSPA1A	659.017	1.71119	0.114227	1.55949e-51	9.06838e-50
TGFB2	1051.87	-3.02176	0.203699	1.76407e-51	1.02291e-49
USP14	373.612	1.98001	0.132451	2.07004e-51	1.19696e-49
KLHDC8A	57.1596	-4.97237	0.337999	4.85002e-51	2.79657e-49
UGP2	376.024	1.89159	0.12731	8.82442e-51	5.07404e-49
SAP18	755.63	1.48887	0.100196	9.63591e-51	5.52521e-49
TUBA1A	6629.24	-3.01289	0.204684	9.79867e-51	5.60294e-49
OGFR	205.098	2.35163	0.158981	1.14783e-50	6.54517e-49
RTP4	48.4801	6.8419	0.469024	3.10746e-50	1.76705e-48
BAZ1A	541.416	2.70157	0.184116	3.24368e-50	1.83943e-48
MT2A	12913.3	4.36001	0.299104	4.18721e-50	2.36796e-48
BIRC2	647.335	1.60259	0.108661	5.05784e-50	2.85248e-48
NFKBIB	177.675	2.06723	0.140531	6.45581e-50	3.63095e-48
EPB41L3	284.216	-2.57005	0.175623	7.52363e-50	4.22e-48
GOPC	289.385	1.98654	0.135134	8.28833e-50	4.63629e-48
NLRC5	83.6009	3.13321	0.215461	1.15864e-49	6.46359e-48
RNF165	139.495	4.65615	0.32143	1.45207e-49	8.07861e-48
MCL1	1285.22	1.88266	0.12841	1.6434e-49	9.11841e-48
NT5DC2	456.848	-3.89818	0.269909	3.31279e-49	1.83317e-47
ADAMTS15	89.6575	-4.26647	0.296174	5.2109e-49	2.87577e-47
TNFSF10	102.621	9.09726	0.630252	5.30653e-49	2.92072e-47
HDGF	1219.5	1.28702	0.0882236	5.42657e-49	2.97883e-47
NANS	180.884	2.22773	0.153185	5.75885e-49	3.15281e-47
CAV1	1275.12	4.74602	0.330888	1.11074e-48	6.06488e-47
PRORP	700.838	2.1381	0.147493	1.32941e-48	7.23964e-47
LGMN	183.096	3.67096	0.255814	1.33833e-48	7.26898e-47
RILPL2	80.5502	3.65229	0.254519	1.35297e-48	7.32917e-47
NIBAN1	847.876	2.222	0.15352	1.58976e-48	8.58929e-47
MRPS6	347.974	-1.90977	0.131727	1.75353e-48	9.44931e-47
ATP9A	226.086	-2.54355	0.176375	1.77216e-48	9.5248e-47
CSAG3	296.886	3.14655	0.219306	1.91205e-48	1.02499e-46
CRYBG1	72.4656	5.7465	0.402233	2.04423e-48	1.093e-46
CRYAB	812.862	-2.25351	0.155991	2.22604e-48	1.18712e-46
ARF3	821.473	1.67556	0.115894	3.57128e-48	1.89961e-46
TMEM97	543.354	2.20241	0.152756	3.70819e-48	1.96735e-46
SOX12	364.619	-2.01057	0.139295	3.97577e-48	2.10389e-46
LRP12	174.038	2.16071	0.149946	4.47659e-48	2.36283e-46
PSMB8-AS1	505.257	4.32536	0.303557	4.8644e-48	2.56097e-46
TYMP	224.798	6.05814	0.426149	5.63321e-48	2.95815e-46
RFK	318.836	-2.61868	0.18283	6.27231e-48	3.28538e-46
RPLP0	7858.15	-1.06599	0.0739004	7.04897e-48	3.68282e-46
TOX	72.5875	-5.64152	0.398006	1.02126e-47	5.32221e-46
SAMD9	114.566	5.18983	0.367725	2.62279e-47	1.36339e-45
B3GAT1	129.858	-3.16584	0.224171	4.70908e-47	2.44173e-45
SLC43A3	134.075	3.05308	0.216098	4.92274e-47	2.54609e-45
NRCAM	299.08	1.59628	0.111851	5.27715e-47	2.72256e-45
LNPK	262.57	-2.04957	0.143868	5.63089e-47	2.8978e-45
LAMA1	156.719	2.89889	0.205145	5.88129e-47	3.01911e-45
BCAT1	584.472	3.31821	0.235577	6.97261e-47	3.57043e-45
CHN1	215.281	-2.77466	0.196457	8.06443e-47	4.11926e-45
TAP1	376.611	4.01842	0.285987	8.7185e-47	4.44234e-45
CRIM1	449.474	2.92192	0.207963	1.78123e-46	9.0535e-45
NCOA7	217.809	3.13114	0.223859	3.30111e-46	1.67373e-44
CXCL16	244.023	2.36087	0.16799	4.98176e-46	2.51965e-44
RND2	166.803	-2.99322	0.214414	5.72458e-46	2.88825e-44
WDFY1	125.617	2.36796	0.168857	7.51238e-46	3.78099e-44
TLN2	267.371	-3.25287	0.233727	7.81208e-46	3.92223e-44
NEDD4L	479.933	-1.92616	0.137022	9.57011e-46	4.79321e-44
SCARB2	827.471	1.66984	0.118794	1.11573e-45	5.57457e-44
POMP	1751.26	1.78398	0.127003	1.23636e-45	6.16234e-44
ASPHD2	115.209	3.78979	0.273325	1.24176e-45	6.17429e-44
TALDO1	845.677	1.33191	0.0950565	2.11574e-45	1.04946e-43
SH3PXD2A	107.465	3.65435	0.264746	3.07236e-45	1.51666e-43
MDM2	682.784	1.43298	0.102467	3.07e-45	1.51666e-43
CHST2	414.828	3.43218	0.248603	3.26306e-45	1.60694e-43
SLC11A2	293.155	1.66784	0.119313	3.34426e-45	1.643e-43
ST8SIA4	155.303	-2.78533	0.201204	4.06168e-45	1.99071e-43
GABBR1	312.172	3.50418	0.254469	5.13029e-45	2.50848e-43
PXN	239.003	-2.60398	0.188259	6.73094e-45	3.28333e-43
CEND1	143.702	-2.7082	0.196282	8.84323e-45	4.3035e-43
SBNO2	120.423	3.44297	0.25078	9.3851e-45	4.55642e-43
WWC1	170.894	2.00632	0.144614	1.15102e-44	5.575e-43
ANKRD33B	171.259	4.04203	0.295367	1.42546e-44	6.88807e-43
SPIB	211.377	9.67007	0.70726	2.28107e-44	1.09967e-42
UHRF1BP1	72.5494	2.88392	0.210474	2.43133e-44	1.16937e-42
RALB	233.615	1.96686	0.142529	3.36691e-44	1.61557e-42
FAS	96.813	3.79322	0.278442	3.53092e-44	1.69032e-42
MT1M	48.4825	4.84548	0.356333	3.73963e-44	1.78608e-42
PSMF1	475.058	1.45944	0.105787	4.28435e-44	2.04151e-42
HARS1	163.1	2.63589	0.19263	4.90626e-44	2.33246e-42
PEX11B	201.256	2.64006	0.192978	5.07328e-44	2.4063e-42
RAB13	1510.92	1.74975	0.127229	7.60507e-44	3.59886e-42
ARNTL2	57.7562	4.27531	0.3154	7.92151e-44	3.74001e-42
SLC35E1	323.056	2.02872	0.147748	8.07421e-44	3.80338e-42
TMEM158	508.139	-1.9507	0.142021	8.36501e-44	3.93136e-42
PCYOX1	399.618	-1.90385	0.139386	2.50922e-43	1.17659e-41
AKR1B1	516.5	1.80465	0.132229	3.13931e-43	1.4687e-41
PDXK	1085.17	1.68808	0.12375	3.60685e-43	1.68361e-41
SNX11	102.68	2.47275	0.182474	4.19778e-43	1.95501e-41
CSTF3	177.975	2.19748	0.161722	4.397e-43	2.04317e-41
PIK3R2	257.155	-2.82841	0.20959	4.52066e-43	2.0959e-41
ACTN1	2461.96	2.0324	0.149411	4.67651e-43	2.16328e-41
MAP1A	1417.98	-2.12004	0.156008	4.93035e-43	2.27559e-41
FILIP1L	285.654	5.07384	0.378829	5.62828e-43	2.59191e-41
GPBP1	317.33	1.78406	0.131427	8.65935e-43	3.97885e-41
TRAFD1	156.656	3.16521	0.236099	9.48468e-43	4.34838e-41
CFB	736.303	10.3526	0.774553	1.1655e-42	5.33151e-41
NLN	139.777	-2.23761	0.165739	1.33877e-42	6.11056e-41
DCP1A	187.829	1.8557	0.137063	1.34184e-42	6.11099e-41
SLC1A3	486.139	1.76729	0.13074	1.89376e-42	8.60552e-41
SMAD1	511.414	-2.12315	0.157663	2.608e-42	1.18251e-40
SPSB1	197.788	3.14468	0.236212	3.39416e-42	1.53558e-40
ABCC4	92.7808	2.68503	0.201212	4.48363e-42	2.02402e-40
C1orf54	273.966	1.76005	0.130826	4.53552e-42	2.04297e-40
UNC5B	119.604	2.96528	0.22285	4.64753e-42	2.08885e-40
FAM155A	140.98	2.28781	0.170718	4.67808e-42	2.098e-40
RAB27A	115.716	3.17659	0.239739	7.59699e-42	3.39965e-40
ATF5	227.278	2.58159	0.193842	7.83847e-42	3.50011e-40
CHMP4B	777.955	1.18851	0.0886375	9.20131e-42	4.09976e-40
APC	317.574	-3.15004	0.238199	1.10053e-41	4.89298e-40
PDGFRA	242.631	2.5233	0.189726	1.12797e-41	5.00415e-40
ROCK2	475.754	2.13833	0.160277	1.36977e-41	6.0638e-40
FKBP1A	1659.99	1.36167	0.101825	1.39177e-41	6.14796e-40
HILPDA	135.181	2.54971	0.192161	1.61773e-41	7.13085e-40
PITPNB	349.3	1.41712	0.106104	1.73484e-41	7.6307e-40
SOX21	89.4531	-3.22176	0.244415	1.81274e-41	7.95634e-40
MMP15	149.071	-2.69149	0.203356	1.89882e-41	8.31644e-40
TOMM5	804.321	2.18779	0.164413	2.00326e-41	8.75522e-40
MFSD12	588.422	2.13855	0.160763	2.30434e-41	1.00498e-39
LDLR	1051.65	1.88031	0.141852	5.9884e-41	2.60616e-39
GABBR2	383.41	-1.44318	0.108888	6.8041e-41	2.9549e-39
SHB	144.867	3.14621	0.240745	8.66709e-41	3.75604e-39
TSPAN13	136.567	3.19584	0.244707	9.25361e-41	4.0018e-39
DOK5	270.206	-1.84213	0.139353	9.98675e-41	4.3098e-39
EPB41L1	448.987	-3.09726	0.237199	1.05678e-40	4.55099e-39
PLSCR1	186.825	3.08651	0.236518	1.18638e-40	5.09845e-39
PDGFRL	99.0309	7.41395	0.570918	1.62547e-40	6.9709e-39
EIF5A	861.939	1.97603	0.150045	1.70081e-40	7.27881e-39
ENAH	2625.75	-1.84769	0.140243	1.79056e-40	7.64701e-39
ADCY1	86.2731	-3.16601	0.243563	2.12282e-40	9.04726e-39
GPC4	216.562	2.19787	0.167566	2.46283e-40	1.04747e-38
DUSP6	375.177	3.55658	0.274303	2.48666e-40	1.05542e-38
TNF	116.054	8.55284	0.659218	2.65371e-40	1.124e-38
MYO10	800.689	2.08927	0.159298	2.98695e-40	1.26255e-38
TRADD	114.349	2.8928	0.222561	3.06333e-40	1.29219e-38
CCDC71L	112.136	2.28778	0.175033	3.80509e-40	1.6018e-38
HCFC1R1	543.872	-1.80309	0.137438	3.84209e-40	1.61407e-38
PRPF3	136.278	2.52607	0.193851	3.93467e-40	1.6496e-38
SRSF7	649.08	1.55066	0.118187	4.00238e-40	1.67457e-38
SYNGR2	472.348	2.00742	0.15341	4.97992e-40	2.07935e-38
GBP5	37.6873	7.38626	0.572881	5.37171e-40	2.23839e-38
SYNGR3	148.894	2.34575	0.180114	6.27468e-40	2.60938e-38
MAP6	211.156	-2.12067	0.162554	7.09155e-40	2.94314e-38
REEP1	161.653	-5.80488	0.45237	8.19832e-40	3.39562e-38
ARF6	440.157	1.41586	0.108389	8.53026e-40	3.52601e-38
TSPAN5	406.914	-1.89613	0.145321	9.18869e-40	3.79056e-38
RND3	370.849	3.43167	0.2667	9.5472e-40	3.93058e-38
C3	240.729	5.48733	0.429047	1.45696e-39	5.98632e-38
ID3	353.811	-3.20057	0.249215	1.56184e-39	6.40448e-38
S100A11	1604.71	2.4897	0.192554	1.5876e-39	6.49715e-38
ZFPM2	40.0841	3.32603	0.25918	1.59261e-39	6.50474e-38
TMEM65	294.482	-2.28061	0.176073	1.8036e-39	7.35191e-38
SCN3A	327.903	-4.3426	0.339588	1.99809e-39	8.12858e-38
CDR2	90.6587	4.15284	0.324837	2.19494e-39	8.91179e-38
ASCL1	102.06	-2.53104	0.196359	2.4511e-39	9.93228e-38
CD44	3605.89	1.28371	0.0989827	2.97448e-39	1.20294e-37
B4GAT1	446.123	-2.37691	0.184357	3.23544e-39	1.30591e-37
DNASE2	235.892	-1.76037	0.136002	3.91263e-39	1.57615e-37
LYRM4	321.797	2.00054	0.155013	5.25355e-39	2.11219e-37
ELOVL5	449.039	1.63853	0.126942	6.44246e-39	2.58515e-37
CSF3	356.176	6.89151	0.54507	1.10611e-38	4.4298e-37
JAKMIP2	150.467	-2.58992	0.203032	1.21895e-38	4.87223e-37
ZBED3	89.5109	-2.85418	0.224466	1.25802e-38	5.01867e-37
CELF1	1038.17	1.21536	0.0945262	1.31148e-38	5.22182e-37
RGMB	244.947	-2.56112	0.200859	1.38454e-38	5.50206e-37
NXT2	87.3959	2.13945	0.166977	1.42282e-38	5.6433e-37
STARD4	73.1101	3.78721	0.299875	1.74426e-38	6.90492e-37
COLEC12	136.89	-3.28632	0.259963	1.90756e-38	7.53687e-37
CD200	96.2722	4.53887	0.360481	2.32294e-38	9.16049e-37
PPP1CC	354.975	1.65401	0.129153	2.37459e-38	9.34626e-37
PLA2G4C	61.6973	3.03076	0.239703	2.41861e-38	9.50135e-37
H4C8	29.6204	3.96122	0.314802	2.9883e-38	1.1717e-36
ZDHHC9	474.278	1.81892	0.142463	3.68784e-38	1.44323e-36
NID1	88.0081	3.11899	0.247513	3.7291e-38	1.45661e-36
FST	167.253	4.48461	0.357606	4.46428e-38	1.74048e-36
DBN1	441.483	-1.7545	0.137905	6.80534e-38	2.64816e-36
LDOC1	87.3748	-2.78477	0.221165	6.87493e-38	2.6702e-36
CD274	124.961	9.32486	0.743692	7.14934e-38	2.77155e-36
NTRK3	207.75	-2.4541	0.194311	8.09147e-38	3.13088e-36
CMTR1	104.005	2.16273	0.170678	8.37935e-38	3.23619e-36
CCL20	364.838	9.06688	0.724039	8.86561e-38	3.41758e-36
ID2	2683	1.78956	0.140925	9.07642e-38	3.4923e-36
HLA-F	92.4026	5.22291	0.418946	9.20992e-38	3.53705e-36
HMGCS1	762.18	2.06841	0.163318	1.05661e-37	4.05033e-36
OSBPL9	259.321	1.54456	0.121713	1.06364e-37	4.06218e-36
TUBA4A	91.8131	-3.38697	0.270959	1.06244e-37	4.06218e-36
FAM117A	138.055	3.93834	0.315525	1.07718e-37	4.10626e-36
TBC1D9	92.6928	2.98043	0.238337	1.49699e-37	5.69603e-36
SLC6A8	294.818	-2.42078	0.192506	1.73388e-37	6.58522e-36
STT3B	320.042	1.97181	0.156167	1.95845e-37	7.42445e-36
C19orf12	161.845	1.88918	0.149555	1.9786e-37	7.48704e-36
GPI	725.055	-1.79635	0.142256	2.23427e-37	8.439e-36
GDF1	135.941	-2.4224	0.192999	2.33225e-37	8.79293e-36
NRG1	197.071	2.16862	0.172361	2.58453e-37	9.72625e-36
SNTA1	88.8719	-3.47961	0.280721	3.73282e-37	1.40219e-35
PCDH7	233.677	-2.91327	0.234309	4.06071e-37	1.52258e-35
RPS6KA3	185.231	2.56941	0.205877	4.21809e-37	1.57872e-35
THEMIS2	49.6588	4.71965	0.382137	4.48582e-37	1.67587e-35
PLXDC2	347.619	-2.05301	0.163621	4.79486e-37	1.78808e-35
MAPKAP1	370.34	-1.80474	0.143763	5.67517e-37	2.11254e-35
CPD	506.688	1.90951	0.152201	5.77146e-37	2.1445e-35
TPM3	1254.82	1.15298	0.0918397	6.63764e-37	2.46191e-35
STX4	289.599	1.7431	0.139001	6.92604e-37	2.56426e-35
IL13RA1	290.012	1.90027	0.15172	7.5983e-37	2.8081e-35
AK1	136.196	-3.82732	0.310652	8.31689e-37	3.06816e-35
WSB1	563.868	2.76227	0.222839	8.37539e-37	3.08421e-35
PGPEP1	269.919	-2.15776	0.172766	8.43978e-37	3.10237e-35
EPHB1	147.184	-3.04487	0.246396	8.69941e-37	3.19211e-35
CNDP2	463.744	1.70618	0.136263	8.9048e-37	3.26166e-35
LOC648987	117.917	2.69907	0.217706	9.18601e-37	3.35869e-35
SIX1	346.525	5.26433	0.428676	9.2712e-37	3.38383e-35
TRIM38	96.0112	3.47624	0.282124	9.3395e-37	3.40272e-35
SLITRK5	119.474	3.6573	0.297398	1.16047e-36	4.22054e-35
LRRC75A	2261.48	-1.30077	0.104041	1.16604e-36	4.23331e-35
UBE2H	555.038	-1.19149	0.0952876	1.2084e-36	4.37938e-35
TSC22D3	294.765	-3.31411	0.269491	1.39531e-36	5.04787e-35
PRKD2	101.151	2.18572	0.176046	2.02917e-36	7.32815e-35
DUSP5	119.195	4.5206	0.369631	2.11128e-36	7.61132e-35
TNS1	46.6646	3.40488	0.277858	2.24701e-36	8.0865e-35
ATP1B3	822.849	-1.4331	0.115232	2.61167e-36	9.3824e-35
LIMK1	172.461	-2.70475	0.220575	4.88408e-36	1.75155e-34
FNBP1	317.454	-1.89332	0.153049	5.26528e-36	1.88497e-34
CMTM3	309.105	-1.97039	0.15944	5.68641e-36	2.0322e-34
TMEM164	112.336	-3.6047	0.296293	5.98661e-36	2.13578e-34
NEURL1B	109.98	3.85158	0.317004	6.71767e-36	2.39244e-34
TLE3	206.465	-3.14993	0.258731	7.38039e-36	2.62393e-34
PNMA8A	122.509	-3.42809	0.282221	8.2605e-36	2.93177e-34
CNNM2	194.745	1.96938	0.159856	9.18037e-36	3.25263e-34
H1-10	921.606	1.99949	0.162483	1.05185e-35	3.72033e-34
RFLNB	161.253	-3.6986	0.305604	1.25345e-35	4.42576e-34
MAD2L2	211.625	1.87249	0.152439	1.57899e-35	5.56566e-34
UGCG	401.557	2.23403	0.182496	1.61069e-35	5.66769e-34
ATP6V1A	934.232	1.23423	0.100479	1.84078e-35	6.46628e-34
RALGDS	368.032	1.9945	0.162963	2.41482e-35	8.46834e-34
HIVEP2	190.244	3.09791	0.256858	3.13537e-35	1.09764e-33
IFIT5	191.771	2.66928	0.22079	4.33779e-35	1.51602e-33
SLC16A1	620.617	1.54339	0.126422	4.43778e-35	1.54834e-33
PCDH17	454.877	1.5933	0.130568	4.73959e-35	1.65084e-33
DRD4	34.9719	4.75324	0.397263	4.95443e-35	1.72275e-33
RAP1B	591.679	1.38564	0.1137	5.78177e-35	2.00705e-33
SF3B2	1117.02	1.52503	0.12517	5.9943e-35	2.07732e-33
BICD1	122.796	-3.40215	0.283872	6.00591e-35	2.07784e-33
TRIM14	49.9201	5.03864	0.421929	6.0337e-35	2.08052e-33
NCAM1	596.958	-1.87584	0.154083	6.03387e-35	2.08052e-33
CCL2	4330.86	3.10072	0.258285	6.13853e-35	2.11307e-33
LRRC4C	145.5	2.9654	0.247018	7.33629e-35	2.52116e-33
OASL	100.278	10.06	0.84257	9.43208e-35	3.23599e-33
FAM172A	139.427	-3.08094	0.257453	9.94488e-35	3.40625e-33
TRIM2	267.289	-4.19192	0.351787	1.0431e-34	3.56681e-33
MAP1S	150.027	2.15274	0.178088	1.21515e-34	4.14825e-33
ITGB4	63.1398	-3.41977	0.287406	1.67195e-34	5.69821e-33
ANKLE2	243.813	1.7204	0.142224	1.70238e-34	5.79233e-33
CREB3L2	169.999	2.3307	0.193776	1.81908e-34	6.17917e-33
FSTL1	1700.24	-1.45332	0.120311	2.13259e-34	7.23218e-33
NTM	516.621	-1.95937	0.162702	2.76389e-34	9.35768e-33
RAB6B	244.2	-2.70072	0.226412	2.87146e-34	9.70591e-33
PTK2B	183.566	1.74768	0.145026	2.93331e-34	9.89873e-33
PTPRE	146.229	-2.64408	0.221544	2.96491e-34	9.98899e-33
ACSL3	941.832	1.40512	0.116592	3.00288e-34	1.01004e-32
PSRC1	126.219	-2.04629	0.170406	3.76094e-34	1.26295e-32
PCBP4	1060.01	-3.17203	0.267997	4.32047e-34	1.44848e-32
RNF149	171.889	1.82731	0.152144	4.58753e-34	1.53552e-32
AHNAK2	193.687	-5.41482	0.460457	4.88111e-34	1.63113e-32
TMTC4	87.9612	-4.68011	0.397646	5.21068e-34	1.73844e-32
RIPK2	169.659	3.60267	0.305604	5.65273e-34	1.88287e-32
RRP1	119.852	2.34407	0.19653	5.95058e-34	1.97888e-32
GADD45B	469.495	1.96249	0.164101	7.55807e-34	2.5094e-32
GAB1	93.3375	-2.86309	0.242857	1.13636e-33	3.76682e-32
ANTXR2	140.296	2.67942	0.226862	1.21976e-33	4.03679e-32
HIVEP3	120.795	3.30085	0.28132	1.29887e-33	4.29168e-32
ALKAL2	59.9459	3.81326	0.325643	1.33288e-33	4.39702e-32
NCOA4	634.956	1.34439	0.112787	1.48571e-33	4.89334e-32
PGK1	841.736	1.75818	0.147639	1.61952e-33	5.32553e-32
DDX6	841.162	-1.2865	0.10799	1.63374e-33	5.36373e-32
MSN	1568.15	1.49149	0.125229	1.65185e-33	5.41456e-32
PNRC2	242.446	1.99987	0.168262	1.74858e-33	5.72251e-32
ITGA5	226.433	3.09467	0.264124	1.93627e-33	6.32669e-32
MARK3	357.071	1.95343	0.16461	2.29982e-33	7.50267e-32
PIP4K2A	174.406	-1.88833	0.159259	2.76214e-33	8.99663e-32
PLAUR	497.801	3.12794	0.267778	2.837e-33	9.22584e-32
YWHAB	4901.79	0.860268	0.072224	2.94655e-33	9.56698e-32
PNKD	322.332	1.76894	0.149193	2.99768e-33	9.71768e-32
TNFRSF1B	104.371	7.86823	0.675638	3.00341e-33	9.72095e-32
SORBS2	241.475	-4.37083	0.3771	4.65422e-33	1.50404e-31
C16orf74	38.419	-4.5347	0.391496	4.85632e-33	1.56689e-31
IER3-AS1	92.2971	5.12871	0.444116	6.17729e-33	1.98998e-31
XPNPEP1	299.374	1.46806	0.124485	6.67231e-33	2.14608e-31
CSTB	1045.04	2.60239	0.222922	7.14888e-33	2.29578e-31
TMEM165	191.667	2.41399	0.206249	7.33526e-33	2.35197e-31
LRRC3B	62.0978	-4.44021	0.385582	1.09151e-32	3.48892e-31
IL4R	169.633	4.34254	0.377269	1.18995e-32	3.79768e-31
PPP1R15A	349.168	1.73924	0.148326	1.43406e-32	4.56967e-31
PRKCD	113.343	3.69407	0.321115	1.53739e-32	4.89136e-31
FHL1	365.013	-2.40278	0.206684	1.89526e-32	6.02067e-31
SQLE	570.718	1.7297	0.147959	2.18365e-32	6.92612e-31
P2RX4	98.467	3.22241	0.280539	2.49633e-32	7.90569e-31
CNTN2	81.6869	6.92598	0.606752	3.14602e-32	9.9479e-31
HAPLN3	44.2842	6.5882	0.577741	3.26e-32	1.02925e-30
ST6GAL1	136.313	2.31705	0.199874	3.299e-32	1.03997e-30
B2M	14488.4	1.87526	0.161113	3.65379e-32	1.15005e-30
FOSL1	89.8101	4.35991	0.382475	4.26713e-32	1.34105e-30
DHCR24	826.461	2.28758	0.1979	5.14752e-32	1.61527e-30
ARL5B	195.75	2.38123	0.206514	5.97391e-32	1.87174e-30
FAM110C	37.3365	3.18365	0.278976	6.12894e-32	1.91739e-30
LIN52	121.906	1.83163	0.158036	6.72567e-32	2.10088e-30
USP22	734.103	-1.25773	0.108435	6.82282e-32	2.128e-30
KLF9	74.9641	4.78939	0.422365	7.47144e-32	2.32677e-30
DZIP1	134.639	2.18152	0.189135	8.36208e-32	2.6002e-30
AHR	203.013	2.74457	0.240492	1.14242e-31	3.54702e-30
NADK	202.974	2.17342	0.188876	1.15998e-31	3.59612e-30
MKRN1	263.523	1.55014	0.13423	1.18123e-31	3.65648e-30
SNCAIP	69.8858	-3.30075	0.290983	1.20881e-31	3.73624e-30
MTSS2	155.289	-3.16512	0.279181	1.47209e-31	4.54317e-30
MYH10	449.758	-2.43987	0.213323	1.55862e-31	4.80303e-30
CPLX1	100.931	-3.46312	0.306814	2.04868e-31	6.30374e-30
UBE2E2	178.691	1.91195	0.166463	2.11359e-31	6.49378e-30
DOCK4	165.843	3.17814	0.281213	2.1801e-31	6.68815e-30
ST3GAL2	341.744	1.68843	0.146946	2.28491e-31	6.99923e-30
PBXIP1	138.138	-1.67388	0.145747	2.43673e-31	7.4532e-30
RUFY3	1131.34	-1.28557	0.112045	2.89019e-31	8.82708e-30
ETV7	25.0002	6.32141	0.564116	2.91804e-31	8.89894e-30
BACE2	142.887	1.7738	0.154776	3.12255e-31	9.50852e-30
CGNL1	118.407	3.05949	0.271329	3.33778e-31	1.01489e-29
ADAM19	182.938	2.27705	0.199768	3.36703e-31	1.02228e-29
ANGPT1	129.206	-3.55819	0.31672	3.5516e-31	1.07673e-29
MAN1C1	233.563	-1.89971	0.166199	4.04894e-31	1.2257e-29
FAM162A	265.061	1.72335	0.150698	4.23454e-31	1.28e-29
SP140L	125.195	2.07275	0.181724	4.36633e-31	1.3179e-29
ENDOD1	240.138	2.08362	0.182725	4.44732e-31	1.34038e-29
RHOBTB3	431.755	-1.93313	0.169646	5.881e-31	1.7673e-29
H4C15	61.0779	2.93721	0.261632	6.9099e-31	2.07347e-29
ATF3	306.461	1.55776	0.136702	6.92165e-31	2.07397e-29
MAP3K11	132.752	2.15635	0.189972	7.20427e-31	2.15552e-29
HLA-C	1841.46	2.75571	0.245179	8.03852e-31	2.40164e-29
MYDGF	688.848	1.35817	0.119365	8.49053e-31	2.53301e-29
SAR1A	399.663	1.37739	0.121077	8.67349e-31	2.58188e-29
NME4	586.747	-1.54559	0.135869	8.67944e-31	2.58188e-29
UVRAG	93.0932	2.98056	0.266366	9.83675e-31	2.92193e-29
IL18BP	251.792	2.73476	0.243658	9.99589e-31	2.96492e-29
TMEM132A	364.691	1.43145	0.125976	1.00553e-30	2.97825e-29
FEZ1	463.281	-1.49446	0.131637	1.12569e-30	3.32935e-29
LIFR	319.454	2.44696	0.2173	1.15775e-30	3.41927e-29
UBE2E3	630.324	-1.91669	0.169332	1.42322e-30	4.19728e-29
TMOD2	132.733	-3.29501	0.296366	1.55724e-30	4.58595e-29
TFPI	466.751	-1.61587	0.142701	1.5681e-30	4.61132e-29
BPGM	132.876	2.10976	0.186885	1.57101e-30	4.6133e-29
INSIG1	470.915	1.92328	0.170125	1.65955e-30	4.85945e-29
BTN3A3	101.437	2.5597	0.22841	1.7013e-30	4.96755e-29
CDH22	62.0413	8.33406	0.751483	1.91619e-30	5.58707e-29
TTC3	1460.67	-2.05478	0.182286	2.06016e-30	5.99836e-29
CYTH2	215.861	1.55769	0.137922	2.19994e-30	6.39631e-29
BNIP3	253.988	2.11599	0.188302	2.80012e-30	8.12983e-29
ST20	104.077	2.59437	0.232558	2.81479e-30	8.16092e-29
KIF5A	204.409	-4.68559	0.425309	2.89415e-30	8.37919e-29
BEST1	38423.1	1.78135	0.158262	3.22919e-30	9.33607e-29
PFKL	272.361	1.94592	0.1731	3.3345e-30	9.62703e-29
TNFRSF9	93.7166	4.05436	0.368163	3.6212e-30	1.04401e-28
PCED1A	287.237	1.80396	0.160459	3.7035e-30	1.06625e-28
CXCR4	290.627	2.58884	0.232586	3.7719e-30	1.08442e-28
TMEM106A	87.486	4.09708	0.372612	4.31378e-30	1.23848e-28
SGSM2	212.012	-1.77297	0.157924	4.50199e-30	1.29072e-28
SMYD3	226.482	-1.88304	0.167891	4.73405e-30	1.35536e-28
SELENOM	88.8534	2.80342	0.253206	4.88509e-30	1.39666e-28
CYB5A	198.199	2.01285	0.17974	5.00928e-30	1.43018e-28
SLC5A3	199.906	-2.57241	0.231642	5.19136e-30	1.48011e-28
NFKBIZ	95.2811	4.8082	0.438895	5.5247e-30	1.57297e-28
CD164	291.513	1.57308	0.140373	5.92988e-30	1.686e-28
TFPI2	135.717	6.79553	0.621099	6.20157e-30	1.76082e-28
RRAGD	174.22	-1.88952	0.168884	6.42042e-30	1.82044e-28
SSX2IP	75.9528	-2.4701	0.222636	7.16438e-30	2.02859e-28
DHCR7	373.021	1.63886	0.146487	7.27688e-30	2.05762e-28
REEP2	160.726	-2.12325	0.190445	7.49018e-30	2.11503e-28
HIVEP1	64.6004	3.14764	0.286894	9.1642e-30	2.58418e-28
SULT1C4	165.764	2.24252	0.20183	9.34084e-30	2.63039e-28
FXYD6	1529.63	1.13159	0.101264	9.77077e-30	2.7477e-28
PLK2	142.389	2.77972	0.25248	1.01567e-29	2.85232e-28
PNMA6A	81.5538	-3.17074	0.289668	1.18269e-29	3.31684e-28
SGCB	349.862	1.66712	0.149703	1.29215e-29	3.6189e-28
NOL4	41.9463	3.15502	0.288415	1.29841e-29	3.6315e-28
TPBG	88.5469	3.31993	0.305057	2.0684e-29	5.77721e-28
GSN	430.262	1.72595	0.155829	2.49503e-29	6.94058e-28
USP42	329.788	1.97652	0.178834	2.69661e-29	7.49118e-28
SPOP	791.221	1.35064	0.12202	2.80562e-29	7.78351e-28
DCLK2	126.598	-1.86781	0.169235	3.55918e-29	9.8608e-28
PI4K2A	160.812	1.87615	0.170125	3.89381e-29	1.07734e-27
C14orf132	205.67	-1.78139	0.161492	4.02417e-29	1.11191e-27
RRM1	510.839	-1.66438	0.150841	4.04785e-29	1.11696e-27
VPS37C	199.91	1.66525	0.150975	4.23116e-29	1.16598e-27
KCNC1	68.3845	-3.74192	0.346642	4.32879e-29	1.19129e-27
BHLHE41	386.19	2.08682	0.189782	4.35896e-29	1.19799e-27
ARHGEF3	149.458	-1.86601	0.169411	4.55596e-29	1.25046e-27
HUNK	71.0523	3.95645	0.367043	4.79359e-29	1.31393e-27
EPHB2	170.993	3.51913	0.326103	4.9377e-29	1.35163e-27
NRIP3	138.562	3.18107	0.294156	4.97471e-29	1.35995e-27
HAS2	47.5661	4.15568	0.386156	5.4965e-29	1.5006e-27
ANXA1	701.181	-1.84623	0.167925	5.79056e-29	1.57879e-27
TOX2	62.5725	-3.93353	0.366059	6.94681e-29	1.89154e-27
EFNA1	345.709	2.44245	0.224304	7.39824e-29	2.01179e-27
NDP	47.2409	-2.69248	0.248343	7.56979e-29	2.05573e-27
LMBRD1	143.775	-1.73424	0.158373	1.00098e-28	2.71478e-27
GP1BA	47.2963	8.12008	0.758231	1.17476e-28	3.17771e-27
BCL6	151.229	2.23937	0.206082	1.40698e-28	3.80088e-27
ZNF24	750.884	1.33	0.121815	1.49951e-28	4.04553e-27
NKAIN3-IT1	56.6261	-4.39556	0.413354	2.0376e-28	5.49006e-27
HM13	370.866	1.82954	0.168164	2.07428e-28	5.58157e-27
SUB1	894.877	1.20954	0.111207	2.50916e-28	6.73415e-27
MFAP3L	45.7943	-2.6905	0.250829	2.66477e-28	7.14248e-27
FLOT1	492.034	1.29543	0.119218	2.68701e-28	7.19274e-27
MEST	616.41	2.80201	0.261789	2.79773e-28	7.47198e-27
C21orf62	420.02	-2.72353	0.254151	2.79859e-28	7.47198e-27
PRSS23	744.47	-4.51581	0.425988	2.80544e-28	7.48057e-27
RAC1	4803.06	0.845915	0.077616	3.43713e-28	9.15307e-27
NUDT3	944.973	-1.09776	0.101235	3.99763e-28	1.06319e-26
FAM181A	46.3772	-3.81071	0.36021	4.30674e-28	1.14393e-26
EPOP	50.7999	6.84358	0.649326	4.81175e-28	1.27642e-26
SNX10	275.843	1.83861	0.170342	5.26198e-28	1.39405e-26
ETF1	450.344	1.34495	0.124635	6.00149e-28	1.58793e-26
TMEM163	94.3727	-2.58249	0.242095	6.21732e-28	1.64292e-26
LHFPL2	111.564	-2.46665	0.230795	6.29612e-28	1.66161e-26
NEMP1	77.0051	4.01384	0.381002	6.48501e-28	1.70927e-26
HNRNPK	3174.73	0.770846	0.0712286	9.47602e-28	2.49124e-26
FAM111A	86.9303	2.59121	0.243846	9.47518e-28	2.49124e-26
CXXC5	824.39	-1.92504	0.17948	1.02206e-27	2.68356e-26
TFG	575.736	1.28081	0.11958	1.4606e-27	3.82693e-26
GSTO1	428.139	1.9969	0.186885	1.46124e-27	3.82693e-26
SECTM1	50.716	3.0193	0.287169	1.52193e-27	3.98079e-26
MTMR1	104.455	1.84607	0.17276	1.68016e-27	4.38353e-26
CREB5	116.249	-3.05806	0.291348	1.74757e-27	4.55364e-26
IER2	436.553	1.49741	0.14012	1.83204e-27	4.76771e-26
JADE1	121.134	-2.85194	0.271337	2.02201e-27	5.25544e-26
EXOC3L4	99.3425	11.9477	1.1633	2.25579e-27	5.85566e-26
FZD3	607.556	-1.61461	0.151504	2.49908e-27	6.4709e-26
MICALL2	77.6601	2.61565	0.248373	2.4965e-27	6.4709e-26
LGALS3BP	508.98	1.78	0.167237	2.7539e-27	7.12174e-26
PI15	171.503	-1.87423	0.176342	3.04497e-27	7.86457e-26
SAT2	238.41	-1.84705	0.173788	3.11453e-27	8.03417e-26
SORBS1	87.093	-2.06368	0.194583	3.14081e-27	8.09181e-26
GADD45G	88.6089	3.3207	0.319323	3.719e-27	9.56944e-26
UBP1	222.73	1.73264	0.163194	3.73428e-27	9.59677e-26
LAMB3	49.2795	4.74388	0.458796	4.10912e-27	1.05469e-25
CBR3-AS1	74.1676	2.89623	0.277608	4.29034e-27	1.09983e-25
MAB21L2	52.503	3.64549	0.352415	5.44422e-27	1.3939e-25
CALCOCO2	184.89	1.58005	0.149387	5.91487e-27	1.51252e-25
CDC42	1843.4	1.08143	0.102206	6.98346e-27	1.78356e-25
ARL4A	111.604	-3.82365	0.370935	7.42062e-27	1.89286e-25
CCN3	59.6748	-3.22586	0.312306	8.40324e-27	2.14085e-25
MIR1915HG	128.431	-2.43312	0.232876	8.64514e-27	2.19976e-25
LOC730101	66.3266	3.08291	0.298387	9.53426e-27	2.423e-25
MGAT1	251.494	1.23143	0.116898	9.95649e-27	2.52718e-25
IVD	220.404	-1.61535	0.153481	1.02621e-26	2.60154e-25
UBE2Z	507.656	2.07503	0.197769	1.03165e-26	2.61212e-25
KCNQ3	55.6488	7.40806	0.722091	1.07959e-26	2.73013e-25
SPATS2L	649.998	1.13954	0.108305	1.22649e-26	3.09783e-25
TMEM219	292.57	1.42112	0.135281	1.28001e-26	3.22905e-25
PHACTR1	78.4052	2.89433	0.280294	1.31701e-26	3.31833e-25
ALAD	149.131	1.7936	0.170979	1.39862e-26	3.51964e-25
SNX6	485.901	1.3165	0.125469	1.48669e-26	3.73669e-25
UQCRB	3021.48	-1.17885	0.112324	1.56693e-26	3.93356e-25
ITPKB	536.119	-1.60139	0.152923	1.79937e-26	4.51158e-25
BTN3A2	197.264	2.156	0.20698	2.02189e-26	5.06333e-25
CERS6	228.412	1.8199	0.174374	2.41751e-26	6.04671e-25
PIRT	19.5726	-4.90035	0.482445	2.58602e-26	6.46035e-25
P4HA1	184.576	1.98153	0.190397	2.84662e-26	7.10275e-25
LRRN4CL	41.089	-3.02446	0.295562	2.87e-26	7.15241e-25
RAB10	469.918	1.10701	0.1062	3.56937e-26	8.88459e-25
EIF1	3535.54	0.992113	0.0951075	3.89724e-26	9.68897e-25
ADAMTS9	124.509	3.63126	0.357747	4.06364e-26	1.00905e-24
MXD3	884.44	1.53288	0.147599	4.48392e-26	1.11207e-24
LYRM7	232.898	-2.18065	0.211028	4.62362e-26	1.14533e-24
CD58	106.15	2.11494	0.204496	4.69471e-26	1.16155e-24
DNPEP	219.034	1.80633	0.174313	5.30135e-26	1.31006e-24
DDX60	55.7467	4.62239	0.458309	5.79657e-26	1.43072e-24
LIMA1	234.578	-1.90088	0.183945	6.65981e-26	1.64182e-24
TLCD1	50.1712	3.60861	0.357416	7.12442e-26	1.75426e-24
USP40	140.858	1.67306	0.162196	9.18683e-26	2.25939e-24
AKAP1	121.895	-3.0131	0.298182	1.08471e-25	2.66453e-24
IGFBP5	654.681	1.77036	0.171971	1.09736e-25	2.69239e-24
MAGEA6	202.973	2.05067	0.199755	1.13711e-25	2.78659e-24
CHST10	95.943	-2.43075	0.238442	1.21938e-25	2.98465e-24
KCND3	116.24	-1.99807	0.194643	1.22478e-25	2.99431e-24
SLC37A1	59.5303	3.29705	0.328582	1.6355e-25	3.9937e-24
TRAK1	182.104	-2.05943	0.20141	1.71383e-25	4.18e-24
ARRB1	99.6011	2.95338	0.293436	1.77458e-25	4.32304e-24
RBM22	275.96	1.31535	0.128375	1.96095e-25	4.77142e-24
LTBP1	141.064	-1.98018	0.193745	1.98558e-25	4.82564e-24
SLCO5A1	81.9723	3.29773	0.3293	1.99709e-25	4.84788e-24
BMP7	132.151	-2.42325	0.238812	2.0097e-25	4.87275e-24
EXTL2	124.906	2.14761	0.210734	2.12884e-25	5.15555e-24
RTCB	347.069	1.98883	0.194816	2.21896e-25	5.36749e-24
TIMP1	632.273	2.50355	0.247409	2.28011e-25	5.50892e-24
PRXL2A	472.944	-1.21446	0.118726	2.45939e-25	5.93511e-24
FSD1L	47.5561	2.65208	0.263051	2.48716e-25	5.99509e-24
MRPL17	201.124	1.69402	0.165801	2.51322e-25	6.05084e-24
IL6R	122.418	-2.95963	0.295202	2.61346e-25	6.28483e-24
RHOU	154.895	2.15759	0.212216	2.68115e-25	6.44007e-24
AK4	241.731	2.72973	0.271348	2.69499e-25	6.46578e-24
SORT1	334.965	-1.22594	0.119976	2.73047e-25	6.54328e-24
ATOX1	820.64	1.43134	0.140196	2.79706e-25	6.69505e-24
WBP1L	309.348	1.51676	0.148623	2.90435e-25	6.94379e-24
C1orf21	149.796	1.538	0.15073	2.95709e-25	7.05905e-24
SLC39A6	418.775	1.15462	0.113023	2.96285e-25	7.05905e-24
ZCCHC2	90.2416	2.52581	0.250351	2.96128e-25	7.05905e-24
LRP10	733.074	0.823694	0.0802158	3.02546e-25	7.1999e-24
PTGFRN	373.237	1.37864	0.135128	3.03067e-25	7.20397e-24
PTPN1	859.019	1.27345	0.124789	3.05115e-25	7.24428e-24
CHMP5	529.127	2.07594	0.204273	3.1796e-25	7.54055e-24
HSP90B1	1215.66	1.58557	0.155522	3.21461e-25	7.61482e-24
SPPL2A	349.828	1.99228	0.195901	3.29519e-25	7.79673e-24
FOXN3	724.209	-1.60667	0.158004	4.21587e-25	9.96368e-24
EBP	288.076	1.21237	0.119211	4.52922e-25	1.0692e-23
SNAP25	174.431	2.68827	0.268616	4.92782e-25	1.16196e-23
ITGB5	681.794	-1.46738	0.144525	4.98131e-25	1.17323e-23
RUSC1-AS1	386.849	2.47915	0.24704	5.60415e-25	1.31842e-23
PPP4R2	309.398	1.45693	0.143667	5.6452e-25	1.32656e-23
PDZRN3	321.939	2.28345	0.226767	5.80275e-25	1.36202e-23
ACSL4	166.023	2.80883	0.282438	7.48782e-25	1.75554e-23
BLOC1S3	61.9193	2.50426	0.250469	7.75989e-25	1.81726e-23
GNG11	179.366	3.00042	0.302871	8.19235e-25	1.91636e-23
PMEPA1	435.88	-2.04725	0.20328	8.4122e-25	1.96555e-23
BIRC3	254.541	4.65127	0.47381	8.51136e-25	1.98647e-23
UHMK1	152.712	1.97443	0.196041	9.16764e-25	2.13721e-23
ZNF426	160.83	2.28692	0.228178	9.28889e-25	2.16303e-23
PELI2	33.1272	-4.29843	0.438392	1.05639e-24	2.45439e-23
SCAMP1-AS1	70.017	2.50207	0.251118	1.1038e-24	2.56164e-23
FABP7	263.952	-2.70091	0.272149	1.11541e-24	2.58567e-23
CSNK1G2	308.8	1.45984	0.144916	1.12059e-24	2.59476e-23
HERPUD1	180.411	1.87274	0.186228	1.18291e-24	2.7329e-23
PSMB8	266.787	2.28232	0.228243	1.18193e-24	2.7329e-23
ESYT2	120.821	-2.07839	0.207319	1.28304e-24	2.96092e-23
RGMA	413.208	-1.84922	0.184012	1.28882e-24	2.97092e-23
FAM171B	142.409	-3.38816	0.345214	1.3739e-24	3.16351e-23
ZFYVE26	122.125	2.05115	0.204804	1.47369e-24	3.3895e-23
XAF1	43.077	6.75756	0.693207	1.50827e-24	3.46514e-23
ELMO1	42.4585	3.82084	0.390851	1.62585e-24	3.73111e-23
LRRC3	60.4187	3.25613	0.3323	1.79164e-24	4.107e-23
CD47	1119.69	1.44915	0.144527	1.80367e-24	4.12997e-23
ZBTB17	92.9505	1.8342	0.183297	2.00627e-24	4.58878e-23
SHC3	160.373	-2.65579	0.269051	2.07057e-24	4.73059e-23
AIM2	19.578	6.7583	0.696223	2.25715e-24	5.15117e-23
ELOVL7	25.2704	6.07699	0.627226	2.41227e-24	5.49906e-23
SIPA1L2	307.301	-1.33022	0.133025	2.4174e-24	5.50466e-23
IFFO1	138.293	-1.98324	0.198961	2.58264e-24	5.87443e-23
RGS4	308.229	-1.85566	0.185982	2.64677e-24	6.01366e-23
MSI1	151.026	-2.07569	0.208584	2.70605e-24	6.14157e-23
PMAIP1	100.137	4.29785	0.442902	2.85383e-24	6.46984e-23
PAFAH1B3	446.435	-1.45717	0.146004	2.88194e-24	6.52638e-23
NUMBL	180.929	-1.78365	0.178855	2.91784e-24	6.60041e-23
MAPT	1212.34	-2.23222	0.225089	2.96405e-24	6.69759e-23
FAM107B	337.442	2.34872	0.237513	3.1633e-24	7.13997e-23
SLFN5	88.5699	4.06269	0.418834	3.16756e-24	7.14176e-23
RHOB	312.714	-1.63296	0.163889	3.35352e-24	7.55275e-23
FAM168B	292.137	-1.69295	0.170304	4.16768e-24	9.37615e-23
ARSJ	68.8478	3.13791	0.32268	4.20362e-24	9.44666e-23
CHST11	208.232	1.78762	0.179952	4.29238e-24	9.63562e-23
RRAD	33.7361	5.3873	0.559607	4.57082e-24	1.02495e-22
SLC35F1	239.785	1.24967	0.125748	4.65991e-24	1.04379e-22
PLA2G12A	90.0309	-3.12179	0.321318	4.67511e-24	1.04606e-22
ANKRD28	83.7654	-2.70225	0.276343	4.74661e-24	1.0609e-22
RCN1	656.643	1.56417	0.15754	4.80731e-24	1.0733e-22
LRRTM2	49.7494	-3.79288	0.392415	4.83749e-24	1.07887e-22
DPY19L1	202.223	-1.88989	0.190651	4.92929e-24	1.09815e-22
NFATC1	200.568	1.95787	0.197859	5.49893e-24	1.22373e-22
NMI	57.1214	5.68948	0.592653	5.72013e-24	1.27159e-22
C2orf27A	34.9026	4.39686	0.456812	5.97147e-24	1.32603e-22
RNF181	646.525	1.29765	0.130934	5.98494e-24	1.32759e-22
ZMIZ2	184.951	2.08112	0.21093	6.27162e-24	1.38968e-22
MARCHF6	541.912	-1.15772	0.116771	6.31602e-24	1.39801e-22
LINC01503	60.1965	-2.22939	0.226604	6.53044e-24	1.44392e-22
IRF2	130.994	2.85797	0.294358	7.17835e-24	1.58547e-22
FOXK1	295.734	2.02866	0.205795	7.34944e-24	1.62152e-22
SERPINB8	43.6013	2.96061	0.305556	7.45798e-24	1.64371e-22
IFITM3	10087.5	2.10418	0.213785	7.69082e-24	1.69322e-22
PHKB	135.629	-1.71397	0.173543	7.8801e-24	1.73303e-22
TAX1BP1	996.94	0.750918	0.0753564	7.98486e-24	1.7542e-22
MTMR4	195.281	1.53696	0.155715	8.62362e-24	1.89251e-22
HSPA1B	229.961	2.3681	0.242199	9.19458e-24	2.01566e-22
LGR4	120.518	-1.91126	0.194122	9.44148e-24	2.06758e-22
ARPC1B	483.995	1.58254	0.160576	9.97685e-24	2.1825e-22
EIF2AK4	239.675	-2.14068	0.218207	9.9997e-24	2.18518e-22
AGAP1	172.577	-2.08231	0.212088	1.01037e-23	2.20556e-22
CTXND1	91.9913	-2.36733	0.242405	1.03123e-23	2.24872e-22
SACS	114.809	-2.85603	0.295294	1.03826e-23	2.26164e-22
PTPN14	230.658	-1.80852	0.183817	1.09522e-23	2.38069e-22
GRIA4	118.385	-3.14882	0.327164	1.10338e-23	2.39589e-22
STOX2	83.3764	-2.77633	0.28698	1.15879e-23	2.51356e-22
FOXO3	608.008	1.54109	0.15674	1.26091e-23	2.73219e-22
PDLIM4	610.286	1.26435	0.128697	1.437e-23	3.11047e-22
BRCA2	32.7762	4.07905	0.427501	1.46341e-23	3.16431e-22
MEX3A	416.566	-2.01701	0.206263	1.62803e-23	3.51658e-22
CDK19	133.916	-2.18585	0.224195	1.68601e-23	3.63799e-22
PALM	345.603	-1.95276	0.199634	1.70511e-23	3.67535e-22
C21orf91	101.472	2.15034	0.220667	1.87934e-23	4.04667e-22
WASHC4	163.536	1.53895	0.157229	1.95289e-23	4.20066e-22
CDKN2B	214.73	1.93971	0.198648	2.04594e-23	4.3962e-22
PNRC1	521.492	2.36497	0.243921	2.06799e-23	4.43896e-22
RAB31	2015.16	0.973424	0.0991489	2.13739e-23	4.58315e-22
DYSF	50.0843	6.46096	0.682479	2.14702e-23	4.59899e-22
NAXE	242.381	-1.89196	0.193772	2.15679e-23	4.61513e-22
SLCO2A1	23.6617	4.96172	0.523692	2.17191e-23	4.64266e-22
VCAN	707.393	2.10963	0.21679	2.28618e-23	4.88185e-22
SNAPC1	180.294	1.87949	0.192596	2.29148e-23	4.88809e-22
TOP1	1203.01	1.68016	0.171993	2.30899e-23	4.92035e-22
CAST	458.044	1.56642	0.160372	2.38576e-23	5.07868e-22
LINC02371	17.2278	4.73994	0.500567	2.42649e-23	5.16006e-22
BCOR	69.743	3.21642	0.337395	2.49384e-23	5.29781e-22
TRIM44	610.169	1.05818	0.10811	2.50167e-23	5.30895e-22
HS3ST3B1	96.4275	2.23605	0.230561	2.56112e-23	5.42952e-22
SLC1A4	125.11	1.80398	0.185029	2.64279e-23	5.59689e-22
ADPRHL2	228.674	2.12007	0.218403	2.84828e-23	6.02588e-22
NKAIN3	55.8276	-4.28406	0.453201	3.22417e-23	6.81412e-22
H3-3A	7285.48	-0.731579	0.0744335	3.26577e-23	6.89497e-22
UNC119B	78.4738	-2.19384	0.226817	3.55343e-23	7.4946e-22
NBN	138.552	1.7713	0.182248	3.63066e-23	7.64966e-22
C20orf27	155.294	-2.5516	0.265804	3.65259e-23	7.68799e-22
FBN2	131.528	-2.20437	0.228103	3.78753e-23	7.96387e-22
NGFR	36.7785	4.90226	0.52063	3.84809e-23	8.08295e-22
ACTN4	1625.3	0.882244	0.0902788	4.0169e-23	8.42893e-22
BOD1	238.036	1.44039	0.148304	4.13479e-23	8.66749e-22
GYPC	354.323	2.94368	0.309377	4.15496e-23	8.70089e-22
KLHL5	166.984	2.0948	0.216718	4.4213e-23	9.23984e-22
USP15	94.9086	2.03379	0.210217	4.42026e-23	9.23984e-22
TMEM50A	402.822	2.23087	0.23164	4.99389e-23	1.04259e-21
RABGGTA	80.5958	2.17959	0.226107	5.00244e-23	1.04331e-21
PLIN2	110.579	-2.71637	0.285094	5.33372e-23	1.11128e-21
NDRG3	154.021	-2.44565	0.255287	5.44036e-23	1.13235e-21
MDGA1	107.578	3.09671	0.327199	5.50278e-23	1.14387e-21
FDPS	413.053	1.91624	0.198249	5.50682e-23	1.14387e-21
ARHGEF40	405.693	1.22746	0.126735	5.77532e-23	1.19844e-21
GFRA2	44.0321	-5.14463	0.549798	6.31532e-23	1.30917e-21
CASP6	66.4788	-2.43412	0.254439	6.33275e-23	1.31147e-21
MAPRE3	95.7012	2.06962	0.215088	7.01983e-23	1.45229e-21
HCFC1	645.303	1.23961	0.128283	7.11891e-23	1.47131e-21
ITGA1	72.3341	4.9317	0.527563	7.25439e-23	1.49781e-21
CANT1	221.522	1.55759	0.16144	7.67659e-23	1.58339e-21
TMEM62	53.8641	2.25187	0.235225	8.39601e-23	1.72915e-21
PRKAA2	73.0507	-2.76129	0.291511	8.40007e-23	1.72915e-21
CDC42EP1	159.951	1.86097	0.193366	8.66442e-23	1.78179e-21
ENHO	85.0234	-2.90447	0.307723	9.15606e-23	1.88101e-21
CDC25B	336.17	1.71494	0.178157	9.2295e-23	1.89421e-21
KIDINS220	317.29	-1.58195	0.164319	9.38254e-23	1.9237e-21
STIM1	346.159	-1.45978	0.15168	9.77281e-23	2.00172e-21
MUC1	42.3897	2.84265	0.301191	1.01544e-22	2.07781e-21
NIBAN2	804.862	-1.40626	0.146179	1.02162e-22	2.08839e-21
AP1M1	383.226	0.971629	0.10067	1.09915e-22	2.24464e-21
RNF121	157.97	1.60458	0.167058	1.16234e-22	2.36899e-21
MT1E	299.996	2.64267	0.279319	1.16224e-22	2.36899e-21
RNASEK-C17orf49	1004.17	1.43011	0.149067	1.31518e-22	2.67784e-21
NOD2	36.9305	8.44538	0.905543	1.34655e-22	2.739e-21
DIAPH2	68.2328	3.19768	0.341693	1.34891e-22	2.74111e-21
MEGF9	115.35	-2.86445	0.304607	1.35909e-22	2.75635e-21
SH3KBP1	329.463	1.45426	0.15164	1.35795e-22	2.75635e-21
BMPR1B	57.0802	-3.20516	0.342565	1.36404e-22	2.76366e-21
LARGE1	97.4521	2.04449	0.213995	1.40585e-22	2.84558e-21
SCAMP3	305.876	1.31322	0.136956	1.41769e-22	2.86671e-21
CDC37	980.906	1.31825	0.137588	1.52227e-22	3.07516e-21
SRSF2	535.254	1.48564	0.155187	1.59655e-22	3.22207e-21
SRGAP3	86.9072	-2.5853	0.274116	1.72252e-22	3.47288e-21
H2AC6	54.776	3.63234	0.390811	1.80139e-22	3.62833e-21
GPR84	64.8079	9.75122	1.05009	1.82883e-22	3.68e-21
SERINC2	134.87	-2.22988	0.23494	1.92107e-22	3.86183e-21
S1PR2	91.3214	2.36349	0.249825	2.01205e-22	4.04079e-21
NDUFB10	407.367	-1.05985	0.110709	2.03852e-22	4.08996e-21
GASK1B	112.528	-3.32994	0.35804	2.06131e-22	4.13165e-21
NQO1	675.474	1.39693	0.146328	2.08466e-22	4.17438e-21
HSPA8	4111.01	0.925326	0.0964608	2.13025e-22	4.26154e-21
IFI44	53.1279	5.23657	0.567727	2.16219e-22	4.32122e-21
NEFL	4417.95	-4.70308	0.509251	2.21875e-22	4.42997e-21
COTL1	1215.14	1.61758	0.169729	2.38155e-22	4.75041e-21
CMBL	64.9382	-3.07901	0.330978	2.60559e-22	5.19226e-21
PTGS2	144.658	10.7462	1.17095	3.13726e-22	6.2457e-21
GNB4	390.902	1.14038	0.119988	3.5989e-22	7.15781e-21
TRIM26	168.911	1.59858	0.168639	3.89852e-22	7.74623e-21
GNG12	221.246	-1.39261	0.14694	4.05344e-22	8.04629e-21
ATMIN	230.712	-1.38021	0.145644	4.09666e-22	8.12426e-21
PLAAT3	415.451	-1.1909	0.125622	4.32789e-22	8.57456e-21
RHBDF2	104.474	5.80306	0.634846	4.34057e-22	8.59142e-21
GRIA2	68.7242	-2.69435	0.289731	4.88829e-22	9.66623e-21
SQSTM1	1551.76	1.00853	0.10628	4.95506e-22	9.78887e-21
MAPKAPK3	107.486	-2.01123	0.213687	5.69803e-22	1.12458e-20
DENND1A	358.871	1.41471	0.149895	5.88647e-22	1.16066e-20
FBXO32	101.923	-1.92293	0.20423	6.07682e-22	1.19705e-20
RPS3A	6971.54	-0.992696	0.104849	6.25629e-22	1.23122e-20
LDLRAD4	59.8517	-3.28741	0.3579	6.27558e-22	1.23384e-20
RNF19B	49.5942	2.42234	0.259774	6.50772e-22	1.27712e-20
GBP1P1	110.602	9.69964	1.06011	6.50814e-22	1.27712e-20
CDYL	356.087	1.13626	0.120411	6.90512e-22	1.35373e-20
VSTM4	73.2143	-2.83296	0.306808	7.10842e-22	1.39226e-20
LACTB	91.8361	2.29099	0.245323	7.33627e-22	1.43552e-20
YBX3	576.142	1.44198	0.153238	7.65173e-22	1.49583e-20
EPHB4	122.08	-2.1935	0.234556	7.70655e-22	1.50512e-20
MARVELD3	37.7834	-3.53138	0.38622	7.74941e-22	1.51205e-20
NPAS3	221.082	-1.43898	0.152959	7.83332e-22	1.52698e-20
TRAF3	130.88	1.85834	0.197811	7.84139e-22	1.52711e-20
SAA2	74.4112	9.48144	1.03894	8.45878e-22	1.64579e-20
TMEM268	62.6011	1.87658	0.200023	8.71356e-22	1.69375e-20
CPSF4	154.68	-1.50294	0.160097	9.41498e-22	1.82837e-20
SYBU	160.556	2.15218	0.230569	9.72724e-22	1.88723e-20
TSPAN11	109.883	-1.85796	0.198254	9.74201e-22	1.88832e-20
EDF1	881.206	1.4868	0.158498	1.00817e-21	1.95232e-20
RUNDC1	197.258	1.48399	0.15823	1.02625e-21	1.98546e-20
RPL3	4510.76	-1.0199	0.108391	1.04358e-21	2.01711e-20
SLC7A8	128.718	-3.83321	0.421814	1.12887e-21	2.17991e-20
OSBPL11	70.164	-2.64875	0.287345	1.14101e-21	2.20128e-20
DBI	2729.37	1.19664	0.127626	1.15995e-21	2.23573e-20
CCDC34	239.335	-1.94812	0.208616	1.22913e-21	2.36685e-20
MAP9	356.048	-1.67858	0.179425	1.24503e-21	2.39523e-20
YY1AP1	203.921	1.75224	0.187365	1.25042e-21	2.40335e-20
PLEKHS1	20.1212	6.81827	0.754374	1.25633e-21	2.41245e-20
AIFM2	47.022	2.13307	0.229307	1.35389e-21	2.59712e-20
IL6ST	342.458	1.64577	0.17607	1.35502e-21	2.59712e-20
GAS2L1	178.679	-1.51041	0.161591	1.38103e-21	2.64451e-20
PKIA	205.065	-2.93819	0.321366	1.4037e-21	2.68543e-20
PSMB10	255.96	4.29996	0.475769	1.5318e-21	2.92777e-20
PGRMC2	499.76	-1.42568	0.152709	1.54753e-21	2.95509e-20
PRXL2B	168.18	-1.61428	0.173015	1.59881e-21	3.05019e-20
FLOT2	433.681	1.16692	0.124905	1.63635e-21	3.1189e-20
SDC2	508.735	-1.48979	0.15972	1.66434e-21	3.16932e-20
VPS26B	149.215	-1.67247	0.179564	1.83967e-21	3.49996e-20
CLEC2D	347.453	2.60187	0.283718	1.93794e-21	3.68012e-20
BCYRN1	17980.7	1.70344	0.183017	1.93725e-21	3.68012e-20
BTN3A1	75.2155	2.50356	0.272429	1.96338e-21	3.725e-20
PRUNE2	66.8767	-3.22947	0.356165	1.96852e-21	3.73131e-20
UBL4A	100.925	-1.95116	0.21014	2.0203e-21	3.82594e-20
METTL8	125.701	-1.50782	0.162204	2.23755e-21	4.23346e-20
KCTD7	190.388	-2.06056	0.222539	2.25047e-21	4.254e-20
GRIPAP1	334.739	1.62234	0.17458	2.27083e-21	4.28854e-20
POLA2	49.6567	2.8222	0.309812	2.29342e-21	4.32722e-20
CDKN1C	309.789	1.51903	0.16369	2.59502e-21	4.89181e-20
TRIP10	121.406	2.12106	0.22977	2.67932e-21	5.0461e-20
NDRG2	361.483	-1.57346	0.169694	2.77185e-21	5.21559e-20
NT5C3B	208.756	-1.95817	0.211888	3.01156e-21	5.66146e-20
PPP1R15B	163.262	1.96734	0.213007	3.13761e-21	5.89303e-20
ARHGAP27	55.3338	3.01203	0.333192	3.26001e-21	6.11735e-20
PAG1	195.125	-1.95158	0.211445	3.38475e-21	6.34564e-20
CRTAP	297.23	-1.84944	0.200255	3.51891e-21	6.59116e-20
SEPTIN9	983.847	-1.03522	0.11162	3.64509e-21	6.82129e-20
GRIA3	34.0399	2.46424	0.269883	3.66058e-21	6.84406e-20
LDLRAD2	131.181	2.77674	0.306253	3.6649e-21	6.84592e-20
A4GALT	46.6599	7.94137	0.887078	3.73769e-21	6.97555e-20
LRP8	221.148	1.82926	0.198227	3.82057e-21	7.12377e-20
DAAM1	591.079	-1.48546	0.160793	3.83871e-21	7.15112e-20
SLC39A1	366.596	0.985582	0.10637	4.30388e-21	8.01044e-20
TUBB	7247.37	0.816874	0.0878826	4.63124e-21	8.61194e-20
ARL10	218.065	-1.78769	0.194274	5.00244e-21	9.29378e-20
NTNG1	38.6792	-3.47654	0.388868	5.13936e-21	9.53955e-20
CXCL9	134.062	9.75537	1.09445	5.38879e-21	9.99354e-20
SNRPA1	228.855	2.0305	0.221461	5.43744e-21	1.00747e-19
NUDT4	770.63	0.858018	0.092703	6.11006e-21	1.13006e-19
ZFHX2	104.966	2.407	0.26538	7.15417e-21	1.32198e-19
HES1	419.375	-1.88703	0.206362	7.94919e-21	1.46757e-19
ACTB	12260.8	0.903529	0.0981023	8.47188e-21	1.56267e-19
RAI14	498.29	1.67835	0.183435	8.50297e-21	1.567e-19
STAU2	604.718	-1.9235	0.210657	8.69039e-21	1.6001e-19
STOM	65.2819	3.10632	0.348336	8.79699e-21	1.61828e-19
LINC00472	36.3315	2.66902	0.29687	8.92946e-21	1.64119e-19
CCDC112	132.273	-3.1415	0.352675	9.23842e-21	1.69646e-19
FNDC3B	387.677	1.35408	0.148084	9.41016e-21	1.72645e-19
NDUFAF4	169.451	1.59936	0.17498	9.42323e-21	1.72731e-19
ZNF703	61.721	-4.18554	0.473545	9.53151e-21	1.74561e-19
DOK6	158.257	-2.80031	0.312647	9.60884e-21	1.7582e-19
KDM2B	162.092	1.43883	0.157527	1.01774e-20	1.86059e-19
ID4	673.978	1.70208	0.186453	1.02263e-20	1.86787e-19
IL15	25.0502	5.6776	0.645792	1.02611e-20	1.87256e-19
MAOA	72.8853	2.54536	0.282905	1.06272e-20	1.93764e-19
BCL9L	268.964	2.26245	0.250254	1.22734e-20	2.23582e-19
LINC00324	163.171	1.95344	0.214916	1.23586e-20	2.24936e-19
NEXN	448.497	2.38715	0.264956	1.2906e-20	2.3469e-19
ATP5PO	1539.06	-1.07477	0.117704	1.30805e-20	2.37653e-19
ARID3A	342.632	1.95165	0.214864	1.30964e-20	2.37734e-19
SDC1	141.226	-3.57743	0.405263	1.33207e-20	2.41592e-19
ARID5A	108.817	2.08169	0.229864	1.42691e-20	2.58564e-19
CXCL12	283.235	-1.50574	0.165559	1.44586e-20	2.61769e-19
[truncated: 15,528 more rows]

## Sheet: Perriot et al.
gene	logFC	AveExpr	t	P.Value	adj.P.Val		hiPSC-derived astrocytes treated with vehicle vs. IL1b+TNF from Perriot et al.
[truncated: 14,672 more rows]

[truncated: 1 more sheets: Barbar et al.]
