# Supplementary material for: mTOR activation induces endolysosomal remodeling and nonclassical secretion of IL-32 via exosomes in inflammatory reactive astrocytes
Source: J Neuroinflammation. 2024 Aug 8;21:198. doi: 10.1186/s12974-024-03165-w (PMC11312292; doi:10.1186/s12974-024-03165-w)
Supplement: Supplementary file 4 — Additional file 4. Table S2: Endolysosomal-IP and total cell lysate proteomics data. [file 12974_2024_3165_MOESM4_ESM.xlsx]

## Sheet: Whole cell lysate
LFQ intensity_Veh_1	LFQ intensity_Veh_2	LFQ intensity_Veh_3	LFQ intensity_ITC_1	LFQ intensity_ITC__2	LFQ intensity_ITC__3	Log2 fold change (ITC vs. Veh)	Log-scaled p-value	FDR	Majority protein IDs	Gene symbol
29.9116	29.816	29.8546	30.2896	30.2336	30.2762	0.405749	3.62671	0.00593828	P07237	P4HB
23.8359	23.782	23.6316	24.3108	24.2014	24.3097	0.524179	2.74415	0.00594324	P83111;P83111-2	LACTB
23.4147	23.4705	23.533	23.0839	22.9542	22.9769	-0.467731	3.05337	0.0059482	P52701;P52701-3;P52701-2;P52701-4	MSH6
26.9463	26.8921	26.918	27.2735	27.3524	27.3711	0.41352	3.59366	0.00595254	P11940;P11940-2	PABPC1
31.4333	31.3522	31.2776	30.4529	30.6614	30.8633	-0.695176	2.26922	0.00595318	P04406;P04406-2	GAPDH
24.1682	24.3918	24.3126	25.3221	25.0376	24.8502	0.779129	2.16395	0.00595759	Q9Y4K0	LOXL2
23.167	23.2439	23.3685	22.4858	22.6834	22.145	-0.821727	2.09316	0.00595816	Q8WYL5;Q8WYL5-2;Q8WYL5-4	SSH1
22.1689	22.2808	22.7736	23.7139	23.4048	23.218	1.03782	1.93513	0.00596265	Q8NAP3	ZBTB38
25.4114	25.5544	25.5513	26.0497	25.9984	25.93	0.486975	2.94282	0.00596315	P26358-2;P26358;P26358-3	DNMT1
25.3952	25.474	25.4036	25.9769	25.9004	25.8153	0.473274	3.06287	0.00596771	O15031	PLXNB2
26.5576	26.3286	26.4585	25.9187	25.8829	25.9687	-0.52476	2.7517	0.00596815	P55735;P55735-2;P55735-4;P55735-3	SEC13
21.3919	21.447	21.4422	20.4906	20.9006	20.8018	-0.696037	2.29553	0.00597279	Q9UK99-3;Q9UK99-2;Q9UK99	FBXO3
24.6248	24.1578	24.0678	23.092	23.4336	23.4666	-0.952677	1.97703	0.00597315	Q92882	OSTF1
23.0077	23.1278	23.1029	22.5711	22.6791	22.5644	-0.474611	3.0924	0.00597757	Q8TEW0;Q8TEW0-2;Q8TEW0-11;Q8TEW0-4;Q8TEW0-8;Q8TEW0-6;Q8TEW0-7;Q8TEW0-10;Q8TEW0-5;Q8TEW0-3;Q8TEW0-9	PARD3
26.5563	26.6189	26.5699	26.1543	26.1848	26.2224	-0.394498	3.87039	0.00597787	Q12792;Q12792-3;Q12792-4	TWF1
21.1049	20.9157	20.8754	20.4783	20.2181	20.3233	-0.625428	2.42201	0.00597817	Q99576-3	TSC22D3
26.6259	26.306	26.2189	24.6215	25.587	25.1487	-1.26451	1.843	0.00598273	P00568	AK1
25.7842	25.5157	25.914	24.921	25.137	24.9838	-0.724016	2.24943	0.00598296	Q9UK76;Q9UK76-3;Q9UK76-2	HN1
26.2501	26.3795	26.2838	25.4854	25.8284	25.6911	-0.636196	2.39738	0.00598319	Q13557-8;Q13557-10;Q13557;Q13557-6;Q13557-11;Q13557-12;Q13557-5;Q13557-4	CAMK2D
22.9742	23.2037	23.048	23.7314	23.8753	23.5788	0.653149	2.4072	0.0059879	P21397;P21397-2	MAOA
20.6406	23.0434	23.6459	18.7534	19.3521	19.4981	-3.24211	1.57529	0.00598806	Q9NXD2	MTMR10
21.9001	21.8352	21.9889	21.3176	21.4737	21.4197	-0.504398	2.85678	0.00598823	O15084;O15084-2	ANKRD28
21.277	21.264	21.2613	19.851	20.6357	20.255	-1.02022	1.96629	0.00599308	Q9HC56-2;Q9HC56	PCDH9
22.8107	23.071	22.8709	22.331	22.2085	22.3935	-0.606492	2.5	0.00599317	Q66K14-2;Q66K14	TBC1D9B
23.3178	22.9663	23.4532	22.4918	22.5195	22.4462	-0.759975	2.18058	0.00599327	Q9BVM2	DPCD
24.6761	24.7458	24.7592	24.1812	23.9434	23.645	-0.80378	2.15952	0.00599827	O43768-2;O43768;O43768-9;O43768-3;O43768-4;O43768-6;O43768-5;O43768-7	ENSA
30.8807	30.9644	31.0709	30.5098	30.4817	30.4704	-0.484671	3.00006	0.00599829	P17096;P17096-3	HMGA1
25.7447	25.6629	25.8305	24.3441	24.7645	25.1099	-1.00652	1.94599	0.00599832	Q9BRA2	TXNDC17
25.1679	24.9466	24.6564	23.8956	24.1634	24.1768	-0.845034	2.0796	0.00600337	Q14919;Q14919-2	DRAP1
24.1034	23.8331	24.7402	22.7536	23.0943	23.1455	-1.22777	1.8467	0.00600342	Q96C90	PPP1R14B
24.0471	24.2088	23.8714	24.6731	24.6453	24.6629	0.617999	2.494	0.00600347	Q9H553;Q9H553-2	ALG2
27.6769	27.7351	27.9392	26.8597	27.1697	27.1784	-0.714486	2.25355	0.00600844	P00558;P00558-2	PGK1
21.9785	21.943	22.2916	20.1734	21.3041	20.2377	-1.4993	1.76129	0.00600855	Q9NVX7;Q9NVX7-2	KBTBD4
24.7007	24.7274	24.725	25.2255	25.0988	25.1314	0.434158	3.43359	0.00600867	Q86SF2	GALNT7
23.4925	23.5781	23.4042	23.9753	24.0026	24.1935	0.565502	2.57589	0.00601331	Q6PD62	CTR9
24.2677	24.3817	24.0309	23.328	23.6273	23.5375	-0.729146	2.23192	0.00601351	Q96IG2-2;Q96IG2	FBXL20
26.092	26.0593	26.3052	26.7015	26.7411	26.6819	0.555983	2.66688	0.0060137	Q9UBS4	DNAJB11
21.198	21.0399	21.1355	22.0771	22.0098	21.6219	0.778526	2.19221	0.00601389	O00214-2;O00214	LGALS8
25.3574	25.4733	25.3899	25.959	25.8066	25.8859	0.476948	2.9837	0.00601832	P55265-4;P55265;P55265-5	ADAR
27.1879	27.2109	27.0915	27.7552	27.6254	27.9352	0.608484	2.48253	0.0060186	P49257	LMAN1
25.2782	25.2006	25.171	25.8972	25.6446	25.7824	0.558137	2.65951	0.00601885	Q96A33;Q96A33-2	CCDC47
26.8726	26.8647	26.8507	27.4013	27.3217	27.2414	0.458832	3.22389	0.00601911	P13674	P4HA1
24.2642	24.346	24.3282	23.6027	23.8773	23.7714	-0.562336	2.59233	0.00602333	Q9BRT3	MIEN1
24.1621	23.949	24.3384	23.4174	23.4821	23.534	-0.672037	2.33471	0.00602369	P53602	MVD
22.7603	22.689	23.0724	22.1408	22.2086	22.1109	-0.687128	2.32079	0.00602401	Q53HC9	TSSC1
20.9095	21.0407	21.2999	21.7643	21.7822	21.7299	0.675404	2.36718	0.00602435	Q13535-2;Q13535-3;Q13535	ATR
23.1073	23.2738	23.3221	23.6983	23.8937	23.8653	0.584688	2.55317	0.00602879	Q15014	MORF4L2
26.3818	26.3384	26.315	25.8338	25.9494	25.9351	-0.438961	3.35213	0.00602918	O60701;O60701-2;O60701-3	UGDH
30.69	30.6706	30.7346	29.9751	30.2675	30.0965	-0.585382	2.59677	0.00602959	P62258;P62258-2	YWHAE
26.9646	26.5147	27.0813	25.6581	25.8643	26.1008	-0.979125	1.98406	0.00603436	P07108;P07108-3;P07108-2;P07108-4;P07108-5;P07108-6	DBI
23.6571	23.453	23.6587	23.083	22.7157	22.7232	-0.748957	2.24002	0.00603484	Q9UEE9	CFDP1
26.0184	26.0604	26.0239	26.3976	26.4154	26.4751	0.395149	3.90394	0.00603955	Q969X5;Q969X5-2	ERGIC1
20.608	21.0135	20.8869	21.456	21.9501	21.9223	0.940006	2.0306	0.0060401	Q96BK5;Q9BT81-2;Q96BK5-2	PINX1
22.7546	22.0265	22.1448	20.7479	21.1406	21.3795	-1.21932	1.85909	0.00604475	Q9H7P6-2;Q9H7P6	MVB12B
24.4067	24.4218	24.488	24.9237	24.9018	25.118	0.542327	2.75401	0.00604538	Q9Y3T9	NOC2L
21.3871	20.8064	21.689	23.6706	22.6642	22.5708	1.67438	1.73045	0.00604996	P25942	CD40
24.2595	24.3554	24.5743	23.518	23.8412	23.6448	-0.728414	2.27427	0.00605066	P46109	CRKL
23.0847	22.9106	23.078	22.2134	22.432	22.5086	-0.639738	2.43275	0.00605517	Q96CW5;Q96CW5-2	TUBGCP3
23.1925	23.3306	23.2919	23.879	23.7559	23.7186	0.512837	2.89187	0.00605594	Q96AA3	RFT1
26.5641	26.3453	26.4533	25.6852	25.9022	25.9392	-0.612012	2.42162	0.00606101	P55060-3;P55060;P55060-4	CSE1L
22.9545	22.7645	22.9773	22.1235	22.3404	22.3502	-0.62738	2.48059	0.00606124	Q9Y4P8-4;Q9Y4P8	WIPI2
19.8125	18.8929	18.5508	21.1563	21.0118	20.2635	1.72513	1.67767	0.00606601	Q9UP65-2;Q9UP65;Q9UP65-3	PLA2G4C
26.723	26.7248	26.8019	26.3721	26.3251	26.3157	-0.412308	3.71549	0.00606655	Q9Y383	LUC7L2
22.0737	21.9597	22.323	22.6982	22.873	22.7805	0.665061	2.30438	0.00607102	Q4ZIN3-2;Q4ZIN3	TMEM259
26.6906	26.8246	26.7379	25.6909	26.2292	25.803	-0.843322	2.1261	0.00607187	P09972	ALDOC
21.3436	21.2705	21.8229	20.5803	20.5842	20.7218	-0.850271	2.04419	0.00607603	Q13164;Q13164-2;Q13164-3	MAPK7
25.4868	25.7657	25.7369	24.2872	24.6342	25.0037	-1.02145	1.97871	0.00607719	Q04760;Q04760-2	GLO1
23.4634	23.209	23.58	22.6358	22.7869	22.803	-0.675573	2.28676	0.00608106	Q14185	DOCK1
23.2977	23.6094	23.5042	22.8325	22.8281	22.9093	-0.613804	2.52467	0.00608253	P29372-5;P29372-4;P29372-2;P29372	MPG
23.6099	23.5539	23.7663	22.6734	22.9221	23.115	-0.739869	2.18077	0.00608609	Q05193-3;Q05193;Q05193-5;Q05193-2	DNM1
20.2671	20.838	21.0137	19.5872	19.8014	19.4961	-1.07804	1.94525	0.00608787	Q9BZF3-2;Q9BZF3-4;Q9BZF3;Q9BZF3-3;Q9BZF3-5	OSBPL6
26.3527	26.6357	26.3621	27.0567	27.0079	27.0676	0.593889	2.48276	0.00609114	Q9HD45	TM9SF3
24.1908	24.5731	24.3395	25.0924	25.0055	25.0276	0.674035	2.38377	0.00609323	Q9NV96;Q9NV96-2;Q9NV96-3	TMEM30A
25.8175	25.9206	25.7551	26.4976	26.3061	26.321	0.543837	2.64915	0.00609619	Q9Y5L4	TIMM13
20.6722	21.0103	20.9702	21.9346	21.678	21.5149	0.824923	2.15195	0.00609859	P18850	ATF6
22.8357	22.6134	22.9013	23.4536	23.4692	23.287	0.619843	2.38746	0.00609975	Q9BUP3-3;Q9BUP3	HTATIP2
23.0581	23.1847	23.3292	22.51	22.5758	22.6963	-0.596649	2.47611	0.00610124	Q9Y4C2-2;Q9Y4C2	TCAF1
25.175	25.1806	25.3204	24.6108	24.7452	24.7515	-0.522837	2.85938	0.00610396	Q9UBF2;Q9UBF2-2	COPG2
24.2289	23.9392	24.2437	23.4344	23.5976	23.3381	-0.680562	2.26061	0.00610475	O75832;O75832-2	PSMD10
26.7334	26.8898	26.8087	27.3493	27.3116	27.2238	0.484234	2.93462	0.00610631	P11387	TOP1
25.5373	25.7465	25.4833	26.1039	26.232	26.2719	0.613544	2.53015	0.00610935	Q9BW60;Q9BW60-2	ELOVL1
22.1019	22.1641	22.2704	21.7505	21.6915	21.616	-0.492771	2.8481	0.00610975	P06746	POLB
23.7419	24.5664	23.9421	25.5783	25.6608	24.9653	1.31805	1.78447	0.00611139	P04114	APOB
23.815	23.8523	23.944	23.0028	23.3896	23.1506	-0.689456	2.3552	0.00611474	O00273	DFFA
20.7459	20.2611	20.4118	21.4511	21.1023	21.468	0.8675	2.01661	0.00611475	Q7Z3D4	LYSMD3
22.7466	22.5646	22.6768	22.1664	21.6556	21.7649	-0.800378	2.08753	0.00611977	Q8N806	UBR7
29.8674	29.7241	29.9921	29.1303	29.357	29.1441	-0.65073	2.43703	0.00612014	P07195	LDHB
22.1373	21.9015	22.2268	21.2538	21.5563	21.3454	-0.703377	2.22354	0.00612479	Q93100-4;Q93100-3;Q93100-2;Q93100	PHKB
22.8089	22.8616	23.0879	22.2906	22.362	22.1357	-0.656671	2.42391	0.00612555	P56945;P56945-5;P56945-8;P56945-3;P56945-7;P56945-2;P56945-6;P56945-4	BCAR1
25.8103	25.7345	25.9028	25.2784	25.3556	25.3266	-0.495696	3.11857	0.0061279	Q9UNH7;Q9UNH7-2	SNX6
26.5362	26.4639	26.566	25.6935	26.0162	25.9248	-0.643863	2.51288	0.00612797	P78417;P78417-3;P78417-2	GSTO1
23.5264	23.2826	23.6727	22.8369	22.7009	22.8846	-0.686464	2.2538	0.00612983	Q9P2K8;Q9P2K8-2	EIF2AK4
19.9913	20.1051	20.4653	19.4069	19.4624	19.1972	-0.831745	2.14628	0.00613097	Q86TP1;Q86TP1-5;Q86TP1-4;Q86TP1-3;Q86TP1-2	PRUNE
24.3764	24.3473	24.4517	24.8629	25.211	25.0957	0.664768	2.46635	0.00613358	P42224;P42224-2	STAT1
19.8574	20.8521	19.5605	21.4681	21.8804	21.9256	1.66805	1.79303	0.00613358	Q13077-2;Q13077	TRAF1
23.0782	23.0915	23.1469	22.6659	22.7001	22.7492	-0.400447	3.62654	0.00613487	Q7L775	EPM2AIP1
24.7371	24.7551	24.7228	24.3452	24.1363	24.1824	-0.517064	2.89315	0.0061364	Q6ZMZ3;Q6ZMZ3-2;Q6ZMZ3-3	SYNE3
22.6214	22.8558	22.8918	23.3978	23.3985	23.3621	0.596469	2.6517	0.00613919	O95602	POLR1A
21.9681	22.0327	22.4953	21.198	21.3897	21.2325	-0.891983	2.14467	0.00613928	P06753-6	TPM3
25.4322	25.2472	25.6442	24.4985	24.7118	24.8327	-0.760204	2.13944	0.00613992	Q9NY33;Q9NY33-4	DPP3
19.8484	21.7127	20.6237	22.6084	23.9145	22.9298	2.42263	1.65237	0.00614184	Q03169	TNFAIP2
23.5117	22.8631	23.4616	22.2322	22.2918	22.3225	-0.996643	2.04558	0.00614482	Q9BW83-2;Q9BW83	IFT27
22.0336	22.06	22.0204	22.4653	22.45	22.3773	0.392872	3.73365	0.00614498	O00443	PIK3C2A
25.1401	24.983	25.2288	25.7914	25.6474	25.6929	0.593283	2.68356	0.00614498	Q969V3-2;Q969V3	NCLN
21.9591	22.5799	22.0667	19.4553	21.1533	19.6088	-2.12944	1.68231	0.00614729	A6NKD9	CCDC85C
23.8534	23.8111	23.4573	24.4664	24.4134	24.7171	0.825073	2.20574	0.00615046	Q9NX62	IMPAD1
24.1993	24.3034	24.158	25.0124	24.7161	24.8369	0.634888	2.56257	0.0061507	Q8IY81	FTSJ3
19.6307	19.6181	20.0191	22.4216	20.936	21.2825	1.79076	1.72976	0.00615275	P24821-4;P24821-2	TNC
23.5252	23.6424	23.6283	24.3754	24.1865	24.0829	0.616316	2.56612	0.00615385	Q9Y6M5	SLC30A1
22.035	22.1817	22.0644	21.3639	21.3287	21.6247	-0.654613	2.49414	0.00615611	Q53GT1;Q53GT1-3	KLHL22
22.0794	22.0823	21.6765	21.2681	20.9206	21.0382	-0.870462	2.17054	0.00615642	Q96PE1;Q96PE1-2;Q96PE1-3	GPR124
23.6488	23.9018	23.7067	22.6849	20.6835	20.9121	-2.32559	1.66228	0.00615822	Q7Z6K5-2;Q7Z6K5	ARPIN
24.0914	24.1338	24.0639	23.6067	23.5334	23.6976	-0.483788	3.13995	0.00615942	P37235;P84074	HPCAL1;HPCA
26.137	26.0693	25.9722	25.0807	25.5794	25.1888	-0.776474	2.09103	0.00616077	P30085-3;P30085;P30085-2	CMPK1
27.267	27.1351	27.276	26.4812	26.7489	26.6174	-0.610229	2.61213	0.00616176	P40763;P40763-3	STAT3
25.1632	25.4261	25.3662	24.331	24.6851	24.6395	-0.766664	2.30363	0.00616216	O00193	SMAP
24.4405	24.3249	24.4444	25.0167	24.9114	24.8405	0.519601	2.89096	0.0061637	Q99985	SEMA3C
25.348	25.3396	25.4622	26.0271	25.9175	25.8288	0.541245	2.82959	0.006165	Q13439-4;Q13439;Q13439-3;Q13439-5	GOLGA4
21.3779	21.4722	21.4453	20.668	20.8368	20.9976	-0.597684	2.41755	0.00616573	O00213-2;O00213;O00213-4;O00213-6;O00213-3;O00213-5	APBB1
23.7505	23.6241	23.6235	24.1803	24.1479	24.1005	0.476824	3.23277	0.00616743	P98082;P98082-3;P98082-2	DAB2
24.0464	23.8562	24.275	23.1881	23.243	23.4184	-0.776043	2.29069	0.00616791	Q9NP74;Q9NP74-2;Q9NP74-3	PALMD
20.3702	20.3201	20.2439	21.3582	20.9083	20.982	0.771427	2.23166	0.00616919	Q8NC60	NOA1
21.1552	21.3546	21.1904	21.807	21.8838	21.7159	0.568807	2.72	0.0061706	Q96NB3	ZNF830
19.4084	20.461	20.5349	21.6071	21.6845	21.3897	1.42566	1.722	0.00617069	P48960-2;P48960-3;P48960	CD97
23.8681	24.1298	24.1723	25.0694	24.729	24.747	0.791757	2.25264	0.00617311	Q9Y3A6;Q9Y3A6-2	TMED5
24.289	24.3399	24.4689	23.7278	23.8998	23.7099	-0.586768	2.71816	0.00617367	Q9NPQ8-4;Q9NPQ8;Q9NPQ8-3;Q9NPQ8-2	RIC8A
23.3814	23.3433	23.7897	24.1777	24.4225	24.4865	0.857421	2.1291	0.00617469	Q9NRX1	PNO1
24.2421	24.5826	24.1007	25.1845	25.1203	24.9539	0.777803	2.0953	0.00617566	Q9GZR7;Q9GZR7-2	DDX24
28.6325	28.4209	28.6155	27.7637	27.9408	28.0244	-0.646644	2.49034	0.0061762	P18669	PGAM1
23.4294	23.5552	23.5377	23.0843	23.0182	23.0085	-0.47045	3.28926	0.0061788	Q9UKX5;Q9UKX5-2	ITGA11
26.8335	26.8293	26.7322	27.4609	27.2575	27.3191	0.547475	2.8711	0.00617944	P42704	LRPPRC
25.3188	25.4893	25.6098	24.8613	24.9292	24.7894	-0.612633	2.55061	0.0061802	Q08209-2;Q08209-3;Q08209;Q08209-5	PPP3CA
23.7641	23.6686	23.7129	24.6029	24.3844	24.1831	0.674917	2.25288	0.00618065	Q9UMY1;Q9UMY1-2	NOL7
24.4727	24.2679	24.3901	23.251	23.6636	23.7235	-0.830833	2.18393	0.00618182	Q9C0B1	FTO
24.3141	24.1703	24.1746	23.3515	23.6296	23.7051	-0.657596	2.30162	0.00618301	Q16527	CSRP2
23.7253	23.9055	23.9813	24.3903	24.6164	24.6504	0.681685	2.44085	0.0061845	Q8TDB6	DTX3L
28.7655	28.7071	28.8458	28.0832	28.2307	28.2986	-0.568615	2.78502	0.00618522	Q01518	CAP1
24.6709	24.8156	24.9255	25.3445	25.4693	25.3039	0.568573	2.51208	0.00618563	Q92545	TMEM131
23.448	23.2852	23.3943	23.8688	24.2575	24.246	0.748304	2.26976	0.00618571	O95340;O95340-2	PAPSS2
24.0326	23.6955	23.7098	24.8264	24.4539	24.5991	0.813836	2.20605	0.00618744	Q13015	MLLT11
20.9634	21.0729	20.5205	21.6453	22.3035	22.0432	1.14504	1.961	0.00619021	O95379-3;O95379-2;O95379;O95379-4	TNFAIP8
29.2238	29.4886	29.6944	28.7769	28.7144	28.7698	-0.715258	2.18493	0.00619063	P27348	YWHAQ
21.8945	22.4001	22.2543	23.2069	23.1626	22.8958	0.905479	2.14387	0.00619101	Q8IWE4	DCUN1D3
23.4348	23.4314	23.2049	23.9933	23.8665	24.0533	0.614035	2.54852	0.00619124	Q08431-3;Q08431;Q08431-4;Q08431-2	MFGE8
26.4183	26.6974	26.5832	26.0095	25.9236	25.7625	-0.667725	2.44923	0.00619308	P17813;P17813-2	ENG
23.7914	23.6944	23.8135	23.0574	23.3094	23.2591	-0.557849	2.54991	0.00619563	O43592	XPOT
23.4957	23.8593	23.8315	24.7216	24.6009	24.3594	0.831795	2.20452	0.00619593	Q9NPL8	TIMMDC1
26.1578	26.037	26.1228	26.5256	26.5489	26.5408	0.43254	3.53575	0.00619678	Q8N556;Q8N556-2	AFAP1
23.1929	23.0975	23.0465	23.7521	23.5762	23.6361	0.542481	2.89538	0.00619681	Q9BWU0	SLC4A1AP
23.462	23.6531	23.7472	22.6143	23.045	22.7989	-0.801352	2.22444	0.00619872	O75688;O75688-4;O75688-2;O75688-5	PPM1B
26.1956	26.6209	26.5122	25.4526	25.8505	25.5245	-0.833687	2.03612	0.00620065	Q96FQ6	S100A16
20.613	20.8037	20.6033	21.3691	21.4626	21.1793	0.663667	2.48126	0.00620167	Q9H9L3	ISG20L2
23.5808	23.9077	23.6353	23.0698	23.076	23.0663	-0.637227	2.48916	0.00620233	Q9NT68;Q9NT68-2	TENM2
31.9714	31.8957	31.7929	31.2462	31.3512	31.4069	-0.551917	2.85467	0.00620263	P07355;P07355-2;A6NMY6	ANXA2;ANXA2P2
24.7231	24.5671	24.6525	23.7496	24.1397	23.9228	-0.710208	2.36904	0.00620438	O15067	PFAS
24.2421	24.3288	24.2935	24.7772	24.7415	24.6531	0.435795	3.20814	0.00620567	Q5JTH9;Q5JTH9-2;Q5JTH9-3	RRP12
23.9357	24.1756	23.8967	24.6004	24.6434	24.5897	0.608503	2.62582	0.00620741	P78324-4;P78324	SIRPA
24.5185	24.6682	24.5801	24.1148	24.1541	24.1166	-0.460417	3.27705	0.00620789	Q9Y2X7-3;Q9Y2X7	GIT1
28.7421	28.7223	28.9287	27.9335	28.2191	28.1826	-0.685961	2.45477	0.00620845	P18206;P18206-2	VCL
23.5934	23.6081	23.943	22.9912	23.0316	23.0486	-0.691027	2.40751	0.00621005	Q96P47;Q96P47-2;Q96P47-4;Q96P47-3;Q96P47-6;Q96P47-5	AGAP3
22.9623	22.8553	23.1116	23.7767	23.4682	23.862	0.725894	2.17258	0.0062107	Q5MIZ7-3;Q5MIZ7-2;Q5MIZ7	SMEK2
24.3675	24.3543	24.7319	23.5182	23.8173	23.7217	-0.798812	2.20299	0.00621345	P52888	THOP1
22.8671	22.6737	22.936	23.3522	23.5467	23.5519	0.658009	2.52083	0.00621429	Q9Y3L3;Q6ZT62-2;Q6ZT62;Q9Y3L3-2	SH3BP1
26.2598	26.2557	26.4731	25.69	25.8657	25.6966	-0.578736	2.48689	0.00621573	P43034	PAFAH1B1
22.7102	22.426	22.4794	21.478	21.9359	21.7395	-0.820751	2.17745	0.00621903	P62253	UBE2G1
23.5613	23.5769	24.3922	22.1744	22.7389	22.3968	-1.40679	1.93189	0.00621998	Q96JY6;Q96JY6-5;Q96JY6-3	PDLIM2
21.6924	22.7339	22.5583	20.9976	20.9249	20.9383	-1.3746	1.88415	0.00622013	Q9C0H6;Q9C0H6-2	KLHL4
24.5141	24.6745	24.6046	25.3748	25.1565	25.071	0.603024	2.39253	0.00622045	Q86YP4-3;Q86YP4;Q86YP4-2	GATAD2A
24.168	23.7816	24.022	22.6802	23.2315	23.22	-0.946613	1.94051	0.00622078	Q15126	PMVK
24.1694	24.2656	24.0844	24.8018	24.7296	24.6295	0.547136	2.78506	0.00622462	Q14684;Q14684-2	RRP1B
27.6527	27.593	27.9121	26.8152	27.0343	27.1564	-0.717292	2.1647	0.00622542	Q9UHD8-5;Q9UHD8-7;Q9UHD8-2;Q9UHD8;Q9UHD8-3	2021-09-09
24.4178	24.4972	24.4892	24.1071	24.0582	24.068	-0.390324	3.73487	0.00622583	P04066	FUCA1
24.238	24.2794	24.5564	23.4113	23.735	23.6111	-0.772119	2.30693	0.00622599	Q8IZQ1-2;Q8IZQ1	WDFY3
23.6049	23.8496	23.905	23.098	23.1785	23.1188	-0.654722	2.6288	0.00622626	Q9NZJ4;Q9NZJ4-2	SACS
23.4606	23.7344	23.6891	22.2746	22.9512	22.4932	-1.05505	2.08545	0.0062284	O43598	DNPH1
22.0316	22.4348	22.1389	23.2825	22.8598	23.0512	0.86271	2.1334	0.00623022	Q5T200	ZC3H13
22.2862	22.1634	21.9299	22.943	23.0838	22.6758	0.77434	2.08626	0.0062304	Q9P2E5;Q9P2E5-2	CHPF2
23.7243	23.9114	23.7693	24.4387	24.7774	24.3604	0.723811	2.17912	0.00623089	P11169;Q8TDB8-4;Q8TDB8-2;Q8TDB8;Q8TDB8-5	SLC2A3;SLC2A14
31.234	31.0536	31.2387	30.1934	30.3284	30.6312	-0.79107	2.28187	0.00623186	Q71U36;Q71U36-2;P0DPH8;P0DPH7;Q6PEY2	TUBA1A;TUBA3E
25.4208	25.4093	25.3536	24.8989	24.9422	24.9929	-0.449899	3.71582	0.00623256	Q9ULC4-3;Q9ULC4;Q9ULC4-2	MCTS1
27.618	27.7461	27.8075	26.9343	27.1264	27.1797	-0.643736	2.63887	0.00623459	P22314-2;P22314	UBA1
22.1161	22.3276	22.0798	23.0037	22.6596	22.9135	0.684439	2.22028	0.00623539	Q6NW34	C3orf17
24.4576	24.4334	24.5129	23.5564	23.8811	23.9099	-0.685519	2.39014	0.00623582	A0AVT1;A0AVT1-2	UBA6
22.8721	22.9431	22.879	23.2856	23.4467	23.5139	0.517345	2.71533	0.00623596	Q8IXQ6-3;Q8IXQ6-2;Q8IXQ6	PARP9
23.69	23.6532	23.8955	22.6918	23.0483	23.0876	-0.803624	2.26667	0.00623774	Q96MW1;Q96MW1-2	CCDC43
22.6558	22.53	22.1893	23.5139	23.3316	23.2041	0.891448	2.23766	0.00623887	Q9Y2R4	DDX52
25.4324	25.6874	25.4607	26.2478	26.0919	26.0473	0.602165	2.40029	0.00624038	Q13443;Q13443-2	ADAM9
27.7492	27.7208	27.623	28.3272	28.1524	28.3562	0.580931	2.84167	0.0062408	Q96AG4	LRRC59
24.549	24.4531	24.8892	23.6222	23.8109	24.0001	-0.819388	2.05638	0.00624104	P30740;P30740-2	SERPINB1
22.0515	22.1878	22.3239	21.6735	21.5268	21.5285	-0.611481	2.56727	0.00624144	Q14689-6;Q14689;Q14689-5;Q14689-3;Q14689-2;Q14689-4	DIP2A
22.7991	22.76	22.6778	22.3003	22.3084	22.2371	-0.463655	3.40626	0.00624363	Q8TDW0	LRRC8C
23.6756	23.8348	23.7472	23.2575	23.1061	22.9966	-0.632509	2.69188	0.00624519	Q14644-2;Q14644	RASA3
24.0445	24.3211	24.4666	23.5593	23.6502	23.3435	-0.759706	2.10891	0.00624539	P49593;P49593-2	PPM1F
22.2754	22.3065	22.235	22.7024	22.6259	22.7262	0.412521	3.45007	0.00624613	O15381;O15381-2;O15381-5;O15381-3;O15381-4	NVL
22.7893	22.9309	22.4142	24.0107	23.7074	23.5201	1.0346	2.10118	0.00624701	Q96G21	IMP4
23.4039	23.3885	23.4659	23.806	23.8899	23.8401	0.425901	3.6332	0.00624707	Q7L2E3-3;Q7L2E3;Q7L2E3-2	DHX30
24.1419	24.3744	24.2686	22.8527	23.5568	23.2869	-1.0295	2.05344	0.00624953	Q9BUT1;Q9BUT1-2	BDH2
22.4951	22.6539	22.7588	23.267	23.1475	23.1606	0.55575	2.53969	0.0062504	Q86UU0-4;Q86UU0-2;Q86UU0;Q86UU0-3	BCL9L
24.4198	24.25	24.2015	24.9315	24.7794	25.1017	0.647047	2.3199	0.00625122	Q9NX58	LYAR
24.4952	24.7308	24.6349	23.8345	23.8908	23.3892	-0.91545	2.2151	0.00625152	Q13542	EIF4EBP2
21.9326	22.0228	22.1887	20.8557	21.3771	21.2734	-0.879299	2.12306	0.00625271	Q9ULZ3;Q9ULZ3-2;Q9ULZ3-3	PYCARD
24.1799	23.8667	24.1146	23.0672	23.3325	23.3869	-0.791492	2.34715	0.00625324	P48147	PREP
26.2065	26.2933	26.2577	26.8394	26.7093	26.7519	0.514362	3.44383	0.00625339	P08195-2;P08195-3;P08195;P08195-4	SLC3A2
25.9775	26.0381	26.1684	25.5849	25.613	25.5111	-0.491711	2.8113	0.00625542	Q6P1N0;Q6P1N0-2	CC2D1A
22.1314	22.2896	22.2787	22.7689	23.085	22.8657	0.673321	2.49449	0.00625544	Q6ZS17-2;Q6ZS17;Q6ZS17-3;Q6ZS17-4	FAM65A
19.8762	20.1743	20.6073	21.4503	21.03	21.3126	1.04502	1.88211	0.00625633	P32004-3;P32004-2;P32004	L1CAM
28.4494	28.495	28.546	27.7273	27.9416	27.9778	-0.614527	2.75091	0.00625787	P04792	HSPB1
25.3134	25.335	25.2912	24.6672	24.9001	24.756	-0.538771	2.83733	0.00625836	O94804	STK10
23.2117	23.3024	23.4096	22.5186	22.7774	22.4618	-0.721963	2.51539	0.00625907	Q9Y4P1-6;Q9Y4P1;Q9Y4P1-2;Q9Y4P1-4	ATG4B
24.8514	24.7815	24.6978	25.3912	25.3164	25.2429	0.539947	3.02736	0.00625948	Q9UGP8	SEC63
23.1176	23.1324	23.3746	22.3196	22.4958	22.5698	-0.746473	2.58579	0.00626048	Q13464	ROCK1
23.2772	23.0707	23.4626	22.4493	22.6405	22.499	-0.740587	2.36739	0.00626136	P12277	CKB
20.8103	21.0061	20.9041	20.1732	20.3778	20.4226	-0.582301	2.43915	0.0062617	Q8TCA0-3;Q8TCA0	LRRC20
23.4302	23.6138	23.7639	22.7182	22.9355	22.9859	-0.722743	2.33065	0.00626401	Q9H425;Q9H425-3;Q9H425-2	C1orf198
20.6415	20.5564	21.0316	21.6317	21.8213	21.5132	0.912203	2.22009	0.00626423	Q16763	UBE2S
24.0311	24.1427	23.9567	23.2375	23.5206	23.3521	-0.673443	2.62251	0.00626556	Q9NYB9-2;Q9NYB9-4;Q9NYB9;Q9NYB9-3	ABI2
23.8412	24.0913	23.5814	24.8141	24.7191	24.5921	0.870415	2.25015	0.00626573	Q9HBL0	TNS1
21.0517	20.916	21.2139	22.0177	22.3276	21.6484	0.937391	1.92296	0.00626667	Q9UPU9;Q9UPU9-3;Q9UPU9-2	SAMD4A
21.6866	21.9534	22.1407	22.6552	22.8526	22.779	0.835391	2.35969	0.00626695	Q8IY21	DDX60
27.2234	27.0057	27.0518	26.2166	26.3809	26.5526	-0.710245	2.42316	0.0062673	P11413;P11413-2;P11413-3	G6PD
22.0944	22.1029	22.2809	21.4741	20.8736	20.9026	-1.07597	2.20247	0.00626757	P78549-3;P78549-2;P78549	NTHL1
23.6474	23.0693	22.5553	24.5264	25.2538	24.5182	1.67549	1.86426	0.0062706	Q96BZ8	LENG1
27.8706	27.9725	27.9051	28.3966	28.2826	28.3777	0.436277	3.15172	0.00627164	Q8NBS9;Q8NBS9-2	TXNDC5
23.3418	23.5101	23.3199	23.9213	24.0249	23.9223	0.565551	2.91271	0.006272	Q96EX1	SMIM12
25.8613	25.7313	25.8708	25.3154	25.2995	25.3486	-0.499928	3.34527	0.00627207	P10155;P10155-3;P10155-5;P10155-4	TROVE2
24.9039	24.8395	24.7271	25.5549	25.3117	25.6017	0.665943	2.52011	0.00627324	Q8N766-2;Q8N766;Q8N766-3;Q8N766-4	EMC1
25.7671	25.7145	25.9388	24.6875	25.1035	25.0661	-0.854428	2.33769	0.00627359	Q12765;Q12765-2;Q12765-3	SCRN1
26.9756	26.8559	26.9061	26.4463	26.3073	26.3588	-0.541707	3.27451	0.00627469	Q7LBC6;Q7LBC6-2	KDM3B
24.2484	24.1277	24.5331	22.9271	23.4439	23.5735	-0.988253	1.88955	0.00627663	Q14914-2;Q14914	PTGR1
24.5707	24.8857	24.8019	25.5988	25.4607	25.37	0.723707	2.48268	0.00627699	P46087;P46087-4;P46087-2;P46087-3	NOP2
24.0961	23.8198	23.6739	22.4347	23.0595	22.8642	-1.07714	2.07788	0.00627828	Q9GZP4-2;Q9GZP4	PITHD1
23.3003	23.099	23.0009	21.9267	22.2162	22.4513	-0.935333	2.22472	0.00627859	Q99447-2;Q99447-4;Q99447;Q99447-3	PCYT2
24.9905	25.2621	25.2331	24.3056	24.5617	24.5014	-0.705647	2.43675	0.0062792	P06132	UROD
28.9564	29.2115	29.2552	27.9837	28.2526	28.4554	-0.910517	2.27525	0.00628025	P09936	UCHL1
22.8234	22.8604	22.6576	23.2877	23.5449	23.3193	0.603499	2.38579	0.00628162	Q9NS00-2;Q9NS00	C1GALT1
27.0498	26.4041	27.1032	25.5346	25.7216	25.7515	-1.18312	2.13822	0.00628182	O75368	SH3BGRL
21.9049	21.72	21.6161	22.477	22.4043	22.3272	0.65586	2.63853	0.00628338	Q7L8L6	FASTKD5
23.6555	23.8101	24.0155	23.1317	23.1597	22.9498	-0.746617	2.42547	0.00628457	P57772;P57772-2	EEFSEC
22.448	22.4764	22.8511	21.677	21.7764	21.8669	-0.818424	2.35843	0.00628512	Q9GZN8;Q9GZN8-2	C20orf27
22.85	23.0425	23.1092	23.6322	23.6072	23.5464	0.594673	2.72164	0.00628517	Q6DKI1;Q6DKI1-2	RPL7L1
21.4753	21.7529	21.7923	22.3099	22.7424	22.37	0.800619	2.05145	0.00628662	Q15771	RAB30
26.6718	26.8387	27.0081	27.6954	28.1064	27.6114	0.96488	2.22331	0.00628693	P16989;P16989-3	YBX3
25.4015	25.3967	25.3845	24.6624	24.872	24.8609	-0.595795	3.02173	0.00628896	P50570-2	DNM2
24.3291	24.4639	24.2806	25.2145	25.1065	24.8859	0.711047	2.51313	0.0062898	O14925	TIMM23
21.5677	20.0436	19.9108	22.9431	22.7437	22.582	2.24885	1.84641	0.00629018	Q9ULX9-2;Q9ULX9	MAFF
24.2291	24.0477	24.2855	24.7478	24.8525	24.7584	0.598815	2.78755	0.00629087	Q12849;Q12849-5	GRSF1
27.6598	27.4788	27.6512	26.9134	27.0169	27.0973	-0.587407	2.74878	0.00629115	O75083;O75083-3	WDR1
22.7657	22.7457	22.7641	23.2626	23.11	23.2707	0.455945	3.00982	0.00629163	O60231	DHX16
28.24	28.1979	28.1446	27.4449	27.5716	27.712	-0.61797	2.78121	0.00629167	Q16181-2	2021-09-07
30.4757	30.324	30.7445	29.6335	29.8056	29.7092	-0.79862	2.41643	0.00629362	P63104;P63104-2	YWHAZ
26.1576	26.1121	26.1502	25.6163	25.7102	25.6917	-0.467246	3.89417	0.00629613	Q14203-3;Q14203-4;Q14203-6;Q14203;Q14203-5;Q14203-2	DCTN1
24.8494	25.0734	25.1602	24.0764	24.4027	24.2582	-0.781898	2.38802	0.00629622	P23193;P23193-2	TCEA1
25.1042	25.0163	25.2204	24.2088	24.5471	24.5474	-0.679195	2.22516	0.00629665	P46108;P46108-2	CRK
25.7046	25.9214	25.8785	26.4064	26.3467	26.4291	0.559242	2.85959	0.00629714	O96005;O96005-4;O96005-3	CLPTM1
25.1728	25.3928	25.3068	24.5572	24.6603	24.7672	-0.629185	2.69077	0.00629719	Q9H6Z4-3;Q9H6Z4	RANBP3
23.3198	23.1532	23.3185	22.1325	22.6328	22.1406	-0.961836	2.2774	0.00629721	P14649	MYL6B
24.9344	24.7582	24.9023	23.9634	24.198	24.2867	-0.715599	2.53138	0.00629823	P13798	APEH
23.851	23.9072	23.9147	24.6372	24.9489	24.5	0.804384	2.40799	0.00630032	Q9H930-2;Q9H930;Q9H930-1	SP140L
22.414	22.485	22.4841	21.7357	22.021	21.9401	-0.56212	2.50916	0.00630168	Q6PCE3	PGM2L1
20.38	20.7362	20.9695	21.64	21.7909	21.5453	0.963486	2.18251	0.00630266	Q6IQ26-2;Q6IQ26	DENND5A
22.827	23.0947	23.0478	23.8007	23.5731	23.6316	0.67866	2.49804	0.00630315	P38435;P38435-2	GGCX
23.0102	22.938	23.0724	22.4431	22.522	22.5066	-0.516321	3.45456	0.00630331	Q5GLZ8-3;Q5GLZ8-2;Q5GLZ8;Q5GLZ8-6	HERC4
24.1414	24.1642	24.4002	23.4311	23.6515	23.303	-0.773372	2.38326	0.00630352	Q32P44;Q32P44-2	EML3
25.56	25.4015	25.4519	24.7644	24.8614	24.9612	-0.608814	2.93359	0.00630425	P49915	GMPS
24.2605	24.0188	24.2196	24.8427	24.7449	24.756	0.614906	2.79488	0.0063048	Q969Q5	RAB24
27.6075	27.4888	27.6908	26.2418	26.8753	26.6403	-1.00993	2.18817	0.00630704	Q99584	S100A13
28.3614	28.5003	28.4787	29.115	29.0172	28.9261	0.572599	2.92539	0.00630911	P38646	HSPA9
26.0442	25.7202	25.8305	24.6777	25.0498	25.164	-0.901175	2.17151	0.00630916	P10768	ESD
24.9868	25.115	24.9925	25.511	25.4911	25.5487	0.485512	3.37467	0.00630986	P23142-4	FBLN1
22.5467	22.4038	22.4579	21.6419	21.254	21.7617	-0.916921	2.35004	0.0063105	Q00535-2;Q00535	CDK5
21.7269	22.049	22.139	20.9748	20.9543	21.2576	-0.909416	2.33663	0.00631131	Q5T7W0-2;Q5T7W0-4;Q5T7W0	ZNF618
23.3265	23.3498	23.3758	22.4972	22.8365	22.6856	-0.677593	2.61975	0.00631139	O75382-2;O75382;O75382-4;O75382-3	TRIM3
26.3421	26.5459	26.415	25.2666	25.7067	25.6896	-0.880028	2.31549	0.00631377	Q9BTT0-3;Q9BTT0;Q9BTT0-2	ANP32E
23.4296	23.6143	23.8191	22.8911	22.8821	22.968	-0.707246	2.43988	0.00631519	O00442;O00442-2	RTCA
22.8402	22.8472	22.8006	22.0238	21.7887	22.2445	-0.810306	2.44267	0.00631533	Q8WVY7	UBLCP1
21.2106	20.7644	21.0843	19.6775	20.113	20.175	-1.03129	2.13299	0.00631557	O75113	N4BP1
22.8439	23.1049	23.1516	22.1359	22.414	22.2901	-0.753464	2.41764	0.00631621	P31146	CORO1A
23.7633	23.3885	23.9632	22.1679	22.7509	22.5713	-1.20832	2.12952	0.00631771	Q8WZA0;Q8WZA0-2	LZIC
26.2434	26.1046	26.2068	25.645	25.5724	25.7164	-0.540373	3.10975	0.00631799	P61758;P61758-2	VBP1
22.5485	22.8057	22.9473	21.9943	22.0444	21.9117	-0.783653	2.50729	0.00631839	Q6AZY7-2;Q6AZY7	SCARA3
20.1425	21.151	19.8383	22.2782	21.9738	22.1071	1.74245	1.89394	0.00632051	P24001;P24001-4;P24001-3;P24001-2;P24001-5;P24001-6	IL32
23.6948	23.414	23.6534	22.8982	23.0236	22.9118	-0.642852	2.58549	0.00632122	Q14558;Q14558-2	PRPSAP1
19.4914	19.479	20.7065	21.6294	21.602	21.5876	1.71405	1.86636	0.00632205	Q14392	LRRC32
24.1321	24.1057	23.8658	23.4433	23.2771	23.2835	-0.699923	2.64829	0.0063223	P0C0L4;P0C0L4-2	C4A
21.6134	21.5056	21.4897	22.5723	22.1562	22.2301	0.783271	2.37014	0.00632258	Q9BTT4	MED10
22.2376	22.3766	22.3863	21.807	21.4728	21.5021	-0.739524	2.49224	0.00632461	Q99541	PLIN2
25.6444	25.6195	25.5629	24.7158	25.0129	24.9893	-0.702972	2.69346	0.00632494	Q9UKK9	NUDT5
22.3601	22.3411	22.2152	22.9751	22.9132	22.8015	0.591143	3.01209	0.00632548	Q9BXF6	RAB11FIP5
22.1607	22.1586	21.8607	21.3435	21.4625	21.2987	-0.691757	2.47173	0.00632727	O15111	CHUK
23.6528	23.7891	23.6342	23.0761	23.1675	22.9337	-0.632945	2.78474	0.00632727	O60331-4;O60331;O60331-2;O60331-3	PIP5K1C
22.498	23.4187	22.9435	21.6584	20.1656	19.9543	-2.36061	1.772	0.00632854	Q9NZU0	FLRT3
24.0126	24.1994	24.2814	22.8533	23.4338	23.2062	-1.00005	2.23241	0.00632928	Q14195-2;Q14195	DPYSL3
22.7524	22.773	22.8286	23.1997	23.3358	23.2707	0.484068	3.35816	0.00632937	Q9BU61;Q9BU61-2	NDUFAF3
23.0695	23.1522	23.1235	23.6175	23.5266	23.6014	0.466779	3.64162	0.00633124	Q9NRZ7-2;Q9NRZ7;Q9NRZ7-3	AGPAT3
20.6742	20.6125	20.3457	21.2482	21.2549	21.2691	0.713254	2.67367	0.00633219	Q7LGC8	CHST3
22.7885	23.2574	23.4505	22.2105	22.0501	22.0097	-1.07535	2.19282	0.00633258	O60245;O60245-2	PCDH7
25.4189	25.2164	25.233	25.9066	25.8118	25.8434	0.564547	2.87667	0.00633301	Q13724-2;Q13724	MOGS
24.4944	24.4482	24.6173	23.2471	23.5304	23.8927	-0.963204	2.1184	0.00633333	Q9H7E9;Q9H7E9-2	C8orf33
23.3187	23.439	24.0096	22.1132	22.6284	22.2925	-1.2444	2.05183	0.00633405	Q5T0N5-3;Q5T0N5-4;Q5T0N5-2;Q5T0N5-5;Q5T0N5	FNBP1L
22.5646	22.8059	22.6472	23.3619	23.2593	23.2327	0.612033	2.78362	0.00633505	Q92685;Q92685-2	ALG3
24.0684	23.947	24.0908	23.4098	23.5212	23.5204	-0.551619	3.16569	0.00633628	Q9Y5X1	SNX9
28.477	28.4351	28.7539	27.5709	27.8963	27.7688	-0.80998	2.37944	0.00633788	P09493-9	TPM1
22.8568	22.7606	22.8	23.3606	23.4653	23.2531	0.55387	2.92476	0.00633918	P61018;P61018-2	RAB4B
21.9115	21.5084	21.8023	20.0648	20.7874	20.7651	-1.20162	1.97124	0.00633941	Q9H7B4;Q9H7B4-3;Q9H7B4-2	SMYD3
22.7313	22.597	22.4572	23.5433	23.2087	23.51	0.825539	2.46953	0.00633945	Q9NQ55-2;Q9NQ55;Q9NQ55-3	PPAN
27.8556	28.0541	28.2044	27.0455	27.2425	27.3502	-0.82528	2.4436	0.00633971	P62942	FKBP1A
22.4765	22.7465	23.0027	21.7842	21.7909	21.9498	-0.900256	2.2968	0.00634084	Q17RN3;Q17RN3-2	FAM98C
23.9678	23.824	23.9992	24.8089	24.5414	24.5297	0.696344	2.55725	0.00634156	Q9Y6M7-6;Q9Y6M7-13;Q9Y6M7-8;Q9Y6M7-7;Q9Y6M7-9;Q9Y6M7-2;Q9Y6M7-12;Q9Y6M7;Q9Y6M7-11;Q9Y6M7-14;Q9Y6M7-10;Q9Y6M7-5	SLC4A7
24.6859	24.9017	24.804	24.2426	24.1761	24.2355	-0.579156	3.03477	0.0063433	P48431	SOX2
21.1112	21.2781	21.3	22.023	22.0616	21.7636	0.719611	2.53557	0.00634454	P16234;P16234-3	PDGFRA
23.2406	23.226	23.4373	22.6539	22.7887	22.6708	-0.596827	2.7579	0.00634537	Q9Y6G5	COMMD10
23.6061	24.2045	24.4377	25.0689	25.5309	25.4457	1.26571	1.94374	0.00634549	Q96GC9;Q96GC9-2	VMP1
23.4626	23.5267	23.6792	22.8927	22.7597	22.9817	-0.67814	2.76075	0.00634673	P35244	RPA3
25.1003	25.1666	25.3419	24.4595	24.5985	24.5949	-0.651993	2.80137	0.00634685	P27694	RPA1
25.1718	25.2509	25.044	26.062	25.8255	25.7559	0.725539	2.55515	0.00634764	P57088	TMEM33
21.4598	21.5965	21.2464	22.3241	22.0578	22.2411	0.773411	2.41345	0.00634809	Q5C9Z4	NOM1
21.108	21.3238	20.6656	21.9685	22.1292	22.2472	1.08254	2.17345	0.00635033	P29597	TYK2
23.2133	23.083	23.1293	22.2671	22.5849	22.5012	-0.690838	2.59798	0.00635121	P55039	DRG2
23.2907	23.2192	23.1987	23.6587	23.8136	23.7582	0.50731	3.17058	0.00635156	O43293	DAPK3
22.3565	22.2959	22.3696	20.5271	19.4617	21.1601	-1.9577	1.77289	0.00635159	P07992-4;P07992;P07992-3;P07992-2	ERCC1
20.3076	19.8439	20.591	21.4168	21.3171	21.3873	1.1262	2.16337	0.006354	O60513	B4GALT4
24.1476	24.1462	24.4357	23.3621	23.5824	23.4893	-0.765187	2.56961	0.00635402	P29218-3;P29218;P29218-2	IMPA1
23.7344	23.4138	23.4666	22.4419	22.8578	22.6694	-0.881903	2.31779	0.00635446	Q8IVD9	NUDCD3
23.2638	23.8087	22.9554	25.2481	24.6021	24.5716	1.46464	1.93151	0.00635464	P24821;P24821-3;P24821-5;P24821-6	TNC
25.02	25.3119	25.1185	25.8545	25.8755	25.7522	0.67728	2.70929	0.00635738	Q08379;Q08379-2	GOLGA2
25.0722	25.2738	25.0982	25.6595	25.7611	25.6977	0.558067	2.87487	0.00635769	Q7Z2W4;Q7Z2W4-2	ZC3HAV1
25.0813	24.7721	25.11	23.4752	24.1548	24.0164	-1.10568	2.04	0.00635777	Q9Y617;Q9Y617-2	PSAT1
23.3677	23.714	23.6834	22.7392	22.9294	22.6325	-0.82131	2.36764	0.00635789	Q9UGV2;Q9UGV2-2;Q9UGV2-3	NDRG3
26.6367	26.5713	26.426	27.1637	26.9976	27.0693	0.532152	2.60347	0.00635816	Q9UL25	RAB21
24.379	24.5842	24.173	25.2831	25.129	25.1409	0.805602	2.4797	0.00636117	Q92692	PVRL2
23.7763	23.8475	23.7562	24.4829	24.2563	24.4977	0.618967	2.76517	0.0063612	Q8N9T8	KRI1
25.2536	25.2397	25.4207	24.677	24.5042	24.2327	-0.833394	2.37832	0.00636129	Q96DH6;Q96DH6-2;Q96DH6-3	MSI2
24.6374	24.8535	24.7142	24.1775	23.9313	23.9782	-0.706017	2.69819	0.00636133	Q96JQ0	DCHS1
26.7936	26.6375	26.5635	25.6414	25.7691	26.0986	-0.828522	2.25749	0.00636381	P49773	HINT1
23.1013	23.215	23.093	22.2369	22.6174	22.23	-0.775023	2.35359	0.00636399	Q6QNY0	BLOC1S3
22.7534	22.3848	22.9606	21.0761	21.3425	20.0085	-1.8906	1.89362	0.00636444	Q3ZCW2	LGALSL
21.0061	20.334	21.0347	21.8068	22.0048	22.0605	1.16575	2.07129	0.00636459	Q8WWK9-6;Q8WWK9-5;Q8WWK9;Q8WWK9-4	CKAP2
25.5047	25.4165	25.3196	24.7931	24.8706	24.9124	-0.554902	3.01458	0.00636777	Q9UM54-6;Q9UM54-5;Q9UM54-2;Q9UM54-4;Q9UM54-1;Q9UM54	MYO6
23.4117	23.5238	23.6665	24.2696	24.5162	24.1671	0.783611	2.45328	0.00636814	Q4L180-2;Q4L180;Q4L180-3;Q4L180-7;Q4L180-5;Q4L180-6	FILIP1L
21.5407	21.6143	21.6638	22.0955	22.2786	22.1774	0.577578	3.08098	0.00636836	Q5M7Z0;Q5M7Z0-2;Q5M7Z0-3	RNFT1
23.6015	23.3483	23.7167	22.8216	22.8325	22.7273	-0.761684	2.586	0.00636866	Q15555-5;Q15555-4;Q15555-3;Q15555;Q15555-2	MAPRE2
21.304	20.9485	20.8195	21.8919	21.7615	22.0397	0.873723	2.20792	0.00636994	Q9UBV7	B4GALT7
30.7002	30.5681	30.5228	29.8764	29.9788	30.1029	-0.611016	2.71441	0.00637023	P23528	CFL1
24.3874	24.3913	24.229	25.0189	25.0987	24.8489	0.652968	2.69913	0.00637131	Q9GZM5	YIPF3
25.0461	25.0807	25.1319	23.9242	24.4616	24.1755	-0.899139	2.33448	0.00637152	P07741;P07741-2	APRT
21.5722	21.4126	21.5804	20.9486	20.9405	21.0316	-0.548143	3.04724	0.00637435	Q13671;Q13671-2	RIN1
21.7969	21.9353	21.8727	21.377	21.2345	21.1454	-0.615993	2.84788	0.006375	Q9BQ24;Q9BQ24-2	ZFYVE21
27.0185	26.9248	26.9482	26.1964	26.43	26.3794	-0.628562	2.9256	0.00637601	O15144	ARPC2
25.7137	25.7084	25.5822	24.7142	25.0553	25.0525	-0.727436	2.41236	0.00637608	O75131	CPNE3
22.2816	22.2776	22.8639	20.6837	20.4108	21.5125	-1.60536	1.85564	0.00637647	Q9NZU5;Q9NZU5-2	LMCD1
24.7114	24.8896	25.0288	25.6347	25.4776	25.6921	0.724887	2.53192	0.00637804	Q8NI36	WDR36
24.2599	24.3444	24.3176	24.994	24.7754	24.9342	0.59392	2.97927	0.00637862	Q15070;Q15070-2;Q15070-3	OXA1L
22.7614	23.087	22.9589	22.3294	22.1941	22.1229	-0.720287	2.51624	0.00638095	P05156	CFI
25.79	25.8217	25.7886	26.4048	26.2309	26.3361	0.523872	3.27245	0.00638188	Q99805	TM9SF2
23.1367	23.2197	23.5183	22.4055	22.6213	22.1974	-0.883526	2.19854	0.00638224	Q13546;Q13546-2	RIPK1
21.8813	22.001	21.9965	22.4711	22.6007	22.4353	0.542773	2.98238	0.00638273	P51784	USP11
25.7082	25.7795	25.6516	24.5228	24.9826	24.9413	-0.897525	2.39116	0.00638337	O95336	PGLS
25.993	26.0171	25.9594	26.5506	26.4319	26.4407	0.484625	3.50411	0.00638478	Q92922	SMARCC1
23.5874	23.8769	24.0665	24.9795	24.7573	24.64	0.948661	2.28489	0.00638573	Q9UER7;Q9UER7-3;Q9UER7-2;Q9UER7-4;Q9UER7-5	DAXX
29.3072	29.2108	29.0653	29.8229	29.7102	29.829	0.592971	2.74807	0.00638841	O43852-2;O43852-4;O43852-8	CALU
24.0261	23.6922	23.8848	22.675	23.0479	23.1122	-0.922644	2.27915	0.00638877	Q9BRF8;Q9BRF8-2;Q9BRF8-3	CPPED1
21.5855	21.5442	21.3557	20.874	20.8493	20.5705	-0.730494	2.4298	0.006389	Q86VW0	SESTD1
24.3019	24.474	24.3267	25.1089	24.9166	24.9836	0.63548	2.91144	0.00639075	Q9UBV2	SEL1L
24.123	23.9851	24.0999	23.4937	23.5789	23.3853	-0.583332	2.93669	0.00639153	O95219;O95219-2	SNX4
24.405	24.5378	24.4575	23.8375	23.8097	23.4952	-0.752631	2.53122	0.00639297	P50895	BCAM
25.5649	25.3527	25.523	24.5624	24.8584	24.8591	-0.720175	2.4355	0.00639458	O15075;O15075-2	DCLK1
24.7748	24.9056	25.0269	24.308	24.3554	24.3072	-0.578913	2.82985	0.00639528	Q9HB90	RRAGC
25.3507	25.616	25.458	26.3377	26.1212	26.1101	0.71476	2.58474	0.00639568	O00468-6;O00468-3;O00468-7;O00468-5;O00468-4;O00468;O00468-2	AGRN
26.9185	26.8316	27.0084	25.3439	25.8501	26.0851	-1.1598	2.17556	0.00639815	Q9NRX4;Q9NRX4-2	PHPT1
23.0807	23.1918	23.2557	22.5917	22.6327	22.435	-0.622899	2.85418	0.0064	Q96GP6-2;Q96GP6	SCARF2
21.6944	21.8399	21.4754	20.9488	21.0421	20.875	-0.714575	2.44652	0.00640077	O43155	FLRT2
24.4795	24.7861	24.6813	25.2514	25.2918	25.3125	0.636295	2.64414	0.00640157	Q9H0G5	NSRP1
21.1137	20.9394	21.028	22.0307	21.7028	21.6764	0.776229	2.47135	0.0064026	Q8WVM0	TFB1M
28.3299	28.3734	28.445	27.5157	27.6231	27.0633	-0.982057	2.3071	0.00640556	P49006	MARCKSL1
22.967	22.3454	22.2173	23.7717	23.5009	23.6701	1.13772	2.01515	0.00640698	Q96J42-2;Q96J42	TXNDC15
25.4586	25.1144	25.0891	24.1739	24.2672	24.5226	-0.899448	2.32443	0.00640704	P30046;P30046-2;A6NHG4	DDT;DDTL
23.1147	23.2547	23.5135	22.5633	22.5959	22.5572	-0.722151	2.45002	0.00640788	Q6VY07;Q6VY07-2	PACS1
22.9066	23.1662	23.027	23.7755	23.5912	23.7667	0.677828	2.67187	0.00640953	Q9Y679;Q9Y679-3	AUP1
22.968	22.7309	22.8395	23.4655	23.5891	23.779	0.76506	2.59011	0.00641299	Q15437	SEC23B
27.7506	27.6805	27.9007	28.633	28.3778	28.375	0.684673	2.50799	0.00641319	Q92544	TM9SF4
26.0787	25.8527	26.0821	25.1707	25.402	25.3287	-0.704046	2.63485	0.0064141	Q14240;Q14240-2	EIF4A2
23.7554	23.4691	23.5436	24.4526	24.1572	24.4158	0.752507	2.39776	0.0064142	Q5UCC4-2;Q5UCC4	EMC10
22.4053	21.8799	22.3603	20.9486	21.0723	21.3843	-1.08014	2.15235	0.00641649	Q8TDZ2;Q8TDZ2-4;Q8TDZ2-2	MICAL1
22.6422	22.3994	22.4254	23.4301	23.0846	23.5768	0.874815	2.21659	0.00641942	Q9NWM8	FKBP14
26.1616	26.1745	26.2516	25.3014	25.5754	25.5893	-0.707215	2.71144	0.00642044	Q9NQW7-3;Q9NQW7;Q9NQW7-4;Q9NQW7-2	XPNPEP1
22.1503	21.8749	21.8267	22.5804	22.6332	22.7173	0.692996	2.51239	0.00642053	Q8IXU6;Q8IXU6-3;Q8IXU6-2	SLC35F2
23.0743	22.9329	22.7946	23.7166	23.5305	23.6018	0.68241	2.66321	0.00642345	Q5H8A4-2;Q5H8A4;Q5H8A4-5;Q5H8A4-4;Q5H8A4-3;Q5H8A4-6	PIGG
20.3018	21.2483	19.7124	18.6179	18.446	18.7096	-1.82968	1.80328	0.00642566	Q5T2R2;Q5T2R2-3;Q5T2R2-2	PDSS1
22.7604	22.9128	22.9602	22.1266	22.2174	21.7542	-0.84506	2.26997	0.00642688	Q8N3E9	PLCD3
24.5502	24.7983	24.7775	23.9789	24.0993	23.8746	-0.724382	2.67292	0.00642791	P15374	UCHL3
24.9419	24.8053	24.7598	24.1638	24.1956	24.3309	-0.605584	2.8943	0.00643043	P28482;P28482-2	MAPK1
23.0373	23.196	23.1381	23.5904	23.6662	23.6158	0.500338	3.20344	0.00643191	Q5T8D3-2;Q5T8D3-3;Q5T8D3;Q5T8D3-4	ACBD5
23.0641	23.2728	23.1988	23.7888	23.6853	23.739	0.559085	2.92318	0.00643323	Q9C004	SPRY4
22.3789	22.5202	22.518	23.1518	23.1178	23.4464	0.766319	2.58864	0.00643539	O15213	WDR46
25.6672	26.2534	25.6919	24.882	24.7788	24.8909	-1.02026	2.19744	0.00643743	Q9NQX7;Q9NQX7-2;Q9NQX7-3	ITM2C
23.6805	23.8194	24.1116	24.6865	24.5787	24.652	0.768573	2.37577	0.0064396	Q9Y3Z3;Q9Y3Z3-4;Q9Y3Z3-3	SAMHD1
22.9764	23.1166	23.0781	22.3789	22.6364	22.5026	-0.551062	2.52906	0.00644111	Q8N6M0;Q8N6M0-2	OTUD6B
22.6484	23.1148	23.2148	19.3709	21.3303	20.7163	-2.52013	1.85287	0.00644289	Q5HYW2;Q5HYW2-2	NHSL2
22.4148	22.6791	22.48	21.8648	21.8369	21.5792	-0.764306	2.49606	0.00644444	Q9H4G0-2;Q9H4G0;Q9H4G0-4;Q9H4G0-3	EPB41L1
23.6564	23.5796	23.4912	24.1597	24.0396	24.1941	0.555389	2.94002	0.00644599	Q9NQZ2	UTP3
24.6162	24.395	24.6444	23.5874	24.0255	23.8203	-0.74083	2.11577	0.0064462	O14562	UBFD1
20.7963	21.028	19.179	22.946	22.6394	22.8093	2.46378	1.85918	0.00645041	Q8WUA8	TSKU
23.483	23.5699	23.6552	23.0208	23.1621	23.0274	-0.499257	2.74283	0.00645131	Q9UPN7	PPP6R1
24.5101	24.5949	24.3176	25.1235	25.5576	25.629	0.962475	2.24687	0.00645147	Q96QD8	SLC38A2
22.9258	23.0981	23.0687	22.073	22.4455	22.1265	-0.815836	2.50911	0.00645794	Q16539;Q16539-3;Q16539-5;Q16539-4	MAPK14
24.5862	24.3806	24.4911	23.7311	23.6849	23.9503	-0.697227	2.63394	0.00645852	Q9HB07	C12orf10
22.6906	22.8408	22.9845	21.9635	22.0234	21.5192	-1.0033	2.29233	0.0064655	P22681	CBL
22.8099	22.842	23.0895	21.6319	22.1973	21.9403	-0.990636	2.22494	0.00646557	P34949;P34949-2	MPI
24.8549	24.9631	24.8354	25.5527	25.4531	25.372	0.574822	3.02804	0.00647265	P55011-3;P55011	SLC12A2
24.4306	23.9973	24.2904	23.3556	23.1214	23.4458	-0.931825	2.36247	0.00647307	Q53T59	HS1BP3
24.2193	24.3406	24.4786	23.4293	23.6849	23.6913	-0.744375	2.54302	0.00647974	Q9UFW8	CGGBP1
21.7794	22.2037	22.36	23.177	23.1181	23.0379	0.996646	2.30062	0.00648066	Q13206	DDX10
20.3189	19.1696	20.8048	22.5028	22.0731	22.0448	2.10917	1.84954	0.00648684	Q7Z2X4-4;Q7Z2X4-2;Q7Z2X4;Q7Z2X4-3	PID1
23.7525	23.9597	24.0378	22.7007	23.2205	22.8649	-0.987932	2.31037	0.00648826	Q9BUH6	C9orf142
25.6483	25.3579	25.6948	24.303	24.7534	24.6826	-0.987366	2.31248	0.00649589	Q9HC38-2;Q9HC38	GLOD4
23.1154	22.9482	23.2616	22.3809	22.6148	22.4316	-0.632589	2.27275	0.00650116	Q15645	TRIP13
23.1283	23.3629	23.4805	24.0473	24.5321	24.3645	0.990697	2.31108	0.00650353	Q6P5R6	RPL22L1
24.8001	24.6828	24.8207	24.0601	24.0654	24.3552	-0.60764	2.33038	0.00650621	Q9P258	RCC2
23.1762	23.3171	23.2423	23.835	23.7446	23.764	0.535943	3.39735	0.00651119	O14647;O14647-2	CHD2
21.7414	22.3017	21.9289	20.3253	21.1926	19.8868	-1.52244	1.66079	0.00651127	Q8N6Y2-2;Q8N6Y2	LRRC17
21.951	21.8232	22.0272	21.373	21.4387	21.4957	-0.498005	2.70294	0.00651633	Q86US8	SMG6
23.6134	23.8628	23.9375	22.5994	23.0495	22.9062	-0.952822	2.35011	0.00651887	Q9NPF4	OSGEP
28.3847	28.4709	28.3837	27.6363	27.964	27.8632	-0.591916	2.37161	0.0065214	P52565;P52565-2	ARHGDIA
24.2122	23.7891	24.1972	23.2862	23.3827	23.3873	-0.71408	2.12907	0.00652648	Q9BZV1;Q9BZV1-2	UBXN6
21.8605	22.1744	21.9598	22.8368	22.6355	22.8234	0.767002	2.60709	0.00652656	O75063	FAM20B
27.6594	27.3878	27.5956	26.6691	26.9127	27.0157	-0.681704	2.18171	0.00653157	P50395;P50395-2	GDI2
22.2856	22.8963	22.4665	20.1984	18.6134	20.6934	-2.71439	1.84842	0.00653428	P52951	GBX2
25.0646	25.0906	25.27	24.2665	24.5042	24.6431	-0.670483	2.2034	0.00653666	P08237-3;P08237;P08237-2	PFKM
22.0887	22.4264	22.4643	21.6644	21.44	21.0247	-0.950128	1.88996	0.00654176	Q14767	LTBP2
23.0435	23.1196	22.95	22.4225	22.2915	22.0629	-0.778752	2.59171	0.00654201	P23229-4;P23229-2;P23229-9;P23229-6;P23229-5;P23229-3;P23229;P23229-7	ITGA6
23.8637	24.0258	23.8759	24.4342	24.4593	24.3321	0.486753	2.76838	0.00654688	Q6P1J9	CDC73
24.3131	24.1887	24.0751	23.4551	23.562	23.2572	-0.767523	2.61525	0.00654976	P09417;P09417-2	QDPR
21.9019	21.8922	22.2274	21.1833	21.4637	21.2672	-0.70244	2.15335	0.00655199	O43149	ZZEF1
23.4852	23.5876	23.3207	23.9601	24.0304	24.0014	0.532784	2.57108	0.00655712	Q9NW15;Q9NW15-2;Q9NW15-5;Q9NW15-3;Q9NW15-4	ANO10
26.2687	26.4512	26.3532	27.2299	27.1194	26.9258	0.733997	2.68306	0.00655753	Q16270-2;Q16270	IGFBP7
24.1528	24.3842	24.426	23.4833	23.827	23.5941	-0.686187	2.18348	0.00656226	Q9H4A3-2;Q9H4A3;Q9H4A3-5;Q9H4A3-6;Q9H4A3-7;Q9H4A3-4	WNK1
24.7788	24.5028	24.5676	25.4498	25.3204	25.7176	0.879559	2.44365	0.00656532	P55957;P55957-2;P55957-4	BID
23.9362	23.8584	23.7782	24.3327	24.2585	24.3793	0.465909	2.89673	0.0065674	O14656	TOR1A
21.9148	22.1029	22.0189	20.0665	19.1817	20.7199	-2.02278	1.96729	0.00656784	P15923-2;P15923;P15923-3	TCF3
27.7186	27.7821	27.9508	26.8802	27.1878	27.0049	-0.792849	2.66205	0.00657106	Q14019	COTL1
22.5738	21.9827	22.3412	23.4873	23.5444	22.9726	1.03548	1.84164	0.00657255	Q9H2H9	SLC38A1
25.7435	25.7853	25.7148	26.431	26.259	26.2737	0.573346	3.21033	0.00657313	P54886;P54886-2	ALDH18A1
23.9691	24.0931	23.913	24.9069	24.6054	24.7372	0.75811	2.75353	0.00657441	Q6PJF5-2;Q6PJF5	RHBDF2
27.0687	27.0773	27.1323	27.6414	27.4565	27.5448	0.454782	2.87358	0.00657551	Q9H3N1	TMX1
20.2445	19.3456	19.5243	21.1512	21.4006	20.9878	1.4751	2.10078	0.0065761	P05231	IL6
22.6774	23.0932	22.8684	23.8001	23.7287	23.4411	0.776962	2.05528	0.00657771	Q9BRT6	LLPH
23.8626	24.1584	23.8901	24.7306	24.7088	24.6645	0.730939	2.79114	0.00657949	P35555	FBN1
23.6046	23.5688	23.5799	22.4785	23.0923	22.7696	-0.804298	1.97523	0.00658045	P31749;P31749-2	AKT1
25.4565	25.4763	25.5677	24.4068	24.7935	24.7852	-0.838356	2.50112	0.00658095	P16152;P16152-2	CBR1
22.4198	23.151	23.012	23.8606	23.7988	23.808	0.961522	1.88884	0.00658288	P17706-3;P17706-2;P17706;P17706-4	PTPN2
27.6136	27.4544	27.41	26.6232	26.6333	26.8908	-0.77693	2.71607	0.00658301	P27695	APEX1
25.4539	25.5697	25.084	26.5467	26.2256	26.3673	1.01066	2.36436	0.00658438	P27701-2;P27701	CD82
22.8132	22.9747	23.0748	23.867	23.4473	23.9877	0.813124	1.96616	0.0065854	Q6RFH5;Q6RFH5-2	WDR74
27.0633	26.8173	26.6676	27.5617	27.4378	27.4951	0.648773	2.23652	0.00658714	P34897-3;P34897;P34897-2	SHMT2
25.2211	25.2019	25.1734	24.3859	24.6231	24.605	-0.660796	2.98465	0.00658793	P15121	AKR1B1
21.8472	22.0929	21.628	22.6133	22.4987	22.5731	0.705675	2.1554	0.00658805	Q9BWQ6	YIPF2
24.0826	24.3764	24.17	24.8706	24.8103	24.6853	0.579084	2.31154	0.00658858	P78536;P78536-2	ADAM17
22.9532	22.6433	22.8077	23.5629	23.4472	23.6654	0.757091	2.63939	0.0065888	P42229-2;P42229	STAT5A
22.4336	22.7079	22.7263	21.7778	21.9991	22.0815	-0.669771	2.15888	0.00659036	Q9C0E2	XPO4
25.8462	25.938	26.0684	25.2479	25.3113	25.3584	-0.645	3.0661	0.00659162	Q99471;Q99471-3	PFDN5
21.0301	21.2826	20.4044	22.0757	21.894	21.9765	1.07636	1.8077	0.00659225	Q9NPR9	GPR108
26.1191	26.1058	26.0915	25.3586	25.3522	25.5974	-0.669437	2.92991	0.00659269	Q9BR76	CORO1B
21.5188	21.5515	22.087	20.8215	20.2035	20.8064	-1.10864	1.80631	0.00659323	Q08499-6;Q08499-3;Q08499-2;Q08499-10;Q08499-9;Q08499-11;Q08499	PDE4D
24.8867	24.8124	24.8063	25.1922	25.378	25.3057	0.456827	2.79827	0.00659341	Q9BYD6	MRPL1
24.9487	25.0398	24.9967	25.4446	25.4225	25.3421	0.408013	3.25158	0.00659533	Q9Y2H6-2;Q9Y2H6	FNDC3A
23.3431	23.2223	23.4325	22.6308	22.7081	22.451	-0.736022	2.78207	0.0065964	Q96HN2-2;Q96HN2;Q96HN2-4;Q96HN2-3	AHCYL2
27.7663	27.7679	27.7561	28.2356	28.1851	28.2917	0.474059	3.97259	0.00659666	P17844;P17844-2	DDX5
23.9751	23.8033	24.1555	23.2828	23.3819	23.4483	-0.606967	2.24347	0.00659824	O15397;O15397-2	IPO8
26.2729	26.4045	26.2996	26.813	26.7203	26.7618	0.439344	3.09107	0.00659843	Q9BS26	ERP44
22.3103	22.405	22.531	22.8275	23.0035	22.973	0.519189	2.46038	0.00659986	P78332;P78332-2	RBM6
21.1464	21.2221	21.061	21.935	21.9073	21.6994	0.704047	2.88366	0.00660026	Q14146	URB2
26.5499	26.4416	26.6851	25.5621	25.9362	25.989	-0.729815	2.06637	0.0066003	P30626;P30626-2;P30626-3	SRI
25.8762	25.7917	25.7533	25.2876	25.3182	25.2881	-0.509097	3.75947	0.00660101	P23919;P23919-2	DTYMK
23.8049	23.9406	23.7081	24.2865	24.3067	24.2984	0.479343	2.67841	0.00660308	Q5W111;Q5W111-2	SPRYD7
22.1643	22.1865	21.9242	21.6049	21.3645	21.2908	-0.671614	2.2163	0.00660362	Q13873;Q13873-2	BMPR2
23.8199	23.96	24.1369	25.0594	24.7139	25.2821	1.04618	2.2833	0.00660454	Q15392-2;Q15392	DHCR24
21.2479	21.503	21.3289	20.8937	20.8259	20.8538	-0.502155	2.52833	0.00660458	Q96ER3	SAAL1
22.0025	21.9532	22.2113	23.1578	22.7543	22.9475	0.897537	2.50734	0.00660489	O95428-4;O95428;O95428-6;O95428-5	PAPLN
20.4195	20.4986	21.0173	19.8889	19.5699	19.1694	-1.10241	1.76894	0.00660528	A1IGU5	ARHGEF37
24.3772	24.044	24.2854	23.7382	23.4929	23.5591	-0.638803	2.17844	0.00660793	P62256-2;P62256	UBE2H
23.7142	24.0489	23.958	24.6236	24.5661	24.4369	0.635154	2.29132	0.00660883	Q10472	GALNT1
24.865	24.7761	24.9729	24.0856	24.2447	24.2603	-0.674406	2.97109	0.00660892	P36915;P36915-2	GNL1
24.5327	24.7266	24.5791	25.1798	25.1658	25.0124	0.506571	2.51068	0.00660932	Q70UQ0;Q70UQ0-2	IKBIP
25.1323	25.2819	25.3112	26.3226	26.1056	25.8984	0.867078	2.52707	0.00660936	Q9NYH9	UTP6
26.7846	26.8891	27.0239	26.3997	26.4367	26.3452	-0.505317	2.61442	0.00661027	Q92614-4;Q92614;Q92614-3;Q92614-2;Q92614-5	MYO18A
23.3477	23.3204	23.5781	22.6737	22.7804	22.7531	-0.679697	2.82486	0.00661244	Q15057	ACAP2
19.6936	19.1612	19.5183	20.9924	20.6265	20.1342	1.12665	1.73152	0.00661278	Q96HF1	SFRP2
21.5337	21.513	21.8302	20.8704	20.8669	20.8749	-0.754924	2.74218	0.0066134	P51580	TPMT
23.0456	23.4035	23.3927	22.5547	22.6754	22.6293	-0.660798	2.24043	0.00661405	Q92784;Q92784-2;Q92784-5;Q92784-3;Q92784-4	DPF3
22.6309	22.78	22.9501	23.2676	23.4041	23.4833	0.597982	2.23158	0.00661406	Q8TF72	SHROOM3
21.4	21.5047	21.253	21.8992	21.8761	21.8912	0.502881	2.62602	0.00661527	Q00013-2;Q00013-3;Q00013	MPP1
22.2371	22.3671	22.5232	21.5775	21.6244	21.2859	-0.879902	2.55097	0.00661761	Q5VY43	PEAR1
21.6248	21.7198	21.371	21.0698	20.8051	20.8384	-0.667444	2.12767	0.00661765	O15211;O15211-2	RGL2
24.7611	24.7309	24.5892	25.288	25.2376	25.2795	0.574605	3.31678	0.00661772	Q8IXB1;Q8IXB1-2	DNAJC10
24.7075	24.7288	24.8127	25.1633	25.1253	25.1111	0.383565	3.37158	0.00661881	Q9P0I2;Q9P0I2-2	EMC3
26.0686	26.2265	26.1856	26.8859	26.7612	26.5918	0.586023	2.41402	0.00661927	O76021	RSL1D1
23.606	23.6617	23.6535	23.2353	23.1671	22.9878	-0.510315	2.59537	0.00662027	Q9Y657	SPIN1
24.334	24.2205	24.3596	23.2409	23.6086	23.5932	-0.823788	2.52995	0.00662036	Q9UIA9	XPO7
28.7345	28.9187	29.012	29.6053	29.5724	29.5423	0.684926	2.91852	0.00662194	Q9H6F5	CCDC86
25.5084	25.5418	25.6386	24.8534	25.1126	25.0827	-0.546675	2.418	0.00662252	Q06124-1;Q06124;Q06124-3	PTPN11
24.8277	24.8443	24.8624	24.2914	24.5025	24.355	-0.461841	2.72643	0.00662356	Q8IVM0;Q8IVM0-2	CCDC50
23.8278	24.0637	24.0996	23.4315	23.4568	23.4794	-0.541172	2.48049	0.00662528	Q9H2H8;Q9H2H8-2	PPIL3
21.9651	21.8955	22.1284	22.4662	22.4642	22.5603	0.50058	2.56149	0.006626	Q96SM3	CPXM1
23.8027	23.3291	23.6409	22.3479	22.5468	22.7521	-1.04193	2.34099	0.00662611	Q2TAA2;Q2TAA2-2	IAH1
21.5656	21.1835	21.5768	22.262	22.372	22.3191	0.875761	2.55855	0.00662632	P30154;P30154-2;P30154-4;P30154-5;P30154-3	PPP2R1B
26.0735	25.9844	26.247	25.509	25.5991	25.6149	-0.527284	2.48522	0.00662739	Q9HB71;Q9HB71-3	CACYBP
25.6031	25.4904	25.5776	24.8041	24.9697	25.0172	-0.626751	2.994	0.0066283	Q6PGP7	TTC37
24.0918	23.9556	24.2956	23.1869	23.6016	23.388	-0.72217	2.01564	0.00662832	Q99622	C12orf57
24.067	24.0513	24.207	23.713	23.5858	23.5949	-0.477192	2.75546	0.0066303	O60333-3	KIF1B
22.1255	22.0809	22.2142	21.0192	21.416	21.3792	-0.868718	2.55293	0.00663049	Q96FV2-2;Q96FV2	SCRN2
25.8903	25.9407	25.803	26.3585	26.2442	26.3542	0.440916	2.88365	0.00663081	P43304;P43304-2	GPD2
22.069	22.3201	22.1742	22.9053	22.6704	22.724	0.578816	2.32653	0.00663228	Q9BRD0;Q9BRD0-2	BUD13
26.7781	26.5278	26.6514	25.7622	26.1018	26.103	-0.663433	2.10503	0.00663309	Q96TA1-2;Q96TA1	FAM129B
23.821	23.9919	24.02	22.9565	23.2616	23.2422	-0.790876	2.60818	0.00663403	O15305;O15305-2	PMM2
28.4478	28.0595	28.131	27.0615	27.418	27.2882	-0.956917	2.42198	0.00663452	Q9H299	SH3BGRL3
22.2163	22.5123	22.442	21.5499	21.7256	21.6037	-0.763777	2.74843	0.00663505	Q9UHJ6	SHPK
24.7948	24.4917	24.6753	23.8	24.1641	23.9924	-0.668452	2.08546	0.00663533	Q13951-2	CBFB
23.3196	23.2581	23.6305	22.6366	22.8363	22.7402	-0.665041	2.17431	0.00663533	Q9UBB6-2;Q9UBB6;Q9UBB6-3	NCDN
23.2618	23.4454	23.6392	22.563	22.8792	22.8103	-0.698018	2.0653	0.00663564	Q03426	MVK
21.4657	21.6923	22.0763	20.6006	19.383	19.4458	-1.93496	1.95158	0.00663625	Q15653-2;Q15653	NFKBIB
21.755	22.0597	22.0286	21.4468	21.1565	21.0321	-0.735971	2.03254	0.00663717	O95396	MOCS3
28.5402	28.7146	28.6352	29.2619	29.1679	29.028	0.522605	2.45693	0.00663787	P27824-2;P27824;P27824-3	CANX
23.8133	23.8541	24.0126	21.978	22.8864	22.6057	-1.40328	2.15489	0.00663907	P29373	CRABP2
24.1926	24.0365	24.2156	24.7452	24.5978	24.5882	0.495487	2.54756	0.00664006	Q9Y2Q9	MRPS28
26.524	26.6893	26.4429	27.1758	27.0375	27.0532	0.53679	2.49915	0.00664036	Q3ZCQ8-2;Q3ZCQ8;Q3ZCQ8-3	TIMM50
24.0867	24.1399	24.1363	23.7631	23.6368	23.7426	-0.406772	3.16666	0.00664047	O75578;O75578-3	ITGA10
22.5311	22.9494	23.0712	23.5703	23.5861	23.7574	0.787408	1.97253	0.00664207	O95477	ABCA1
24.8989	24.4504	24.666	25.6676	25.5131	25.4831	0.882846	2.4727	0.00664216	O15127	SCAMP2
27.0104	26.9869	27.1251	26.4732	26.5697	26.655	-0.474827	2.66248	0.00664265	Q9H3S7	PTPN23
21.2961	21.0839	21.5181	20.3715	19.5233	19.7097	-1.43123	2.1255	0.00664295	Q9NUS5	AP5S1
23.9354	23.66	23.7609	22.6893	23.165	23.1327	-0.789789	1.98494	0.00664371	P49354;P49354-2	FNTA
22.2425	22.4649	22.4554	21.3196	21.4757	21.7131	-0.884801	2.5465	0.0066438	O75954	TSPAN9
25.5495	25.6679	25.7611	24.9409	25.1088	24.9533	-0.658513	2.89161	0.00664423	O60888-3;O60888;O60888-2	CUTA
30.4272	30.2439	30.3644	29.6603	29.7259	29.9549	-0.564812	2.24984	0.00664463	P14618;P14618-3	PKM
25.4358	25.507	25.615	24.2562	25.0049	24.5587	-0.912708	1.8216	0.00664479	P09525;P09525-2	ANXA4
23.9837	24.171	24.0159	24.609	24.6665	24.4641	0.52298	2.4799	0.0066453	Q9GZL7	WDR12
27.2325	26.9986	27.2884	26.657	26.5481	26.361	-0.651124	2.20244	0.00664541	P26583	HMGB2
30.2909	30.2044	30.2965	29.6358	29.8232	29.8446	-0.496082	2.61761	0.00664697	P21333-2;P21333	FLNA
30.3121	30.0282	30.1558	29.0925	29.4729	29.6035	-0.775721	1.95271	0.00664744	P06733;P06733-2	ENO1
25.6595	25.4876	25.7082	26.207	26.3771	26.3439	0.690917	2.90897	0.00664767	Q16851	UGP2
22.4554	22.5172	22.4832	22.06	22.1548	22.0643	-0.392246	3.40912	0.00664869	Q6XZF7	DNMBP
22.9846	22.8698	22.9711	22.5281	22.5885	22.4778	-0.410322	2.97646	0.00664921	Q9P260-2	KIAA1468
23.1077	23.0341	22.5634	23.9066	23.9882	23.5298	0.906448	1.82634	0.00664954	Q12893	TMEM115
22.9788	23.0767	23.4871	23.9445	23.8482	23.9771	0.742397	2.00744	0.00665015	O00566	MPHOSPH10
22.9865	23.2129	22.9827	22.4249	22.2762	22.4049	-0.692048	2.8269	0.00665031	Q9NUB1-3;Q9NUB1-2;Q9NUB1;Q9NUB1-4	ACSS1
24.8726	24.9864	24.6699	25.3851	25.4171	25.4119	0.561698	2.41984	0.00665046	P56182	RRP1
24.7776	24.9786	25.1523	23.9855	24.2018	24.1812	-0.846644	2.56311	0.0066514	Q9HC35;Q9HC35-2	EML4
23.7946	23.827	23.5737	24.2922	24.201	24.3687	0.555573	2.40088	0.00665188	Q9Y673;Q9Y673-2	ALG5
26.4097	26.3625	26.3215	25.7535	25.6193	25.851	-0.623336	3.01279	0.00665223	Q9UBQ0;Q9UBQ0-2	VPS29
20.961	20.8069	20.7792	20.1502	20.3751	20.3746	-0.54905	2.3707	0.00665224	Q13905-2;Q13905;Q13905-4;Q13905-3	RAPGEF1
26.3189	26.2113	26.4672	25.059	25.5702	25.368	-1.00008	2.4163	0.00665258	O75874	IDH1
25.3212	25.1987	25.3418	24.7343	24.8987	24.7915	-0.479055	2.72601	0.00665367	Q99961;Q99961-3;Q99961-2	SH3GL1
22.8723	22.5837	22.8991	21.9412	22.3075	22.0402	-0.688739	2.00715	0.00665379	Q9C0B0	UNK
23.6286	23.5935	23.8278	23.0093	23.1752	23.2094	-0.552008	2.34945	0.00665429	Q9NVE7	PANK4
26.5497	26.5749	26.5036	27.0053	26.9573	26.8802	0.404837	3.18841	0.006655	Q13492-2;Q13492-5;Q13492;Q13492-3;Q13492-4	PICALM
25.2795	24.6482	24.9832	24.044	24.0224	24.2541	-0.863452	1.92835	0.00665551	Q9UBV8	PEF1
19.9934	20.4234	18.7137	22.1909	21.809	22.1936	2.35428	1.9488	0.00665629	P15018	LIF
23.1345	23.2204	23.2352	22.6151	22.7801	22.7825	-0.470798	2.74814	0.0066568	Q567U6	CCDC93
26.6951	26.4765	26.631	25.9598	26.0932	26.1583	-0.530504	2.43116	0.00665704	Q96QK1	VPS35
24.2692	24.2666	24.5855	23.4649	23.5572	23.8875	-0.737244	1.94306	0.00665839	Q01658	DR1
20.5756	20.7492	20.7574	21.4188	22.0046	22.0171	1.11946	2.25411	0.00665848	Q69YH5	CDCA2
22.7289	22.9219	22.4873	22.0707	21.8381	22.0763	-0.717698	2.0764	0.00665866	O60547-2;O60547	GMDS
23.4862	23.5684	23.6651	23.0096	23.1591	23.1235	-0.475828	2.64368	0.00665904	Q9NRY5	FAM114A2
24.6761	24.5914	24.3863	23.5526	23.9166	23.9772	-0.735797	2.01666	0.00665985	Q86TI2;Q86TI2-4;Q86TI2-2	DPP9
23.1415	23.2996	23.2301	24.0481	23.8295	23.8436	0.68331	2.90273	0.00665987	Q969Z0;Q969Z0-2	TBRG4
22.9601	23.1308	23.0703	23.7071	23.5833	23.7721	0.633792	2.9776	0.00666024	Q9BT17;Q9BT17-2	MTG1
24.5617	24.5563	24.4091	23.4328	24.0105	23.6851	-0.79955	1.99235	0.00666058	Q13630	TSTA3
22.6742	22.9181	22.8283	23.8819	23.6567	23.4987	0.872269	2.56525	0.00666138	Q5VV42;Q5VV42-2	CDKAL1
24.9238	24.9442	24.7831	24.4749	24.2496	24.3511	-0.52515	2.50508	0.00666173	Q8IWA5-3;Q8IWA5;Q8IWA5-2	SLC44A2
25.4048	25.4197	25.3945	25.8568	25.7442	25.7667	0.382891	3.3937	0.00666185	Q8WVM8;Q8WVM8-3;Q8WVM8-2	SCFD1
21.3122	21.6664	21.6259	20.9892	20.9016	20.6801	-0.677844	2.02438	0.00666298	Q8TEA7-3;Q8TEA7-2;Q8TEA7	TBCK
22.2042	22.2682	22.2833	23.3828	22.9353	23.047	0.869823	2.50542	0.00666333	Q5T280	C9orf114
27.157	26.8441	27.2086	27.6437	27.8358	28.0865	0.785414	1.99218	0.00666366	P51153	RAB13
21.9316	21.8664	21.6866	22.5092	22.257	22.4954	0.592332	2.24204	0.00666381	Q75N03-2;Q75N03	CBLL1
24.4299	24.2353	24.3215	23.8514	23.8796	23.679	-0.525609	2.47269	0.00666472	Q9P0V9-2;Q9P0V9;Q9P0V9-3	2021-09-10
24.9511	25.228	24.9694	24.0979	24.0557	24.3723	-0.874193	2.55007	0.00666494	Q4G0F5	VPS26B
23.4493	23.2814	20.5559	19.3641	19.5117	19.3256	-3.02841	1.49255	0.00666565	Q9HAK2;Q9HAK2-2	EBF2
22.6846	22.6656	22.5722	23.9561	23.7379	23.3404	1.03735	2.31626	0.00666667	O95478	NSA2
24.6371	24.5695	24.3337	23.7539	24.0122	23.9379	-0.612111	2.159	0.00666667	P16930;P16930-2	FAH
22.5192	22.6807	22.7985	22.041	22.065	22.204	-0.562761	2.38104	0.00666667	P49815-7;P49815-5;P49815-3;P49815-2;P49815-4;P49815;P49815-6	TSC2
25.384	25.3652	25.4655	24.6978	24.8396	24.8197	-0.619188	3.48279	0.00666667	Q7Z3J2;Q7Z3J2-2	C16orf62
21.5876	21.8662	22.109	20.5288	20.9356	21.1829	-0.971841	1.79206	0.00666667	Q96GD0	PDXP
28.8073	28.9188	28.8645	29.3624	29.2807	29.2174	0.42328	2.87847	0.00666759	P13667	PDIA4
22.6675	22.928	22.9609	23.5001	23.6426	23.6327	0.739625	2.69204	0.00666828	Q8IY33;Q8IY33-4;Q8IY33-5;Q8IY33-2	MICALL2
25.2572	25.3235	25.2775	24.7187	24.7835	24.8277	-0.509432	3.78088	0.00666837	P46063	RECQL
24.3425	24.4146	24.2513	23.5335	23.9082	23.6988	-0.622651	2.20527	0.00666959	Q9UMY4-1;Q9UMY4;Q9UMY4-3	SNX12
28.405	28.1979	28.201	29.062	28.8718	29.0878	0.739239	2.80449	0.0066702	Q15293;Q15293-2	RCN1
21.9704	21.591	22.0185	21.0971	20.9774	21.2556	-0.749922	2.05204	0.00667073	Q96EP0;Q96EP0-3	RNF31
24.2552	24.1414	23.992	23.5823	23.5028	23.6881	-0.538483	2.35053	0.00667134	P62166;P62166-2	NCS1
24.2994	24.3583	24.3051	23.8817	23.9665	23.9707	-0.38134	3.41753	0.00667149	Q9NS86	LANCL2
25.7216	25.7263	25.8281	25.1725	25.3846	25.233	-0.495269	2.63054	0.00667161	P11586	MTHFD1
28.6349	28.8383	28.9992	28.0855	28.0801	27.9803	-0.775496	2.65851	0.00667168	P06454-2;P06454	PTMA
22.3153	22.3441	22.4806	21.4862	21.8738	21.8379	-0.647385	2.07569	0.0066722	P25686;P25686-2	DNAJB2
26.4985	26.3745	26.3312	27.2202	26.9718	27.1224	0.703369	2.87787	0.0066736	Q9UIJ7;Q9UIJ7-3;Q9UIJ7-2	AK3
24.0242	24.1904	24.0518	24.9837	24.8629	24.5268	0.7023	2.06591	0.00667447	Q96C36	PYCR2
28.0203	28.172	27.9109	28.9665	28.74	28.7103	0.771249	2.64992	0.00667488	P02751-1;P02751;P02751-3;P02751-8;P02751-7;P02751-11;P02751-17;P02751-14;P02751-9;P02751-5;P02751-6;P02751-10;P02751-13;P02751-4;P02751-12	FN1
24.438	24.2401	24.1927	23.7255	23.6795	23.8292	-0.545563	2.47764	0.00667582	Q08AM6	VAC14
21.354	21.4985	21.581	22.2079	22.0868	21.9023	0.587832	2.2162	0.00667602	Q15022	SUZ12
24.701	24.7536	24.6855	25.0608	25.2585	25.2016	0.46025	2.74818	0.00667632	Q9UNW1;Q9UNW1-4	MINPP1
23.2341	23.238	23.2755	22.071	22.5745	22.3973	-0.901624	2.43473	0.00667633	Q9GZT4	SRR
22.9488	23.141	23.072	23.5645	23.7197	23.4944	0.538958	2.45912	0.00667656	Q9H7N4	SCAF1
22.3214	22.3124	22.4113	21.6074	21.9699	21.6763	-0.597137	2.17652	0.00667682	Q13017-2;Q13017	ARHGAP5
25.1958	24.9937	25.3297	24.3293	24.2377	24.4847	-0.822491	2.60598	0.00667688	P57737-3	CORO7
23.3645	23.4596	23.4814	24.0014	24.0318	24.1369	0.621528	3.47184	0.00667717	Q96T88;Q96T88-2	UHRF1
23.0852	23.3314	23.284	22.4036	22.3486	22.7582	-0.730077	2.09582	0.00667802	Q9HCE5	METTL14
24.1088	24.0859	24.1021	23.6247	23.6793	23.6068	-0.462001	4.45387	0.00667905	Q93034	CUL5
21.7563	22.3185	22.9154	20.492	19.5125	20.5878	-2.13267	1.94778	0.00668005	Q8NFJ9-2;Q8NFJ9;Q8NFJ9-3	BBS1
23.789	23.6952	24.1348	23.0899	23.2356	23.2562	-0.679068	2.04096	0.0066807	Q04206-2;Q04206;Q04206-3;Q04206-4	RELA
24.1346	24.0464	24.3167	23.4752	23.5513	23.6973	-0.591284	2.3427	0.00668092	Q66K74-2;Q66K74	MAP1S
23.3095	23.5164	23.4675	23.9222	23.8683	24.0422	0.513055	2.50012	0.00668116	Q9HCS7	XAB2
25.362	25.5222	25.6754	24.8014	25.0661	24.745	-0.648999	2.07571	0.00668144	Q96B97;Q96B97-2;Q96B97-3	SH3KBP1
25.8113	25.8568	25.7657	26.2355	26.2584	26.156	0.405369	3.24381	0.00668151	Q9H0D6;Q9H0D6-2	XRN2
24.5262	24.3611	24.4312	25.3143	25.1244	25.0463	0.722173	2.83159	0.00668229	P35610;P35610-3;P35610-2	SOAT1
23.6655	23.3288	23.7105	22.6805	22.7745	22.7823	-0.822481	2.56142	0.00668311	Q9P000;Q9P000-2	COMMD9
24.329	24.3069	24.2025	24.9209	24.6933	24.7246	0.500171	2.4525	0.00668313	Q15629-2;Q15629	TRAM1
23.5978	23.6378	24.1451	22.2271	22.857	22.2703	-1.34206	2.12286	0.0066844	Q9H7C9	AAMDC
27.2933	26.8999	26.934	26.0879	26.5179	26.1208	-0.800224	1.89172	0.00668539	O15145	ARPC3
20.4503	19.2057	19.3648	21.529	21.4777	21.4954	1.82711	2.02107	0.00668542	P10914	IRF1
23.0642	23.0419	23.2397	22.2643	22.2693	22.6777	-0.711517	2.03906	0.006686	Q9BTE6;Q9BTE6-2;Q9BTE6-3	AARSD1
24.1676	24.1053	23.922	24.8008	24.5766	24.5935	0.592	2.34087	0.00668602	Q9H2W6	MRPL46
21.6421	21.4071	20.9888	20.3944	19.7133	20.5014	-1.14299	1.6668	0.00668607	Q8N0W3;Q8N0W3-2	FUK
22.147	22.5813	22.2572	23.0127	23.3522	22.9949	0.791438	1.97607	0.00668648	Q9H8H2;Q9H8H2-2;Q9H8H2-4	DDX31
28.2259	28.1054	28.1473	27.0524	27.3109	27.4471	-0.88939	2.73842	0.0066877	P14174	MIF
23.0466	23.4907	23.4466	22.7656	22.4862	22.53	-0.734014	1.94144	0.00668771	Q14938-6;Q14938-5;Q14938-3;Q14938-4;Q14938;Q14938-2	NFIX
23.578	23.6839	23.7759	22.9023	23.0843	23.0326	-0.672844	2.98706	0.00668792	Q9Y6K1;Q9Y6K1-2	DNMT3A
26.4506	26.6588	26.5379	27.3004	27.0079	27.0735	0.578136	2.24214	0.00669009	Q9Y5M8	SRPRB
24.562	24.3106	24.2583	23.7964	23.7199	23.8954	-0.573079	2.23748	0.00669071	Q96RF0-3;Q96RF0-2;Q96RF0	SNX18
22.0894	22.3384	22.4548	23.0978	22.9973	22.8085	0.673653	2.09835	0.00669086	O75616;O75616-2	ERAL1
24.2238	24.3999	24.3338	23.6366	23.6559	23.3764	-0.76291	2.73992	0.006691	Q14141;Q14141-2;Q14141-4	2021-09-06
21.25	21.4737	21.2657	20.5736	20.3093	20.812	-0.764849	2.03713	0.00669113	Q6UXK5	LRRN1
26.1858	26.1623	26.2052	25.4335	25.5277	25.6832	-0.636321	3.00095	0.00669136	Q9Y613	FHOD1
24.3723	24.3858	24.6057	23.0493	23.8003	23.6009	-0.971118	1.82734	0.00669145	P55263-3;P55263-2;P55263;P55263-4	ADK
24.4724	24.6816	24.5291	24.0853	24.1284	24.1123	-0.452387	2.68186	0.00669231	P55899	FCGRT
21.6501	21.3696	21.29	22.4794	22.539	22.1536	0.954062	2.38031	0.00669249	Q8WVQ1;Q8WVQ1-3;Q8WVQ1-2	CANT1
24.3019	24.1543	24.1147	24.7689	24.5931	24.6855	0.492189	2.52662	0.0066948	Q14669-2;Q14669;Q14669-4	TRIP12
26.0028	25.827	25.986	25.0995	25.4978	25.3198	-0.632853	2.1072	0.00669535	P53990;P53990-4;P53990-5;P53990-2;P53990-3	IST1
24.5876	24.6078	24.6808	24.0709	24.259	24.1134	-0.47764	2.77374	0.00669625	Q9Y3P9;Q9Y3P9-2	RABGAP1
23.7492	23.9244	24.0748	23.3538	23.1186	23.353	-0.641015	2.19716	0.00669643	Q96EM0	L3HYPDH
28.7666	28.7616	28.9689	28.0352	28.1599	28.2074	-0.698195	2.91298	0.00669681	Q14315;Q14315-2	FLNC
24.5764	24.6079	24.9184	23.9151	24.2123	23.9591	-0.672096	2.02959	0.00669691	Q9NZL9;Q9NZL9-3;Q9NZL9-4;Q9NZL9-2	MAT2B
26.1632	26.2529	26.5446	25.3499	25.5046	25.4051	-0.900356	2.72271	0.00669826	Q99426;Q99426-2	TBCB
22.9592	23.0535	23.301	22.5524	22.5105	22.5516	-0.566427	2.27546	0.00669951	O75122	CLASP2
24.8159	24.7406	25.1686	25.7714	25.9153	25.7206	0.894058	2.46286	0.00669963	Q9Y3E5	PTRH2
19.4134	19.3864	19.4777	19.8893	20.547	20.28	0.812929	1.86859	0.0067	P08243;P08243-2;P08243-3	ASNS
22.3776	22.5165	22.4568	21.22	21.7812	21.3856	-0.988008	2.34846	0.00670061	Q9HC98;Q9HC98-3;Q9HC98-4;Q9HC98-2	NEK6
22.2253	22.4978	22.2903	21.8548	21.7603	21.7345	-0.554607	2.45508	0.00670138	Q92673	SORL1
22.857	22.7497	23.2059	21.9896	22.2416	22.2842	-0.765681	2.00666	0.00670141	Q8IXJ6;Q8IXJ6-2;Q8IXJ6-3;Q8IXJ6-4;Q8IXJ6-5	SIRT2
19.52	20.6045	19.7375	20.949	22.4246	22.8833	2.13161	1.4731	0.00670151	P04732;P04732-2	MT1E
21.7825	21.8068	21.7842	20.7513	21.0522	21.3302	-0.746593	1.95295	0.00670423	Q15208	STK38
21.4693	19.5137	19.6182	22.037	22.6586	22.2434	2.11261	1.48126	0.00670466	O75330-2;O75330;O75330-3;O75330-4	HMMR
29.4931	29.1097	29.2267	28.1688	28.4774	28.3984	-0.928267	2.49905	0.00670573	P08758	ANXA5
28.7798	27.7288	28.3296	26.1661	26.4292	27.4019	-1.61369	1.53857	0.00670613	Q15121;Q15121-2	PEA15
23.6814	23.9221	23.953	24.3692	24.4459	24.3791	0.545924	2.44359	0.00670641	Q13895	BYSL
26.0166	26.1155	26.4021	25.3197	25.5179	25.5872	-0.703137	2.12503	0.00670651	P45974-2;P45974	USP5
22.0262	21.9336	21.4681	20.8435	19.5945	18.7015	-2.09616	1.50392	0.00670747	Q16602	CALCRL
25.3713	25.3138	25.4768	24.4531	24.7594	24.6976	-0.750578	2.69361	0.00670792	Q9UBE0;Q9UBE0-2;Q9UBE0-3	SAE1
23.207	23.5226	23.1857	20.0824	21.3196	18.5356	-3.32591	1.82555	0.00670874	Q6ZTI6;Q6ZTI6-2	FAM101A
20.9596	21.146	21.098	22.1643	21.7868	21.9467	0.898055	2.72993	0.00670886	O15455;O15455-2	TLR3
24.8633	25.2101	25.2252	25.7429	25.7194	25.6775	0.613759	2.16364	0.00670895	Q9Y5J9	TIMM8B
25.3612	25.4776	25.6342	25.0132	25.0014	24.9366	-0.507219	2.44802	0.00670932	P50851	LRBA
22.7375	22.9167	22.7539	22.3331	22.1859	22.3514	-0.512559	2.56585	0.00671141	Q86YS7-2;Q86YS7-3;Q86YS7-4;Q86YS7-5;Q86YS7	C2CD5
21.9825	21.5531	21.8544	21.1801	21.036	20.7777	-0.798711	2.00102	0.00671166	Q53ET0	CRTC2
26.932	26.919	27.2026	25.9863	26.5283	26.1451	-0.797939	1.89839	0.00671368	Q01995	TAGLN
23.6645	23.4756	23.4561	23.0295	23.0558	23.0986	-0.470771	2.60738	0.00671399	O94903	PROSC
22.611	22.6493	23.0352	21.7463	21.8584	21.4156	-1.09171	2.34399	0.00671467	Q9BXV9	C14orf142
24.6736	24.6089	24.5853	25.2527	25.0953	25.2139	0.564737	3.31951	0.00671623	Q9HAV7	GRPEL1
23.2686	23.5473	23.3987	24.2014	23.878	24.0748	0.64654	2.19209	0.00671642	O15270	SPTLC2
24.0847	23.9296	24.1291	24.643	24.4827	24.5623	0.514834	2.6023	0.00671681	Q8TDD1;Q8TDD1-2	DDX54
21.568	21.4169	21.5445	20.7749	20.9303	20.9448	-0.62644	3.02121	0.00671689	Q9BRT8-2;Q9BRT8-3;Q9BRT8;Q8IUF1;Q5RIA9-3;Q5JTY5-2;Q5RIA9;Q5JTY5;Q4V339	CBWD1;CBWD2;CBWD5;CBWD3;CBWD6
20.4985	18.7868	20.4662	21.8817	21.8462	21.6446	1.87364	1.51844	0.00671842	Q9BX59;Q9BX59-2;Q9BX59-7	TAPBPL
25.5337	25.7889	25.5465	26.2018	26.0726	26.229	0.544774	2.32187	0.00671866	O75844	ZMPSTE24
22.7442	22.922	23.0046	23.7734	23.7775	23.5714	0.817169	2.87054	0.00671949	Q9NZM5	GLTSCR2
23.7127	23.699	23.9567	23.004	23.3222	23.0003	-0.680629	2.13128	0.00672143	P46734-2;P46734;P46734-3	MAP2K3
25.9721	25.9957	26.0389	25.4544	25.6289	25.5665	-0.452314	2.93432	0.00672197	Q12929;Q12929-2	EPS8
22.2987	22.1058	22.1757	21.465	21.7721	21.6214	-0.573925	2.26292	0.00672316	P45985;P45985-2	MAP2K4
21.5467	20.7512	21.4566	20.2197	20.3254	20.2628	-0.982167	1.74717	0.00672334	Q9C0I1-3;Q9C0I1-2;Q9C0I1	MTMR12
22.2407	21.8074	22.0619	20.9506	21.0503	21.2478	-0.953791	2.47122	0.00672363	Q9H6D7-4;Q9H6D7;Q9H6D7-2;Q9H6D7-3	HAUS4
23.8009	24.0397	23.8271	22.3271	23.0261	22.8017	-1.1709	2.2258	0.00672457	Q8WVJ2	NUDCD2
25.5334	25.393	25.6589	26.1682	26.1578	26.2402	0.660295	2.90788	0.00672506	P99999	CYCS
24.3192	24.4827	24.2945	24.9012	24.8442	24.7948	0.48126	2.71119	0.00672646	Q15050	RRS1
22.3516	22.1454	22.4233	21.2235	21.5744	21.3129	-0.936524	2.6535	0.00672671	Q96GA7	SDSL
23.0063	22.6178	22.9049	23.4634	23.4656	23.5066	0.635579	2.25134	0.00672713	Q9BUN8-2;Q9BUN8	DERL1
26.348	26.649	26.6838	25.561	25.9869	25.8891	-0.74792	1.95664	0.00672792	O75347;O75347-2	TBCA
25.8291	25.6662	25.5442	24.9864	24.8399	25.2226	-0.663497	2.05797	0.00672803	Q9NP79	VTA1
24.85	25.0169	24.9864	24.3613	24.2211	24.2277	-0.681081	3.23662	0.00673016	Q96AQ6;Q96AQ6-2;Q96AQ6-3	PBXIP1
24.051	23.9112	24.1359	23.3795	23.4012	23.606	-0.570471	2.37159	0.00673149	Q96GG9	DCUN1D1
26.9468	27.0557	27.1564	26.1488	26.3428	26.5777	-0.696565	2.14001	0.00673231	P13489	RNH1
24.7606	24.8843	25.0865	24.0462	24.2272	24.0859	-0.790679	2.70633	0.00673262	Q9H2G2-2;Q9H2G2	SLK
22.4011	22.3918	22.4954	23.2676	22.8322	23.2267	0.679401	2.05072	0.00673267	Q96GM8	TOE1
24.1262	24.3829	24.5882	23.5743	23.7902	23.3346	-0.799425	1.88498	0.00673273	Q969P0;Q969P0-3	IGSF8
22.0019	22.2727	22.4981	21.2016	20.9018	21.3763	-1.09767	2.27462	0.00673292	Q9NVS9;Q9NVS9-3;Q9NVS9-4	PNPO
21.5121	21.741	21.242	20.5133	20.0371	19.6236	-1.44037	2.09043	0.00673325	Q58EX2-3;Q58EX2;Q58EX2-4;Q58EX2-2	SDK2
22.0931	22.1666	22.0802	22.7713	22.5867	22.5027	0.506936	2.42419	0.00673699	O60287	URB1
23.9223	24.1223	24.6503	25.4678	25.9511	25.6031	1.44241	2.28372	0.00673717	P05161	ISG15
23.0264	22.841	22.983	22.1376	22.2476	22.5359	-0.643082	2.09417	0.00673743	Q8NB37;Q8NB37-3;Q8NB37-2	PDDC1
26.5546	26.4181	26.5134	26.8717	26.9006	26.9055	0.397229	3.16575	0.00673744	O75477	ERLIN1
20.9772	22.0216	22.0049	23.0558	22.8771	23.0195	1.31621	1.70546	0.00673749	P49281-2;P49281-5;P49281;P49281-3;P49281-4	SLC11A2
25.6879	25.3899	25.863	24.2343	24.6822	24.5091	-1.17171	2.45525	0.00674086	Q15102	PAFAH1B3
22.5952	22.8261	22.557	21.8752	22.0238	21.9402	-0.713016	2.7833	0.00674129	Q99719;Q99719-2	2021-09-05
24.0825	24.184	24.1212	23.6035	23.4601	23.343	-0.660355	2.91081	0.00674146	Q86SQ0;Q86SQ0-2;Q86SQ0-3	PHLDB2
24.7474	24.3744	24.7799	23.8049	24.0582	23.9705	-0.689355	1.99919	0.0067416	O00423;O00423-3	EML1
28.0806	28.1315	28.214	27.1308	27.4121	27.4756	-0.802522	2.68499	0.00674163	P04083	ANXA1
23.5335	23.4583	23.7297	22.7295	22.9451	23.0967	-0.650085	2.08175	0.00674214	Q5EBL4;Q5EBL4-2;Q5EBL4-3	RILPL1
23.3226	23.0687	23.0601	23.9166	23.6119	24.0148	0.697261	2.02709	0.00674221	Q96EY1	DNAJA3
22.4865	22.6208	22.6284	22.1672	22.0794	22.1443	-0.448272	2.9679	0.00674268	Q96QG7;Q96QG7-2	MTMR9
21.731	21.7703	21.9945	20.9904	20.5404	21.2563	-0.902884	1.80033	0.00674685	Q15139	PRKD1
27.014	26.867	26.8244	27.434	27.2982	27.418	0.481604	2.59315	0.00674699	Q96HE7	ERO1L
24.5141	24.5877	24.4568	25.2785	25.1673	25.0962	0.661112	3.27367	0.00674766	P04181	OAT
25.4967	25.3469	25.2723	25.9591	25.8921	25.8211	0.518766	2.59502	0.00674788	O60568	PLOD3
24.5268	24.5203	24.4681	24.9825	24.9342	24.9552	0.452221	4.384	0.00674969	O14497;O14497-2;O14497-3	ARID1A
22.4353	22.4937	22.8066	19.8379	21.3352	20.5685	-1.99798	1.95429	0.00674969	Q9Y2Y0-2;Q9Y2Y0	ARL2BP
24.3904	24.3165	24.3951	24.9865	25.227	24.9814	0.697627	2.92142	0.00675067	Q7Z417	NUFIP2
23.7759	23.7224	23.8685	22.6065	23.1934	23.134	-0.810967	1.87687	0.00675157	Q9Y316-3;Q9Y316;Q9Y316-2	MEMO1
22.3161	22.0697	22.2742	20.9912	21.4027	21.2943	-0.99058	2.62218	0.00675159	Q9Y259	CHKB
22.1582	22.3715	22.363	22.8343	22.781	22.7454	0.48935	2.55942	0.00675177	P30530;P30530-2	AXL
24.1394	24.0035	24.0964	23.4551	23.6306	23.6399	-0.50456	2.65558	0.00675309	P78362;P78362-2	SRPK2
28.7671	28.4245	28.4546	27.6598	27.9243	27.979	-0.694358	2.03482	0.00675656	P68363;P68363-2	TUBA1B
21.9691	22.0806	22.1566	22.7452	22.8068	22.6133	0.652988	2.93492	0.00675795	Q9H9Y6;Q9H9Y6-3;Q9H9Y6-2;Q9H9Y6-4;Q9H9Y6-5	POLR1B
26.599	26.532	26.638	25.7707	26.0228	25.967	-0.669553	2.9026	0.0067581	P35580;P35580-3;P35580-5;P35580-2;P35580-4	MYH10
22.601	22.7548	22.6341	22.0282	21.8719	21.7393	-0.783503	2.91628	0.00675819	Q6V0I7;Q6V0I7-3;Q6V0I7-2	FAT4
24.4275	24.4296	24.4103	23.5128	23.9311	23.8328	-0.663537	2.20035	0.0067583	O75663;O75663-2	TIPRL
26.0054	25.7059	26.0117	24.9463	25.1599	25.1216	-0.831741	2.63694	0.00675973	P36871;P36871-2;P36871-3	PGM1
24.4796	24.7096	25.0686	23.8382	24.0651	23.9655	-0.796364	1.91159	0.00676136	P56211;P56211-2	ARPP19
27.0666	26.9486	27.0713	25.9847	26.2541	26.3128	-0.844989	2.83067	0.00676236	P17655;P17655-2	CAPN2
22.3427	22.7541	22.3957	23.1443	23.1506	23.3151	0.705847	2.12971	0.00676352	Q8NHP6;Q8NHP6-2	MOSPD2
26.6119	26.621	26.9836	25.9901	26.1758	26.0809	-0.656539	2.09853	0.00676617	P60981;P60981-2	DSTN
24.2002	24.377	24.1354	24.8555	24.8866	24.873	0.634165	3.02057	0.00676654	Q8NCH0	CHST14
24.4297	24.388	24.6033	24.0117	23.9552	23.977	-0.492364	2.71602	0.00676875	Q5TAQ9	DCAF8
21.5086	21.2893	21.379	20.5264	20.3727	20.7006	-0.859062	2.77804	0.00676875	Q9NTJ4-3;Q9NTJ4-2;Q9NTJ4;Q9NTJ4-4	MAN2C1
25.0328	24.9307	24.8352	25.7049	25.5066	25.6478	0.686867	2.95373	0.00676882	Q16850;Q16850-2	CYP51A1
21.5272	21.8422	22.1314	22.4907	22.8516	22.7203	0.853943	1.85956	0.00677098	Q9NRG0	CHRAC1
26.7418	26.7928	26.9374	25.9423	26.12	26.1442	-0.755147	3.02281	0.00677316	Q9UBT2;Q9UBT2-2	UBA2
23.4189	23.3558	23.4153	22.7845	22.6784	22.8964	-0.610245	3.1136	0.006775	Q9Y3C0	CCDC53
25.5835	25.7541	25.665	25.003	25.0234	25.1174	-0.619583	3.28885	0.0067762	P18065	IGFBP2
21.9536	22.3483	22.1726	21.0126	21.3935	21.0987	-0.989862	2.43729	0.00677793	P21291	CSRP1
21.9749	21.9668	21.9137	22.4868	22.5114	22.4305	0.524428	4.16333	0.00677934	Q4LE39-3;Q4LE39-2;Q4LE39;Q4LE39-4	ARID4B
23.8896	23.6685	23.8469	22.8821	23.1111	23.0348	-0.7923	2.93878	0.006784	P36405	ARL3
24.637	24.4459	24.4715	23.3104	23.6618	23.7415	-0.946927	2.54275	0.00678582	P49903;P49903-4;P49903-2;P49903-3	SEPHS1
21.721	21.8604	21.7487	22.3378	22.3851	22.2992	0.564044	3.47654	0.00678706	Q9Y4B6;Q9Y4B6-2;Q9Y4B6-3	VPRBP
26.7159	26.817	26.6033	26.0884	25.9146	25.9358	-0.732512	3.05116	0.00678997	Q13308;Q13308-6;Q13308-4;Q13308-2;Q13308-3;Q13308-5	PTK7
26.1754	25.875	26.1864	24.8767	25.1671	25.2049	-0.996045	2.62351	0.00679487	P14550	AKR1A1
20.8139	20.9089	21.176	22.0195	22.1834	21.7585	1.02085	2.46489	0.00679545	Q53SF7;Q53SF7-3;Q53SF7-2	COBLL1
24.9178	24.5538	24.8555	23.3309	23.434	23.9406	-1.20717	2.27399	0.00679622	Q9NWV4	C1orf123
26.6146	26.7641	26.5345	27.447	27.304	27.3336	0.723855	3.07915	0.00680063	P07942	LAMB1
22.4821	22.4777	22.7653	21.8395	21.6647	21.8007	-0.806721	2.75122	0.00680512	P11274;P11274-2	BCR
23.1031	23.0108	23.5201	22.297	22.1419	22.2126	-0.994209	2.43751	0.00680541	Q96S44	TP53RK
25.8714	25.8692	25.7531	25.1224	25.1175	25.2682	-0.661849	3.33319	0.00680578	Q14192	FHL2
23.932	24.213	24.2438	25.0159	24.838	24.9828	0.815924	2.70619	0.00681276	Q8NBJ4-2;Q8NBJ4	GOLM1
28.9883	29.1026	29.2464	28.4194	28.4566	28.4651	-0.665388	3.02814	0.00681461	O15355	PPM1G
27.4098	27.2923	27.3388	26.3209	26.5819	26.6787	-0.819828	2.72925	0.00681481	P06744;P06744-2	GPI
20.7223	21.7315	20.6974	23.3276	22.8777	22.792	1.94867	2.1687	0.00681672	P30511-3;P30511;P30511-2	HLA-F
24.1509	24.179	23.9235	24.9048	24.5393	24.7371	0.642562	2.07241	0.00681725	Q8NHH9-5;Q8NHH9;Q8NHH9-4;Q8NHH9-2;Q8NHH9-3	ATL2
25.6928	25.7024	25.5499	26.2973	26.2744	26.194	0.606831	3.31459	0.00682222	P02649	APOE
27.1753	26.8901	27.0812	26.0632	26.2905	26.3255	-0.822474	2.65915	0.00682385	Q99733;Q99733-2	NAP1L4
27.8285	27.7418	27.9658	27.0245	27.1444	27.2149	-0.717396	2.95381	0.00682454	Q9UNF1;Q9UNF1-2	MAGED2
22.9254	22.8514	23.0291	22.3259	22.2435	22.1631	-0.691107	3.23466	0.0068277	Q96PQ0	SORCS2
27.4575	27.5684	27.4852	28.1304	28.0229	28.0458	0.562661	3.56589	0.00683171	Q96DZ1;Q96DZ1-3;Q96DZ1-2	ERLEC1
23.7041	23.6271	23.9674	22.7472	22.9877	22.9673	-0.865456	2.59523	0.00683311	Q96EK6	GNPNAT1
29.576	29.3285	29.5186	28.3119	28.5657	28.73	-0.938548	2.55742	0.00683429	P29401;P29401-2	TKT
21.997	21.9902	22.5383	20.8743	20.9431	20.3773	-1.44364	2.32239	0.00683871	Q13480;Q13480-2	GAB1
24.8481	24.6892	24.7758	23.7205	23.9201	24.1131	-0.853131	2.65325	0.00684123	Q9NUD5;Q9NUD5-2	ZCCHC3
23.7616	24.0132	24.4113	22.1311	22.9141	22.6318	-1.503	2.14425	0.00684239	Q96IU4	ABHD14B
21.8197	22.081	21.3143	22.9076	23.0534	23.1589	1.30164	2.27429	0.00684406	P10646;P10646-2	TFPI
24.2748	24.1426	24.378	23.1977	23.5439	23.3452	-0.902855	2.7599	0.00684976	O14641	DVL2
20.746	20.9496	20.2922	21.9481	22.0548	21.6936	1.2362	2.29363	0.00685077	Q8WUM9	SLC20A1
19.7404	19.6924	21.488	23.0604	22.9211	22.8311	2.63058	1.94066	0.0068517	O43286	B4GALT5
28.3689	28.4116	28.4806	27.8165	27.8887	27.8891	-0.555573	3.78589	0.00685285	Q9NQR4	NIT2
25.4607	25.4658	24.7465	23.6261	24.0453	23.5945	-1.46906	2.20199	0.00685387	Q9BQI0-3;Q9BQI0;Q9BQI0-2	AIF1L
24.103	24.1135	23.9454	23.4501	23.2225	23.1749	-0.771469	2.80456	0.00686034	P02461;P02461-2	COL3A1
25.6955	25.793	25.7715	26.5324	26.3593	26.3694	0.667054	3.33617	0.00686084	Q14789;Q14789-3	GOLGB1
25.2294	25.1774	25.3515	23.9368	24.4881	24.2763	-1.01907	2.42217	0.00686104	P21266	GSTM3
22.0928	22.0643	22.1347	22.8597	22.7137	23.0359	0.772534	2.89927	0.00686316	Q9NW68;Q9NW68-7;Q9NW68-3;Q9NW68-2;Q9NW68-8;Q9NW68-9;Q9NW68-5;Q9NW68-4	BSDC1
26.0957	26.2508	26.2777	24.9966	25.3739	25.414	-0.946541	2.55094	0.0068637	O15347	HMGB3
23.06	23.0622	22.6952	23.988	23.7259	23.9422	0.946202	2.5308	0.00686993	Q9Y2P8	RCL1
24.6141	24.6052	24.6567	24.1862	24.1489	24.1208	-0.47336	4.3591	0.0068704	Q9Y4G6	TLN2
20.8822	20.8512	20.9007	21.451	21.5643	21.6829	0.68802	3.25794	0.00687196	Q9Y244	POMP
26.0508	26.0722	26.0613	25.468	25.5855	25.516	-0.538275	3.99882	0.00687307	P00390-2;P00390;P00390-4;P00390-3;P00390-5	GSR
22.3454	22.5371	22.4417	21.7771	21.6276	21.8049	-0.704876	3.0794	0.00687349	O75146;O75146-2	HIP1R
25.4834	25.3134	25.6775	24.2244	24.5339	24.6467	-1.02306	2.47006	0.00687356	P52788;P52788-2	SMS
22.5794	22.754	22.5024	23.4091	23.3211	23.2567	0.717045	2.93604	0.00687955	Q13393-2	PLD1
18.9045	19.8936	21.3062	23.0878	23.3677	22.8839	3.0784	1.90853	0.00687978	Q5TC84	OGFRL1
27.6741	27.4742	27.616	26.6808	26.9066	26.8485	-0.77615	3.00213	0.00688312	Q9BUF5	TUBB6
21.6826	21.6302	21.7666	22.3752	22.2482	22.2686	0.604195	3.3798	0.00688345	O43826;O43826-2	SLC37A4
22.7098	22.8792	23.0306	22.0577	22.1454	22.0317	-0.794877	2.887	0.00688372	P42702	LIFR
24.8368	24.7805	24.919	23.9904	24.2508	24.081	-0.738031	2.98904	0.00688386	O00499-9;O00499-10;O00499-7;O00499-8;O00499-4;O00499-6;O00499-11;O00499-3;O00499-2;O00499-5;O00499	BIN1
22.0721	22.2843	22.0663	21.4532	21.5187	21.3872	-0.68786	2.97418	0.00688919	Q9C0D5;Q9C0D5-2	TANC1
21.0657	20.224	19.8798	21.9671	22.2977	22.5002	1.86517	2.07731	0.0068892	P00973;P00973-2;P00973-4;P00973-3	OAS1
23.633	23.5634	23.7756	22.9552	22.9701	23.0611	-0.661836	3.14011	0.00689337	Q9GZZ9;Q9GZZ9-2	UBA5
21.9442	21.8388	22.1607	21.1446	21.2213	21.2215	-0.785414	2.87872	0.00689426	Q5R372-4;Q5R372;Q5R372-3	RABGAP1L
19.2838	19.8003	20.8325	22.055	22.4302	22.4588	2.34248	2.10928	0.00689431	Q14114-4;Q14114;Q14114-2;Q14114-3	LRP8
21.2795	21.5254	20.9466	22.61	22.1802	22.5485	1.19577	2.2923	0.00689863	Q9P1T7;Q9P1T7-1	MDFIC
23.6885	23.6953	23.6676	24.1576	24.1128	24.121	0.446649	4.99775	0.00689888	O75376;O75376-2	NCOR1
23.7577	24.0914	24.099	23.02	22.9312	23.2104	-0.928835	2.57836	0.00690332	P06241;P06241-3	FYN
26.2262	26.0669	26.1379	25.5819	25.5441	25.502	-0.600984	3.5096	0.00690469	Q9NXG2	THUMPD1
25.9529	25.8017	25.9836	24.8292	25.2039	24.9736	-0.910475	2.75391	0.00690554	O43583	DENR
26.9387	26.8286	26.5879	27.6394	27.5063	27.7019	0.830826	2.6611	0.00690809	Q10471	GALNT2
23.0183	23.1516	22.9485	23.6813	23.647	23.6453	0.618409	3.2807	0.00690858	O60306	AQR
24.9397	25.2389	25.208	24.3029	24.3271	24.4165	-0.780016	2.81852	0.00691329	Q53TN4-3;Q53TN4	CYBRD1
23.5165	23.7114	23.5925	22.7121	22.9691	22.8371	-0.767364	2.9226	0.00691515	Q9Y570;Q9Y570-4;Q9Y570-2	PPME1
26.7552	26.6614	26.7651	26.0421	26.1045	26.1782	-0.618944	3.56545	0.0069168	Q86VP6;Q86VP6-2	CAND1
23.6733	23.6458	23.5718	24.5559	24.3209	24.2545	0.74681	2.82662	0.00691758	P42696;P42696-2	RBM34
24.852	25.1412	24.7837	25.7915	25.6834	25.7848	0.827636	2.70399	0.00691831	Q9NYJ1;Q9NYJ1-2	COA4
23.658	23.7417	23.81	22.9562	22.8839	23.1499	-0.739901	2.90954	0.0069233	Q9Y4B5;Q9Y4B5-2	MTCL1
21.0352	21.0447	21.0324	21.5245	21.6067	21.5172	0.511999	4.22254	0.00692564	Q8WYQ5;Q8WYQ5-3;Q8WYQ5-2	DGCR8
23.7031	23.9268	23.6742	24.5603	24.5056	24.4148	0.725539	2.88368	0.0069271	Q9NY93;Q9NY93-2	DDX56
22.0687	22.3882	22.2709	21.3731	21.1528	21.4858	-0.905364	2.58765	0.00692807	Q8TDY4;Q8TDY4-3	ASAP3
21.9629	22.2145	22.0954	22.9683	22.7887	23.0557	0.846631	2.85986	0.0069281	Q9NSI2-2;Q9NSI2	FAM207A
23.0942	22.7481	22.9946	22.0184	22.2074	21.9533	-0.885907	2.64053	0.00693333	A6NDU8	C5orf51
24.7904	25.0399	24.8168	25.8346	25.6809	25.5918	0.820061	2.81888	0.00693617	P43003-2;P43003	SLC1A3
27.1486	27.4173	27.2016	26.5213	26.5993	26.4724	-0.724864	2.88733	0.00693664	P35611-2;P35611-6;P35611;P35611-3;P35611-4;P35611-5	ADD1
24.3726	24.2648	24.3054	23.3631	23.5254	23.7043	-0.783345	2.78781	0.00693785	O60502;O60502-4;O60502-2;O60502-3	MGEA5
24.6727	24.5568	24.7507	23.944	24.0472	23.92	-0.689651	3.26114	0.00693944	Q15276;Q15276-2	RABEP1
25.7991	25.6984	25.7145	24.5071	25.0296	24.671	-1.00145	2.50457	0.0069434	Q15257-2;Q15257-3;Q15257;Q15257-4	PPP2R4
30.4365	30.172	30.3319	29.3739	29.5696	29.621	-0.791954	2.7408	0.00694621	P68371	TUBB4B
21.1797	20.8492	20.7521	23.1522	22.0948	22.6906	1.71888	2.17788	0.00694673	O60674	JAK2
21.0421	21.0439	21.0115	19.871	20.1224	20.3487	-0.918455	2.57291	0.00694767	Q13424	SNTA1
22.5391	21.946	22.3505	20.6822	19.7211	20.6914	-1.91367	2.19288	0.00695082	O75155;O75155-2	CAND2
24.9021	25.1583	24.8572	26.3186	26.1256	25.7802	1.10222	2.41445	0.00695349	Q14978;Q14978-2;Q14978-3	NOLC1
26.7799	26.6775	26.8055	26.0757	26.2055	26.1891	-0.597562	3.34372	0.0069558	Q07960	ARHGAP1
21.8501	21.9211	22.0787	21.2458	21.1694	21.3064	-0.709445	3.08507	0.00695732	Q8N1W1-5;Q8N1W1-4;Q8N1W1-3;Q8N1W1;Q8N1W1-6	ARHGEF28
23.0914	22.9349	23.1505	23.8528	24.3415	24.306	1.10781	2.54366	0.00696223	P80217;P80217-2	IFI35
23.294	23.4842	23.6798	22.2208	22.6517	22.1267	-1.15296	2.37726	0.00696361	P55212;P55212-2	CASP6
20.6736	20.9176	20.6755	22.1497	22.1003	21.5505	1.17795	2.31625	0.00696542	Q9BV36-2;Q9BV36;Q9BV36-4;Q9BV36-3;Q9BV36-5	MLPH
27.2596	27.0313	27.1859	26.4174	26.5292	26.4231	-0.70233	3.10752	0.00696794	Q05397-7;Q05397;Q05397-5;Q05397-2	PTK2
22.3337	22.5965	22.6227	23.8187	23.4235	23.4628	1.0507	2.59737	0.00697368	Q9BZQ6-2;Q9BZQ6	EDEM3
21.9517	21.8201	21.7789	21.2397	21.037	21.1779	-0.698735	3.03542	0.00697376	Q9Y3Q0	NAALAD2
23.2173	23.3855	23.4278	22.5599	22.7416	22.6281	-0.700291	2.9602	0.00697507	O75828	CBR3
22.2871	22.3333	22.2553	21.5605	21.4264	21.7029	-0.72858	3.03273	0.00697859	P17029	ZKSCAN1
22.0808	22.3515	22.1117	23.2154	22.9567	22.9579	0.861989	2.68331	0.00698394	Q9NP80-3;Q9NP80;Q9NP80-2	PNPLA8
22.6052	22.8521	22.7793	21.2738	21.7955	21.0405	-1.37556	2.37221	0.00698517	Q2M1K9-2;Q2M1K9	ZNF423
22.9276	23.1939	23.0245	24.012	23.7646	23.8404	0.823678	2.81737	0.00698928	Q9NVU7;Q9NVU7-2	SDAD1
23.1709	22.7962	22.4199	24.0784	23.9589	24.2736	1.308	2.28938	0.00699415	Q92633;Q92633-2	LPAR1
29.3778	29.4522	29.6302	28.7673	28.7858	28.7318	-0.725122	3.16008	0.0069967	Q12979-2	ABR
22.2203	21.5597	21.4223	20.2421	20.4646	20.137	-1.45286	2.27085	0.007	O00221	NFKBIE
23.4746	23.6521	23.631	22.9123	23.0068	22.8885	-0.65001	3.20849	0.00700439	Q8N9N7	LRRC57
23.834	23.8556	23.7079	23.0736	23.2047	23.0338	-0.695105	3.25794	0.00700826	Q9Y5X3	SNX5
26.2978	26.5813	26.2856	26.9453	26.8933	26.9589	0.544263	2.27816	0.0070095	P61009	SPCS3
20.8089	20.9345	20.9187	20.3395	20.232	20.292	-0.59954	3.54794	0.00701075	O15403	SLC16A6
24.5887	24.6828	24.6373	25.1766	24.9756	25.118	0.453827	2.64065	0.00701426	O43660;O43660-2	PLRG1
28.8486	28.7238	28.76	28.1155	28.2049	28.2348	-0.592419	3.48555	0.00701466	O75369-2;O75369-9;O75369;O75369-8;O75369-6;O75369-3;O75369-7;O75369-5;O75369-4	FLNB
25.6572	25.6558	25.6588	26.2536	26.0334	26.0687	0.46131	2.60185	0.00701902	Q14699	RFTN1
24.5184	24.6383	24.7729	23.8483	23.9136	23.9535	-0.738057	3.12263	0.00701987	Q52LW3	ARHGAP29
20.3498	20.1565	20.2635	21.0543	20.9674	20.87	0.707322	3.10364	0.00702154	Q96GW9	MARS2
24.208	24.4428	24.302	23.7951	23.8242	23.507	-0.608861	2.1216	0.00702379	Q9H8S9;Q9H8S9-2;Q7L9L4;Q7L9L4-2	MOB1A;MOB1B
22.1243	21.7591	22.2799	21.0377	21.3293	21.4102	-0.795347	1.84808	0.00702426	P34896-2;P34896;P34896-3;P34896-4	SHMT1
19.3614	19.3483	19.3804	20.2482	21.0817	20.851	1.36358	2.26889	0.00702496	Q9H7P9-3;Q9H7P9	PLEKHG2
22.7395	22.7202	22.7531	23.8745	23.4214	23.259	0.780682	1.87505	0.00702857	Q6IAN0	DHRS7B
23.0455	23.3481	23.2992	22.4181	22.612	22.7472	-0.63855	2.05365	0.007029	Q9BX40;Q9BX40-2	LSM14B
26.449	26.5724	26.5552	27.078	27.1164	27.1355	0.584376	3.80525	0.00703151	P55145	MANF
24.7528	24.7045	24.6805	23.8514	23.9362	24.1306	-0.739877	3.01135	0.00703236	O95671-3;O95671-2;O95671	ASMTL
23.2747	23.3119	23.3832	22.8758	22.9879	22.8603	-0.415284	2.89802	0.00703336	Q5JSZ5;Q5JSZ5-5	PRRC2B
21.8046	21.88	21.7416	22.3456	22.1792	22.4546	0.51771	2.35289	0.00703374	P78368	CSNK1G2
22.7755	22.9521	22.8352	22.0858	22.1325	22.2728	-0.690558	3.07931	0.00703529	O95260-2;O95260	ATE1
20.7037	20.7538	20.8235	22.1928	21.6646	21.332	0.969474	1.73063	0.00703815	P13497;P13497-5;P13497-2;P13497-6;P13497-4	BMP1
24.3097	24.2748	24.3138	23.9547	23.7269	23.848	-0.456206	2.61519	0.00703849	Q9Y4F1;Q9Y4F1-2	FARP1
23.6814	24.2597	24.1424	24.7656	24.7808	24.8237	0.762173	1.89727	0.00704294	Q99519	NEU1
24.0424	24.6221	23.8232	25.6185	25.4812	25.615	1.40899	2.35945	0.00704319	O00622	CYR61
19.5761	19.6722	19.3197	20.7662	22.0359	21.7948	2.00965	2.1203	0.00704321	Q03167-2;Q03167	TGFBR3
25.6761	25.681	25.8582	25.2891	25.3293	25.217	-0.459958	2.59584	0.00704324	O95218-2;O95218	ZRANB2
24.8427	25.0481	24.9083	24.2983	24.297	24.3151	-0.629582	3.30743	0.00704566	Q00587-2;Q00587	CDC42EP1
24.1797	24.297	24.3904	23.0966	23.7568	23.5197	-0.831334	1.8302	0.00704775	Q9BY32;Q9BY32-2;Q9BY32-3	ITPA
23.2052	23.2565	23.4308	22.6865	22.7245	22.8939	-0.529221	2.31962	0.00704801	Q6IA86-7;Q6IA86-3;Q6IA86;Q6IA86-6;Q6IA86-2;Q6IA86-5;Q6IA86-4	ELP2
26.6967	26.6242	26.7077	26.0979	26.3307	26.1654	-0.478222	2.53073	0.00705256	Q13596;Q13596-2;Q13596-3	SNX1
25.2335	25.245	25.2718	24.5608	24.8198	24.8259	-0.514618	2.36854	0.00705277	P63151;P63151-2	PPP2R2A
22.1368	22.1195	22.4874	21.0245	21.3001	21.346	-1.0244	2.55189	0.0070541	Q14012	CAMK1
28.2826	28.055	28.328	27.2885	27.4623	27.4383	-0.825493	2.92246	0.00705491	Q9BVA1	TUBB2B
21.5072	20.9996	21.4652	19.6912	20.1731	20.2018	-1.30193	2.304	0.00705605	Q99574	SERPINI1
24.0921	24.403	24.1948	24.8309	24.9971	24.7088	0.615685	2.11621	0.00705738	Q15007	WTAP
25.7446	25.7847	26.0194	24.949	25.3872	25.1339	-0.692858	1.97313	0.00705755	Q9Y2V2	CARHSP1
25.774	25.9049	25.9546	26.4804	26.5445	26.2638	0.551711	2.26945	0.0070622	Q5VW38-2;Q5VW38	GPR107
19.1751	20.4936	21.2674	22.3035	22.6025	22.04	2.0033	1.47021	0.00706233	Q11206-7;Q11206-3;Q11206-6;Q11206-5;Q11206-2;Q11206;Q11206-4	ST3GAL4
23.9448	23.8713	23.9747	23.1738	23.3423	23.3434	-0.643763	3.25477	0.00706647	P78559;P78559-2	MAP1A
25.577	25.5491	25.4538	26.2835	26.1041	26.2408	0.682833	3.3145	0.00706667	Q6P179;Q6P179-3	ERAP2
21.3145	20.0499	20.3921	22	21.8328	21.8949	1.32372	1.5945	0.00706703	P00736	C1R
21.6156	21.7584	21.4201	19.4889	19.8952	20.9428	-1.48905	1.54545	0.00706712	P62380	TBPL1
26.7312	26.5963	26.8449	25.8474	26.0682	25.9484	-0.769486	2.87952	0.00707692	P23526;P23526-2	AHCY
22.9361	22.6327	22.7279	21.2252	21.7999	21.6431	-1.20945	2.4762	0.00707846	Q96C23	GALM
20.2423	19.2616	20.0051	21.6562	21.656	21.231	1.67809	2.16256	0.00708741	Q9H1D9	POLR3F
25.557	25.6561	25.7511	24.5764	24.9086	24.4706	-1.00285	2.65808	0.0070903	Q8WW12;Q8WW12-2	PCNP
18.8881	20.6652	20.5978	22.6216	22.7394	22.864	2.69128	1.99714	0.00709792	O95926;O95926-2	SYF2
24.2613	24.4349	24.4835	25.2443	25.1712	25.0618	0.765914	3.05993	0.00710218	P43121;P43121-2	MCAM
27.4002	27.364	27.569	26.5425	26.8065	26.568	-0.805396	2.80634	0.00710847	Q99439;Q99439-2	CNN2
23.1908	23.2567	23.0743	22.4838	22.523	22.3492	-0.721926	3.18809	0.00711409	P20264	POU3F3
25.4774	25.0881	25.0383	24.301	24.2311	24.2349	-0.945583	2.59365	0.00711905	Q86SK9-2;Q86SK9	SCD5
23.2487	23.5165	23.1271	24.1427	24.22	24.2565	0.908974	2.79072	0.00712605	Q9UKD2	MRTO4
22.4122	22.3656	22.5872	21.1441	21.6217	20.9578	-1.21385	2.36007	0.00712966	Q15172;Q15172-2	PPP2R5A
24.4894	24.5316	24.3392	25.4151	25.2608	25.1428	0.819525	2.94967	0.00713805	Q92508	PIEZO1
24.1829	24.1123	24.5659	23.2821	22.8201	23.2067	-1.18406	2.38306	0.0071403	P52566	ARHGDIB
25.5345	25.2503	25.5181	24.4098	24.4742	24.6721	-0.915613	2.78211	0.00715008	Q13564-3;Q13564-2;Q13564;Q13564-4	NAE1
23.0029	22.8907	23.0039	21.6797	22.2034	21.9846	-1.00991	2.52809	0.00715097	Q9NVG8;Q9NVG8-2	TBC1D13
23.1801	23.1563	23.2741	23.9831	23.7825	23.8456	0.666865	3.18575	0.00716168	Q9Y221;Q9Y221-2	NIP7
23.0916	23.3498	23.1331	22.2902	21.6952	21.6978	-1.29708	2.43099	0.00716216	Q9H3M7;Q9H3M7-2	TXNIP
23.8693	23.985	23.9309	24.8085	24.7028	24.5229	0.749643	2.94804	0.00717241	Q9HCN8	SDF2L1
25.1987	25.2739	25.3077	24.7271	24.6474	24.6528	-0.584343	3.84257	0.00717428	O75569;O75569-3;O75569-2	PRKRA
22.7343	22.7426	22.6409	23.3944	23.5669	23.3404	0.727942	3.18533	0.00718644	Q9H8H0	NOL11
24.2038	24.0855	23.877	24.8688	24.5426	24.6742	0.639764	2.04856	0.00718653	O75934	BCAS2
26.9304	27.3057	27.7387	26.231	26.5876	26.1493	-1.00231	1.68831	0.00719786	P09493-5	TPM1
23.212	22.9833	23.1188	21.721	22.1549	22.1752	-1.08764	2.58816	0.00719864	Q9H0W9-2;Q9H0W9;Q9H0W9-4;Q9H0W9-3	C11orf54
23.133	23.1781	23.3268	22.6547	22.7699	22.8003	-0.470993	2.5178	0.00720268	Q9Y315	DERA
24.1746	24.1902	24.1817	23.825	23.4864	23.6143	-0.540243	2.26386	0.0072075	P24043	LAMA2
22.5189	22.5489	22.6596	23.2853	23.672	23.6286	0.952836	2.73974	0.00721088	Q13287	NMI
29.5583	29.5798	29.6026	28.8736	29.1839	29.1031	-0.526702	2.30589	0.00721232	P04075;P04075-2	ALDOA
24.4686	24.6989	24.5769	24.1317	24.1214	23.9505	-0.513606	2.35357	0.00721716	P18084	ITGB5
21.1661	21.2471	21.7305	22.0977	22.0996	22.2245	0.759378	1.86091	0.00722074	P52789	HK2
20.4678	20.5274	20.5245	19.5829	19.374	20.0657	-0.832394	1.80885	0.007222	Q8NFP9	NBEA
22.8669	22.9649	23.2035	22.1667	22.2129	22.115	-0.846907	2.90945	0.00722317	Q03154-4;Q03154;Q03154-2;Q03154-3	ACY1
21.0005	20.8617	21.268	22.0906	21.5455	22.1775	0.894464	1.74616	0.00722555	Q9H9S5	FKRP
26.8433	26.9469	27.0131	26.3558	26.5378	26.4912	-0.472833	2.51927	0.00722685	Q8WUM4;Q8WUM4-2	PDCD6IP
25.0125	24.7488	24.6342	25.2829	25.6285	25.5283	0.681387	1.96066	0.00723036	Q15800;Q15800-2	MSMO1
23.1031	23.1613	22.9705	23.6081	23.4924	23.5028	0.456101	2.60263	0.0072317	Q99575	POP1
21.4555	21.6372	20.5175	22.6767	22.2381	22.5073	1.27066	1.57895	0.00723518	A1A5C7;A1A5C7-3;A1A5C7-4;A1A5C7-2	SLC22A23
22.715	22.0211	22.6571	21.036	21.1431	21.1552	-1.35298	2.41094	0.00723549	Q96FZ2	HMCES
26.6167	26.5028	26.6814	25.9597	26.145	26.1783	-0.505961	2.38503	0.00723656	Q01813;Q01813-2	PFKP
24.3231	24.4191	24.1618	24.7844	24.7944	24.7542	0.47632	2.47948	0.00724	Q9HCU5	PREB
22.0898	22.1607	22.573	21.4366	21.6916	21.4929	-0.734132	1.91008	0.00724143	Q96EQ0	SGTB
22.3312	22.6118	22.5491	23.45	23.1473	22.9943	0.699867	1.93636	0.00724483	Q99547	MPHOSPH6
23.2663	23.3888	23.5735	23.9267	24.1683	23.9311	0.599197	2.12665	0.0072463	O00635	TRIM38
23.8194	24.1688	24.1712	25.1359	24.9405	24.9718	0.962952	2.73088	0.00724786	Q9BYG3	NIFK
19.8269	19.9999	19.7422	20.6877	20.5787	21.4653	1.05421	1.65988	0.00724967	Q12767;Q12767-3;Q12767-2	KIAA0195
26.0524	26.1944	26.2071	25.5123	25.7777	25.5972	-0.522199	2.31187	0.00725451	Q96HC4;Q96HC4-7;Q96HC4-4;Q96HC4-6	PDLIM5
24.6186	24.5337	24.7846	23.8067	23.9365	23.9038	-0.763301	3.10287	0.00726027	P00492	HPRT1
21.6285	21.5623	22.1039	23.029	23.0674	22.8078	1.20313	2.50734	0.00727273	P13726;P13726-2	F3
22.2315	22.1517	22.0807	23.2936	23.1696	22.88	0.959752	2.74534	0.00728522	Q99571-2;Q99571;Q99571-3	P2RX4
21.0946	20.7682	20.5351	21.5459	21.755	21.43	0.777651	1.84035	0.00729615	Q9Y6V7	DDX49
23.064	22.4249	22.7356	21.2845	21.6448	21.3112	-1.32801	2.43585	0.00729776	Q9NR19;Q9NR19-2	ACSS2
26.9912	26.9176	27.1302	26.5574	26.597	26.5587	-0.441964	2.64584	0.007301	P54727;P54727-2	RAD23B
28.1496	28.0075	28.1017	27.3095	27.4875	27.3295	-0.71073	3.27362	0.00731034	Q9NVA2;Q9NVA2-2	2021-09-11
25.1122	25.1901	25.3008	24.1802	24.3117	24.5016	-0.869847	2.88693	0.00732297	Q9NR45	NANS
23.8811	24.1068	24.0876	24.5527	24.5222	24.4461	0.481829	2.43933	0.00733069	Q9BXY0	MAK16
27.5566	27.289	27.216	26.615	26.8065	26.8301	-0.603331	2.08444	0.00733554	Q15631	TSN
21.8857	21.8139	22.0925	22.7974	23.174	22.8663	1.01517	2.68483	0.00733564	Q9BSC4;Q9BSC4-2;Q9BSC4-4	NOL10
29.6086	29.769	29.7672	29.0909	29.3458	29.1165	-0.530549	2.26607	0.0073404	P67936	TPM4
26.0474	25.8978	25.9066	26.4602	26.3185	26.3946	0.440503	2.64571	0.00734526	Q53GQ0	HSD17B12
24.6881	24.776	24.6978	25.3441	25.3221	25.4847	0.662999	3.4751	0.00734835	O95249;O95249-2	GOSR1
22.0957	22.3355	22.3052	22.6908	22.7389	22.7387	0.477338	2.46163	0.00735013	A4D1E9	GTPBP10
26.3845	26.2797	26.3062	25.3897	25.7204	25.8719	-0.662846	1.98084	0.00735501	Q13442	PDAP1
21.615	21.3844	21.8693	20.1928	20.9441	20.779	-0.984277	1.67312	0.00735526	Q17R31-5;Q17R31-2;Q17R31;Q17R31-3;Q17R31-4	TATDN3
21.7659	21.5193	21.8326	20.9236	21.0627	21.249	-0.627482	2.02519	0.00736011	Q9NX08	COMMD8
21.1239	20.7677	20.8693	21.9453	22.6835	22.4221	1.43001	2.39527	0.00736111	O43353;O43353-2	RIPK2
24.1978	24.1017	24.0406	23.7542	23.5229	23.4814	-0.527213	2.26433	0.00736495	Q13907;Q13907-2	IDI1
23.0067	22.9718	22.8492	23.5291	23.4315	23.3106	0.481162	2.43048	0.00736981	P50613	CDK7
25.3203	25.2353	25.3406	24.5414	24.6445	24.71	-0.666793	3.46489	0.00737391	Q96P70	IPO9
21.9499	22.1933	21.8887	22.6302	22.5973	22.4642	0.553239	2.19251	0.00737467	Q86WV6	TMEM173
20.6556	19.7489	20.2685	21.1481	21.3264	22.0228	1.27475	1.56587	0.00737954	P49366;P49366-2;P49366-3	DHPS
20.8987	21.0453	20.8893	20.0373	20.1881	19.1326	-1.15841	1.59368	0.0073826	Q96K83	ZNF521
21.634	21.9282	21.7456	21.1329	21.3411	21.0762	-0.585884	2.11937	0.00738441	Q9NZR1;Q9NZR1-2	TMOD2
24.0638	24.1924	24.2871	23.4852	23.487	23.3803	-0.730263	3.23525	0.00738676	Q9HAU0;Q9HAU0-2;Q9HAU0-4;Q9HAU0-6;Q9HAU0-5;Q9HAU0-8;Q9HAU0-3	PLEKHA5
24.0621	24.0951	24.1493	23.6619	23.7772	23.7289	-0.379522	3.08103	0.00738743	Q15036-2;Q15036	SNX17
24.7738	24.5484	24.8846	23.8417	24.0473	24.2562	-0.687202	1.94098	0.00738929	Q15814	TBCC
24.7141	24.1358	24.335	22.7818	23.1111	23.2281	-1.35462	2.48215	0.00739194	P28161-2;P28161	GSTM2
21.3555	21.3709	21.4882	21.9782	21.869	21.7656	0.466075	2.48147	0.00739227	Q8NHQ9	DDX55
21.5859	21.9542	21.445	22.6548	22.4852	22.225	0.793311	1.8047	0.00739712	Q14766-3;Q14766-2;Q14766-5;Q14766;Q14766-4	LTBP1
23.9165	24.1396	24.2144	23.1616	23.2653	23.3153	-0.842776	2.95987	0.00739965	Q96C86	DCPS
23.0282	23.2397	22.8316	22.1207	22.0601	21.8862	-1.01082	2.74252	0.0074	P40424-2;P40424-3;P40424	PBX1
24.7089	24.8285	24.9709	24.2488	24.4228	24.2988	-0.512666	2.29909	0.00740197	Q8N6H7;Q8N6H7-2;Q8N6H7-3	ARFGAP2
22.059	22.0289	22.0788	22.9745	22.8642	22.6913	0.78774	3.14895	0.0074055	Q96EU7	C1GALT1C1
24.4728	24.1313	24.3228	23.4086	23.8169	23.1498	-0.850524	1.75715	0.00740682	O75223	GGCT
27.3202	27.1819	27.3101	26.5948	26.8313	26.8427	-0.514452	2.29496	0.00741169	P30153	PPP2R1A
22.6524	22.5367	22.6588	25.1845	24.1905	25.852	2.45969	2.14945	0.00741259	P17676-2	CEBPB
25.4718	25.5776	25.5278	26.2427	26.1803	26.0975	0.647741	3.62224	0.00741324	P31689;P31689-2	DNAJA1
24.0561	24.1155	24.0778	23.0129	23.2092	23.3606	-0.888897	3.01781	0.00741386	Q9UEW8-2;Q9UEW8	STK39
26.5848	26.2005	26.463	25.7017	25.8153	25.9039	-0.609081	2.05454	0.00741656	P14324-2;P14324	FDPS
22.6559	22.5654	22.461	23.5515	23.3302	23.7243	0.97457	2.80688	0.00741912	Q92968	PEX13
22.8489	23.0799	23.0904	22.3895	22.4497	22.588	-0.530682	2.24432	0.00742143	Q8NAF0	ZNF579
28.2133	28.3289	28.3498	27.7096	27.6832	27.6907	-0.602828	3.8162	0.00742557	Q02952;Q02952-3;Q02952-2	AKAP12
23.3586	23.3115	23.498	22.6681	22.7272	22.5709	-0.733992	3.27788	0.00742652	O15231-3;O15231-2	ZNF185
21.7526	21.5147	20.2725	23.9883	25.2104	23.8988	3.18595	2.1573	0.00742857	O75144-2;O75144;O75144-3	ICOSLG
23.329	23.72	23.5156	24.4386	24.4439	24.4266	0.914837	2.8971	0.00743278	Q8NEJ9-2;Q8NEJ9	NGDN
22.6486	22.5357	22.814	21.8723	21.8763	21.9343	-0.771819	3.12309	0.0074386	Q9UHY7;Q9UHY7-2	ENOPH1
25.6653	25.6826	25.71	26.269	26.1877	26.2236	0.5408	4.44497	0.00743986	Q12931;Q12931-2	TRAP1
23.308	22.9551	23.3119	22.142	22.278	22.061	-1.03135	2.81251	0.00744334	Q00796	SORD
22.1697	22.6471	22.8856	23.8453	24.3599	24.1052	1.53598	2.40078	0.00744649	O14879	IFIT3
20.0232	20.9362	19.5171	22.3887	22.2094	22.5868	2.23611	2.18855	0.00745167	Q8TE99-2;Q8TE99	PXYLP1
22.7228	22.8613	23.0289	21.32	21.3874	21.9259	-1.32655	2.48435	0.00745324	Q9C040;Q9C040-2	TRIM2
22.422	22.858	22.6035	23.7954	23.636	23.611	1.05299	2.78793	0.00745817	Q13823	GNL2
24.2522	23.9209	24.1181	22.7937	23.2058	23.5585	-0.911092	1.71136	0.00745882	Q9NQ88	TIGAR
25.6425	25.6693	25.9729	24.5765	24.8464	24.8172	-1.0149	2.76162	0.00746026	P60983	GMFB
26.8025	26.6796	26.9322	25.6794	26.0225	25.8776	-0.944958	2.80729	0.00746479	P37837	TALDO1
26.2216	26.3693	26.2057	27.06	26.9005	27.0223	0.728724	3.29585	0.00746667	P00533	EGFR
24.7087	24.5487	24.387	25.5235	25.3786	25.4192	0.892292	3.01961	0.00747305	Q16706	MAN2A1
22.174	22.1454	22.2541	21.3781	21.2077	21.5064	-0.827066	3.06392	0.00747407	Q8IZD4;Q8IZD4-2	DCP1B
22.6758	22.7819	22.9509	21.8215	22.0626	21.8796	-0.881604	2.90924	0.00747795	Q9NRY4	ARHGAP35
23.328	23.4898	23.3386	24.1327	24.0536	24.0294	0.686419	3.45319	0.00748014	Q5U5X0	LYRM7
22.536	22.6803	22.6717	22.0133	21.8817	21.8963	-0.698881	3.4361	0.00748794	Q96NE9;Q96NE9-2	FRMD6
21.7282	21.6132	21.9671	22.7414	22.6227	22.7415	0.932366	2.95154	0.007488	Q86YS6	RAB43
24.8654	24.8362	25.1541	23.8865	23.906	24.1396	-0.974531	2.77093	0.00749117	Q8N392;Q8N392-2	ARHGAP18
27.1553	27.1239	27.0119	27.7356	27.6976	27.7129	0.618361	3.79331	0.00749367	Q8NBJ5	COLGALT1
24.3171	24.8283	24.477	25.7565	25.6667	25.565	1.1219	2.65379	0.00750186	Q13637	RAB32
24.7309	24.8201	24.6148	23.7516	23.994	23.8815	-0.846214	3.11294	0.00750301	Q9UHY1	NRBP1
26.4379	26.6161	26.5622	25.4572	25.7605	25.7295	-0.889668	2.89855	0.00750442	P11766	ADH5
24.1088	24.1065	24.2347	22.8562	23.1793	23.3126	-1.03396	2.72408	0.00750725	Q9Y5Z4;Q9Y5Z4-2	HEBP2
21.5086	21.4911	21.1467	22.1675	21.972	21.9228	0.638605	1.99128	0.00751531	P08473	MME
24.0303	24.0655	24.2572	22.9148	23.257	23.2198	-0.987112	2.80101	0.00751583	Q3LXA3;Q3LXA3-2	DAK
27.6445	27.6568	27.8564	26.7945	26.9903	26.9465	-0.808802	3.05757	0.00751773	O60664-4;O60664;O60664-3	PLIN3
23.879	23.7934	24.1359	22.4102	22.8628	22.8377	-1.23254	2.62931	0.00751807	P51570;P51570-2	GALK1
26.8234	26.7078	27.1094	26.1613	26.336	26.2981	-0.615057	2.034	0.00752021	O15143	ARPC1B
22.3993	22.5452	22.3644	21.2298	21.6536	21.2684	-1.05231	2.70462	0.00752087	O75676-2;O75676	RPS6KA4
21.9548	21.8336	21.587	22.6606	22.765	22.7488	0.932994	2.93078	0.00752157	Q86YB8	ERO1LB
24.3027	24.2502	24.3777	23.5327	23.8584	23.8417	-0.565943	2.13924	0.00752511	Q14376;Q14376-2	GALE
21.2684	20.8605	21.1185	22.1158	21.9891	22.0438	0.967114	2.82778	0.00752985	Q9BY50	SEC11C
25.681	25.6184	25.851	25.0864	25.2803	25.2481	-0.511814	2.29455	0.00753003	P54577	YARS
19.8661	19.1672	20.563	22.0118	22.1816	21.9039	2.16701	2.20759	0.00753108	Q96EU6-2;Q96EU6	RRP36
23.101	22.8812	23.1381	23.9567	23.8153	24.0367	0.896124	3.01644	0.0075332	Q15269	PWP2
23.317	23.457	23.3827	22.6627	22.7845	22.7365	-0.657674	3.59096	0.00753455	P37840-2;P37840;P37840-3	SNCA
23.1615	23.0904	22.9889	23.5246	23.5373	23.4439	0.421672	2.72139	0.00753494	O15439;O15439-2;O15439-3;O15439-4	ABCC4
25.1992	25.1993	25.2281	24.0403	24.4305	24.3153	-0.946857	2.90971	0.00753635	P46926;P46926-2	GNPDA1
22.335	22.2157	22.2162	22.9671	22.9853	22.8518	0.679083	3.52689	0.00754393	Q96AE7	TTC17
23.0375	23.2118	23.2256	23.9261	23.818	23.8743	0.714516	3.33057	0.00754448	Q8N3V7-2;Q8N3V7-3;Q8N3V7	SYNPO
22.8662	23.0475	23.2017	22.1413	22.2363	22.0853	-0.884184	2.93932	0.00754827	P78330	PSPH
27.8244	27.4626	27.7615	26.5979	26.7415	26.7558	-0.984423	2.88585	0.00754839	P35080-2;P35080	PFN2
22.6733	22.7123	22.9737	21.9703	21.8379	21.8954	-0.8852	3.01606	0.00755118	Q9UBS8;Q9UBS8-2	RNF14
19.8115	20.7159	23.8222	28.5219	26.95	26.9878	6.03673	1.98952	0.00755793	Q9C002	NMES1
22.282	22.4446	22.4017	23.0474	23.0023	23.1021	0.674511	3.54827	0.00755805	Q8IY37	DHX37
24.8625	24.7776	24.9818	24.209	24.1743	24.1804	-0.68605	3.47096	0.00756204	P24666;P24666-3;P24666-2;P24666-4	ACP1
21.4311	21.5046	21.5816	20.8718	20.8749	20.8568	-0.637955	3.88839	0.00756364	Q9Y6W3	CAPN7
28.0244	28.0069	28.1621	27.2602	27.3012	27.418	-0.737973	3.38515	0.00756607	Q15019;Q15019-2;Q15019-3	2021-09-02
19.9892	19.5516	20.005	21.1407	21.0817	20.851	1.17589	2.61262	0.00757223	Q8NEM2	SHCBP1
28.8482	28.7872	29.0167	27.9185	28.1347	28.0905	-0.836078	3.03346	0.00757587	Q14847;Q14847-2;Q14847-3	LASP1
27.181	27.1534	27.4281	26.2424	26.4544	26.2926	-0.924397	2.98627	0.00757895	Q92688-2;Q92688	ANP32B
23.2726	23.3788	23.3615	23.9554	23.9514	23.9053	0.599771	4.08977	0.00758103	Q15397	KIAA0020
22.3578	22.379	22.5431	23.3102	23.1951	23.1177	0.78105	3.18959	0.00758647	Q8TED0;Q8TED0-3	UTP15
24.2491	24.0633	24.0362	23.3159	23.3769	23.3846	-0.7571	3.3744	0.00759432	Q15785	TOMM34
23.3865	23.3034	23.5612	22.5649	22.6768	22.6404	-0.789649	3.17072	0.00760075	O15056;O15056-2;O15056-3	SYNJ2
22.8172	22.9282	22.7236	22.0993	21.9626	22.0888	-0.772765	3.33053	0.00760976	P04626-5;P04626-4;P04626;P04626-6;P04626-3;P04626-2	ERBB2
26.4933	26.6013	26.4329	27.3048	27.1526	27.3009	0.7436	3.34557	0.0076124	P11717	IGF2R
24.575	24.681	24.5054	25.4373	25.2437	25.3682	0.762623	3.25028	0.00761509	Q6NUQ4;Q6NUQ4-2	TMEM214
23.0382	23.0214	23.1832	22.414	22.41	22.3935	-0.675093	3.70141	0.00762525	P20936-2;P20936-4;P20936	RASA1
24.3056	24.4343	24.3533	25.1925	25.1762	24.9959	0.757123	3.30426	0.00762718	Q9BQG0;Q9BQG0-2	MYBBP1A
22.7577	22.907	23.0686	21.825	21.7033	22.0736	-1.04381	2.74814	0.00762949	O94885	SASH1
23.1511	23.1598	23.2836	22.3713	22.4086	22.5225	-0.764082	3.59159	0.00763805	Q9NYI0;Q9NYI0-2;Q9NYI0-3	PSD3
17.4745	17.191	17.457	19.4583	20.3813	19.0427	2.25328	2.28738	0.00764082	Q86VE0	MYPOP
25.1417	24.7801	24.9957	25.6931	25.4334	25.8079	0.672309	1.9335	0.00764133	Q9BRR6-2;Q9BRR6	ADPGK
23.4151	23.132	23.3613	22.5251	22.4087	22.4349	-0.846577	3.0807	0.00764202	Q8NEU8;Q8NEU8-2;Q8NEU8-3	APPL2
22.765	22.7065	22.6001	21.2779	21.7386	21.7141	-1.11365	2.67832	0.00764394	P06276	BCHE
28.3763	28.1931	28.1721	27.7667	27.8364	27.7978	-0.446877	2.5592	0.00764629	P61158	ACTR3
23.9326	24.0073	23.9899	23.5446	23.601	23.6613	-0.374234	3.11535	0.00765127	P43246;P43246-2	MSH2
27.736	27.6405	27.599	26.5962	26.8016	26.8704	-0.902436	3.2214	0.00765581	P32119	PRDX2
24.2365	24.294	24.4963	23.5847	23.7094	23.9234	-0.603069	2.05347	0.00765625	Q92609;Q92609-2	TBC1D5
24.7382	24.3911	24.5096	25.4015	25.5493	25.514	0.941997	2.97291	0.00765644	P21399	ACO1
24.8847	24.5881	24.9204	23.3355	23.7487	23.7388	-1.19006	2.63916	0.00765692	P30043	BLVRB
27.1511	27.1174	26.9387	28.0172	27.8306	27.833	0.824539	3.0965	0.00765844	P06756-3;P06756;P06756-2	ITGAV
25.3511	25.3097	25.2813	25.8985	25.8368	25.874	0.555772	4.47878	0.00767188	Q01780;Q01780-2	EXOSC10
24.22	24.1366	24.1335	24.7475	24.7516	24.8188	0.609287	4.11873	0.00767213	P19022-2;P19022	CDH2
22.8099	22.8974	22.7315	23.5841	23.5329	23.4437	0.707266	3.44341	0.007673	Q9Y3B9	RRP15
23.6448	23.9267	24.0851	22.7793	22.7161	22.8489	-1.10411	2.92265	0.00767366	P13612	ITGA4
24.755	24.5359	24.6389	23.9021	23.9546	23.8819	-0.730405	3.39838	0.00768689	Q16775-2;Q16775	HAGH
21.8732	21.6985	21.9576	21.0423	21.0249	21.1108	-0.783748	3.20189	0.00768762	Q12882	DPYD
21.097	21.0314	21.2369	22.4392	22.0156	22.1289	1.07279	2.80302	0.00768789	Q8N8Z6;Q8N8Z6-2	DCBLD1
23.3525	23.1665	22.962	24.3405	24.2357	24.1305	1.07524	2.95885	0.00769159	Q6EMK4	VASN
24.9788	24.8665	24.8641	23.8954	24.0056	24.1865	-0.873949	3.14797	0.00770213	Q92599-2;Q92599-4;Q92599;Q92599-3	2021-09-08
26.0732	26.1181	26.3564	25.0398	25.2744	25.3211	-0.9708	2.84674	0.00770229	O95817	BAG3
21.4623	21.3458	21.2523	20.4924	20.2445	20.5307	-0.930983	2.99671	0.0077037	Q06418	TYRO3
21.2513	19.8909	19.5675	24.5958	21.5476	25.0559	3.49656	1.345	0.00770687	Q9P232	CNTN3
22.6025	22.6383	22.8531	21.5794	21.6441	21.851	-1.00646	3.05203	0.0077096	Q8TDX7	NEK7
23.6483	23.9934	23.9796	19.9863	18.7443	22.7087	-3.39403	1.34918	0.00771188	P81877-4;P81877-5;P81877;P81877-2;P81877-3	SSBP2
23.495	23.7589	23.7821	24.2567	24.2185	24.1419	0.527026	2.23722	0.00771688	Q96QC0	PPP1R10
26.397	26.215	26.4136	25.0691	25.4454	25.4203	-1.03029	2.77481	0.00771702	Q01469	FABP5
26.7742	26.6881	26.8404	26.0196	25.9956	25.7975	-0.829955	3.24911	0.00771855	Q9UEY8-2;Q9UEY8	ADD3
22.3037	22.0873	21.8609	23.4108	23.133	23.1481	1.14666	2.73423	0.00771959	Q9H0H5	RACGAP1
23.6759	23.63	23.7396	22.7559	22.9822	22.7793	-0.842707	3.36812	0.0077277	Q9BXW6;Q9BXW6-4	OSBPL1A
27.6488	27.4905	27.882	26.3243	26.559	26.721	-1.13899	2.66804	0.0077318	P30086	PEBP1
24.2916	24.2577	24.3735	23.7035	23.6568	23.6117	-0.650295	3.9367	0.00773504	Q15334	LLGL1
26.422	26.2614	26.4093	27.0375	27.17	27.2099	0.774897	3.34397	0.00773554	P28838-2;P28838	LAP3
25.9649	25.8295	25.7762	24.8305	25.0568	24.9938	-0.896475	3.28567	0.0077385	Q9NPH2-2;Q9NPH2-3;Q9NPH2	ISYNA1
28.3129	27.8113	27.9992	29.2249	29.4331	29.6819	1.40554	2.68929	0.00774588	P61769	B2M
22.5431	22.5302	22.4091	23.5192	23.2985	23.2843	0.873205	3.25277	0.00774603	Q9UNX4	WDR3
22.7603	22.9998	22.9695	23.754	23.6693	23.8814	0.858335	3.04022	0.00774664	Q9H173	SIL1
23.536	23.4639	23.6516	22.5896	22.0025	22.0143	-1.34834	2.5873	0.00775155	Q9HCU0	CD248
21.7056	22.1604	22.387	23.7229	23.4225	23.984	1.62549	2.49028	0.00775161	O00391-2;O00391	QSOX1
22.5815	22.6508	22.5217	22.2542	22.1228	22.1336	-0.414431	2.7428	0.00775405	P21359-2;P21359-6;P21359;P21359-4	NF1
23.7939	23.9166	23.6984	24.6645	24.5789	24.5861	0.806861	3.51815	0.00775728	Q15061	WDR43
25.0272	24.8495	25.1512	24.3791	24.5522	24.502	-0.531501	2.19656	0.00775866	P53041	PPP5C
24.0434	23.8304	24.0369	23.035	23.4944	23.3633	-0.672639	1.92622	0.00775907	Q8NBF2;Q8NBF2-2	NHLRC2
25.4352	25.2997	25.4784	24.2618	24.5941	24.5372	-0.940077	2.90171	0.00776154	Q96G03	PGM2
19.7069	19.6607	20.8367	22.5458	22.1754	22.5164	2.34442	2.36384	0.00776364	Q8TCB0	IFI44
23.0839	23.1666	23.5162	22.6672	22.665	22.4506	-0.661307	1.92809	0.00776365	Q9Y5P4-2;Q9Y5P4;Q9Y5P4-3	COL4A3BP
22.6583	22.8656	22.7911	23.3258	23.321	23.1438	0.491865	2.34938	0.0077641	Q9UH73;Q9UH73-2;Q9H4W6-2;Q9H4W6	EBF1;EBF3
25.9407	26.0551	26.2042	24.9285	25.1551	25.1618	-0.98486	3.09341	0.00776415	P49023-2;P49023;P49023-3	PXN
23.9542	23.9235	23.7415	24.9226	24.7225	24.6736	0.899842	3.05652	0.00776763	Q8NBL1	POGLUT1
21.3757	21.225	21.589	20.2998	20.287	20.505	-1.03259	2.9043	0.00776824	Q9UIU6	SIX4
23.2648	23.1423	23.3744	22.4103	22.588	22.8495	-0.644543	1.95661	0.00776864	Q9UBI1	COMMD3
28.1426	28.0697	28.0822	28.5245	28.4079	28.4761	0.371361	3.10003	0.00777363	P04843	RPN1
24.0443	23.9999	23.8312	24.8811	24.7386	24.7941	0.846163	3.40888	0.00777616	P98194;P98194-2;P98194-4	ATP2C1
21.6643	22.035	21.9326	22.8605	22.9149	22.7468	0.963401	2.86855	0.00777649	Q93063;Q93063-3;Q93063-2	EXT2
25.5283	25.4667	25.4396	26.3881	25.9618	25.9888	0.634726	1.9735	0.00777864	P60059	SEC61G
24.006	24.1049	23.9922	23.1606	23.3298	23.2386	-0.791361	3.7077	0.00778068	Q9NSK0;Q9NSK0-3;Q9NSK0-5	KLC4
22.6748	22.3192	22.6831	23.5463	23.6604	23.7544	1.09464	2.91055	0.00778132	P28065-2;P28065	PSMB9
23.1342	22.8241	22.8121	21.8578	21.7699	21.9846	-1.0527	2.99737	0.00778251	Q96Q42	ALS2
23.757	23.8867	23.737	24.2983	24.1388	24.3049	0.453767	2.4943	0.00778364	Q9BZJ0-2;Q9BZJ0-3;Q9BZJ0	CRNKL1
24.7462	24.7409	24.7541	23.8659	24.1117	23.9396	-0.774671	3.35178	0.00778378	Q53FT3	C11orf73
21.0676	20.395	20.8984	22.2016	22.1198	22.4209	1.46041	2.56507	0.00778495	Q68CQ4	DIEXF
24.0807	23.9439	24.1903	23.3009	23.5364	23.6279	-0.583261	2.07332	0.00778866	Q14166	TTLL12
27.9959	28.1724	27.9853	26.96	27.297	27.0333	-0.954416	2.88291	0.00779151	P53999	SUB1
23.6784	23.7453	23.5766	24.0277	24.0934	24.1061	0.40896	2.76591	0.00779368	Q7Z7H8;Q7Z7H8-2	MRPL10
25.803	25.5762	25.7778	24.69	24.8683	24.8515	-0.915707	3.25053	0.00779512	P17174;P17174-2	GOT1
22.7614	22.8317	23.1766	21.8764	22.2568	22.3318	-0.768209	1.80324	0.00779871	O95630;O95630-2	STAMBP
24.8368	24.6108	24.6259	25.6372	25.5473	25.4865	0.865843	3.2799	0.00779909	O14763;O14763-2	TNFRSF10B
21.5343	21.8341	21.684	20.6608	20.1317	20.5044	-1.25187	2.65571	0.0078	Q9P2P1	NYNRIN
27.0304	27.0034	27.0316	27.5391	27.563	27.5475	0.528048	5.85988	0.00780095	Q96JJ7	TMX3
23.1922	23.2624	23.2957	24.1139	23.9655	23.9833	0.770812	3.79611	0.00780105	Q15262-2;Q15262;Q15262-3;Q15262-4	PTPRK
21.2132	21.4516	21.2499	22.3888	23.1156	22.968	1.5192	2.53821	0.00780172	Q9Y6K5	OAS3
21.779	21.9078	21.8356	22.3843	22.1974	22.5076	0.52231	2.23137	0.00780374	Q6NT16	SLC18B1
21.6317	21.7871	21.6778	21.2522	20.8664	20.5555	-0.807469	1.75836	0.00780525	Q68BL7;Q68BL7-2	OLFML2A
23.6562	23.9336	23.7907	22.9772	23.04	22.9594	-0.801309	3.17614	0.00780658	Q9NS15;Q9NS15-2	LTBP3
24.3978	24.127	24.354	23.4175	23.8126	23.7063	-0.647448	1.95567	0.00780879	Q99598	TSNAX
21.9434	22.28	22.0569	21.509	21.6331	21.3941	-0.58136	2.07006	0.00781026	Q99569-2;Q99569	PKP4
25.0027	25.2854	25.4458	24.6801	24.5993	24.6141	-0.613446	2.01536	0.00781383	Q16512;Q16512-2;Q16512-3	PKN1
25.7936	25.8091	25.781	26.7	26.4788	26.5685	0.787848	3.58209	0.00781418	P48449;P48449-3;P48449-2	LSS
22.8859	23.0191	23.2111	22.3407	22.5849	22.4673	-0.574385	2.08661	0.00781527	P53384-2;P53384	NUBP1
26.7153	26.7651	26.5456	25.9473	25.8851	25.8182	-0.79177	3.31542	0.00781628	P52943;P52943-2	CRIP2
24.8449	24.987	24.9063	25.5725	25.5976	25.6619	0.697946	3.8499	0.00781693	P48723	HSPA13
24.9612	25.0483	25.5968	23.5229	23.7991	23.8541	-1.47673	2.56335	0.00781857	Q15714-2	TSC22D1
24.2487	24.2678	24.3255	24.8033	24.6288	24.6645	0.418166	2.70699	0.00781889	P51116	FXR2
26.096	25.975	26.3032	25.2253	25.1723	25.1697	-0.935605	3.18071	0.00781948	O95865	DDAH2
21.2624	21.2637	21.2148	22.1682	22.6356	22.497	1.18665	2.97922	0.00782152	Q9H0J9	PARP12
26.8775	26.9662	27.0497	26.1403	26.2117	26.2941	-0.749099	3.44683	0.00783264	Q9UJU6-2;Q9UJU6-6;Q9UJU6-4	DBNL
24.301	24.2715	24.1668	25.0846	24.9776	24.9493	0.757427	3.70425	0.00783333	Q8TCS8	PNPT1
24.7207	24.6201	24.6162	25.4066	25.3117	25.4789	0.74674	3.64158	0.00783486	P53701	HCCS
25.4553	25.7733	25.83	24.4183	24.7198	24.3811	-1.17981	2.76017	0.0078355	O76070	SNCG
21.7175	21.9223	21.7664	20.7288	20.9845	20.8907	-0.934091	3.18887	0.0078381	Q86VP3-4;Q86VP3;Q86VP3-3;Q86VP3-2	PACS2
23.0093	23.1488	23.0867	22.6962	22.6441	22.4536	-0.48364	2.34469	0.00783929	Q14202;Q14202-2	ZMYM3
22.2056	22.4382	22.616	23.8291	23.6157	23.5236	1.23621	2.9346	0.00784211	Q8N128;Q8N128-2	FAM177A1
22.8852	22.7917	22.6849	23.1779	23.2261	23.3495	0.463882	2.41329	0.00784294	Q9ULX3	NOB1
22.315	22.2701	22.3856	22.9393	22.7746	22.6867	0.476662	2.37403	0.00784429	Q96T58	SPEN
22.7841	22.7619	22.825	21.5522	22.174	22.1958	-0.816296	1.73906	0.00784791	O95825;O95825-2	CRYZL1
23.8068	23.9694	24.292	22.0431	22.7322	22.5556	-1.57909	2.48614	0.00784906	P36639-4;P36639-3;P36639-2;P36639	NUDT1
20.8924	21.1498	21.0428	21.7865	21.47	21.5637	0.578403	2.07004	0.0078493	Q16832	DDR2
22.6723	22.7316	22.7459	22.1147	21.9927	21.9619	-0.693532	3.74397	0.00785249	Q13555-11;Q13555-6;Q13555-5;Q13555-4;Q13555-2;Q13555-8;Q13555;Q13555-10;Q13555-3;Q13555-7;Q13555-9	CAMK2G
25.6032	25.7821	25.6006	24.3757	24.7711	24.5028	-1.11213	2.97496	0.00785258	P07951-2
19.8389	19.5524	19.4873	20.5663	20.7154	20.6409	1.01469	3.02249	0.00785287	Q9BX10-4;Q9BX10;Q9BX10-2	GTPBP2
25.5994	25.435	25.6078	24.2413	25.0102	24.767	-0.874617	1.69676	0.00785289	Q99829	CPNE1
22.7258	22.7651	22.5857	23.2256	23.2105	23.0489	0.469456	2.40581	0.00785431	O14646-2;O14646	CHD1
24.9496	24.8583	25.0726	23.7136	24.0705	23.9399	-1.05215	3.01142	0.0078568	Q9H4A4	RNPEP
26.1933	26.0923	26.0164	26.5524	26.4581	26.6101	0.439508	2.53666	0.00785787	O75718	CRTAP
27.2571	27.3957	27.3248	26.8916	26.9917	26.861	-0.411126	2.73048	0.00785934	P26006;P26006-1	ITGA3
23.7247	23.8417	23.7279	24.7199	24.5162	24.5967	0.846176	3.55507	0.0078628	Q13438;Q13438-4;Q13438-5;Q13438-2;Q13438-7;Q13438-6;Q13438-3;Q13438-8	OS9
21.4558	21.6845	21.7125	21.1716	21.1418	21.0306	-0.502942	2.2653	0.00786286	Q8NFG4	FLCN
23.5785	23.5372	23.5983	22.9355	23.0571	23.2336	-0.495958	2.30432	0.00786436	Q04724	TLE1
24.1482	24.2955	24.0906	25.0962	24.9343	24.9426	0.812962	3.26501	0.00786555	Q9NVP1	DDX18
23.7589	24.0626	23.9606	24.4617	24.4349	24.3915	0.502014	2.26882	0.00786785	Q96TC7;Q96TC7-2	RMDN3
23.1986	22.7339	23.1008	23.6325	23.6095	23.8437	0.684138	1.8908	0.0078694	Q9NVN8	GNL3L
22.3338	22.4589	22.2858	23.086	23.1448	23.0398	0.730698	3.58734	0.00786957	Q8IUH4	ZDHHC13
23.6835	23.9093	23.8515	25.0261	24.811	24.6913	1.02803	3.00417	0.00787097	Q02241;Q02241-2;Q02241-3	KIF23
22.9475	23.1083	22.8119	23.9148	23.8357	23.8482	0.91031	3.28642	0.00787192	O95870;O95870-2	ABHD16A
21.5751	21.3909	21.6733	22.0567	22.1816	22.5717	0.723546	1.83393	0.00787285	Q9NWT1	PAK1IP1
23.78	23.6268	23.6716	22.6586	22.9356	22.8176	-0.888852	3.18776	0.00787444	Q9NR46;Q9NR46-2	SH3GLB2
24.8981	25.0787	24.9896	25.8833	25.7357	25.7608	0.804495	3.50336	0.0078756	Q14690	PDCD11
21.9568	22.1082	22.1013	21.3448	21.5302	21.6691	-0.540766	2.15506	0.00787786	Q9UMZ2-7;Q9UMZ2-4;Q9UMZ2-8;Q9UMZ2-3;Q9UMZ2-5;Q9UMZ2;Q9UMZ2-6;Q9UMZ2-9	SYNRG
25.2115	25.2963	24.9368	26.1926	26.1097	26.055	0.970891	2.95794	0.00788211	P20020-6;P20020;P20020-4;P20020-1;P20020-5;P20020-2	ATP2B1
26.1927	26.3373	26.2793	25.7515	25.9277	25.8209	-0.436392	2.56025	0.00788288	P06730;P06730-2;P06730-3	EIF4E
23.8165	23.6459	23.8426	22.776	22.9303	22.9236	-0.891679	3.4417	0.0078836	P19174-2;P19174	PLCG1
24.3607	24.2594	24.2942	23.34	23.2893	23.5869	-0.899392	3.13007	0.00788671	Q8TBC4;Q8TBC4-2	UBA3
21.7132	21.7534	21.8304	20.7345	21.2276	21.2261	-0.702911	1.86051	0.0078879	Q9H6Q4-2;Q9H6Q4-3;Q9H6Q4	NARFL
25.0455	24.9169	24.7962	25.8458	26.1408	25.8639	1.03062	3.00196	0.00788915	Q9Y5J1	UTP18
25.3537	25.3187	25.2916	26.0162	25.9361	26.067	0.685084	4.0772	0.00789136	Q5JPE7-2;Q5JPE7;P69849;Q5JPE7-3	NOMO2;NOMO3
23.2113	23.0184	23.1997	22.2833	22.3851	22.3848	-0.792056	3.43389	0.00789213	O15357;O15357-2	INPPL1
22.8739	22.6793	22.9418	22.1359	21.9951	22.4177	-0.648751	1.93605	0.00789293	Q6PJG6	BRAT1
23.2562	23.3006	23.3077	23.6472	23.5787	23.6639	0.341757	3.43296	0.00789401	Q96I59;Q96I59-2	NARS2
26.4791	26.1574	26.2936	25.0933	25.3392	25.322	-1.05853	3.00747	0.00789448	O43175	PHGDH
21.5334	21.406	21.5146	22.6279	22.2734	22.6562	1.03444	2.87701	0.00789873	Q9BVI4	NOC4L
24.6267	24.6252	24.6929	24.2374	24.342	24.2857	-0.359861	3.1781	0.00789899	Q9Y6Y8;Q9Y6Y8-2	SEC23IP
20.7852	20.4302	20.901	24.3563	23.2225	25.6205	3.69431	2.19372	0.00790393	P15291;P15291-2	B4GALT1
22.8267	22.8395	22.8838	23.4727	23.2154	23.2733	0.470494	2.38258	0.00790398	Q14676-2;Q14676;Q14676-3	MDC1
22.8427	22.7283	23.0309	23.8889	24.2022	24.3174	1.2689	2.91126	0.00790451	P51159;P51159-2	RAB27A
23.6066	23.8029	23.8443	22.9266	22.945	22.9371	-0.815052	3.42431	0.00790741	Q86X76-2;Q86X76-4;Q86X76;Q86X76-3;Q86X76-5	NIT1
25.506	25.6747	25.6449	25.2474	25.1622	25.0922	-0.441264	2.52111	0.00790898	P78347-2;P78347-4;P78347-3;P78347	GTF2I
23.3268	23.5213	23.6184	22.3806	22.6265	22.3373	-1.04071	2.95298	0.00790991	Q9UKG1	APPL1
20.4977	20.1582	18.9503	25.1292	22.9641	24.4329	4.30667	2.25506	0.00791089	P19320;P19320-2;P19320-3	VCAM1
24.1946	24.1328	24.5423	23.1884	23.1959	23.2262	-1.0864	2.9766	0.00791346	O14618	CCS
20.325	20.5636	20.0264	21.0832	20.8846	21.0406	0.697862	1.8586	0.00791398	Q9NZJ5	EIF2AK3
20.9664	20.6817	18.8275	23.8418	23.7705	23.4457	3.5275	2.17871	0.00791543	P15408-3;P15408;P15408-2	FOSL2
27.3344	26.7676	27.0371	26.079	26.2669	26.46	-0.777763	1.77199	0.00791899	Q00688	FKBP3
22.7535	22.9127	22.8491	22.1079	22.1473	21.9962	-0.754593	3.50995	0.00792123	Q14999;Q14999-2	CUL7
25.5614	25.5157	25.6958	24.6622	24.7834	24.8002	-0.842386	3.57832	0.00792553	Q96CX2	KCTD12
22.0039	21.9819	21.647	22.8792	23.2484	23.2425	1.24576	2.7529	0.00792777	Q9Y3A2;Q9Y3A2-2	UTP11L
25.1505	24.7761	25.385	24.3164	24.2914	24.4679	-0.745337	1.79734	0.00792956	Q8TE77;Q8TE77-3;Q8TE77-4;Q8TE77-2	SSH3
22.593	22.1499	22.1977	23.4625	23.7196	23.8667	1.36939	2.76389	0.00793052	Q99685;Q99685-2	MGLL
25.3771	25.4286	25.6192	24.4793	24.5865	24.6944	-0.888227	3.11387	0.0079322	P07384	CAPN1
27.2799	26.9877	27.4013	28.2863	28.2994	28.4778	1.13151	2.926	0.00793253	P02794	FTH1
26.0666	26.0065	26.1045	25.5055	25.7347	25.5793	-0.45273	2.456	0.00793455	P31150	GDI1
22.2129	22.2108	21.9579	23.0523	22.9529	23.1475	0.923713	3.09042	0.0079386	Q9NY61	AATF
25.2141	25.15	25.3484	24.6809	24.8642	24.7654	-0.467369	2.39061	0.00793955	O00203;O00203-3	AP3B1
24.0677	24.0789	24.2627	23.4898	23.713	23.6834	-0.507677	2.23982	0.00794455	Q9H3U1-2;Q9H3U1	UNC45A
20.7746	21.1557	19.8911	22.912	22.7442	22.8296	2.22144	2.37934	0.0079457	P54826	GAS1
22.6332	22.699	22.8122	23.685	23.4902	23.6373	0.889365	3.4603	0.00794667	Q9UNQ2	DIMT1
28.0322	27.9183	27.8843	26.8398	27.1153	27.1217	-0.919341	3.05781	0.00794904	P09211	GSTP1
19.6581	19.8727	20.066	20.4401	20.7919	20.4468	0.693954	1.86148	0.00794956	Q9NS18;Q9NS18-2	GLRX2
28.3759	28.212	28.2735	27.1632	27.3654	27.4543	-0.95949	3.20602	0.00795025	P11216	PYGB
22.918	22.9085	23.1165	21.9726	22.109	22.1644	-0.898998	3.2752	0.00795169	Q9UDY8;Q9UDY8-2	MALT1
22.2122	22.4542	22.6843	21.1327	21.1023	21.4157	-1.23334	2.72793	0.00795604	Q5VWJ9	SNX30
22.1462	22.0749	21.778	23.3685	23.1175	23.0906	1.19254	2.94323	0.00795897	Q9NU53	GINM1
27.7394	27.7916	27.5783	28.682	28.5265	28.576	0.891707	3.45692	0.00796791	Q9Y4L1	HYOU1
22.6548	22.2463	22.7557	21.3383	21.3158	21.1846	-1.27272	2.83853	0.00797007	P09455;P09455-2;P09455-3	RBP1
22.1232	22.2121	22.1179	22.8524	22.9235	22.7759	0.699544	3.73841	0.00797357	P51513;P51513-5	NOVA1
21.9343	21.9248	22.0851	21.1513	21.0455	20.8781	-0.95646	3.26162	0.00797943	Q92625	ANKS1A
20.3782	20.9704	20.6826	21.5903	21.3041	21.4083	0.757144	1.78457	0.0079799	Q96SZ6-5;Q96SZ6-2;Q96SZ6-6;Q96SZ6-3;Q96SZ6	CDK5RAP1
22.7094	22.8057	23.2004	22.2934	22.2708	22.0855	-0.688594	1.86278	0.00798492	P40818;P40818-2	USP8
23.0001	23.05	23.1598	23.8257	24.0095	23.9857	0.870319	3.51203	0.00798928	P09914;P09914-2	IFIT1
28.5485	28.593	28.742	27.38	27.6413	27.7117	-1.05019	3.07436	0.00799	P16949;P16949-2	STMN1
24.5713	24.4788	24.3832	25.4949	25.2563	25.3089	0.875612	3.19516	0.00799117	Q92520	FAM3C
26.9819	27.0276	27.0692	26.2652	26.0225	25.991	-0.933296	3.30699	0.008	O00483	NDUFA4
23.5774	23.7811	23.7659	24.5921	24.4452	24.5861	0.833016	3.29339	0.00800885	Q9NXW2;Q9NXW2-2	DNAJB12
25.8837	25.8949	25.9861	26.7288	26.6112	26.6146	0.729954	3.87652	0.00801003	Q8TC12;Q8TC12-2;Q8TC12-3	RDH11
24.6262	24.9068	24.8286	23.8175	23.9015	23.7708	-0.957238	3.31818	0.00801075	P13591-1;P13591;P13591-4;P13591-3;P13591-5	NCAM1
21.9862	22.3511	22.2115	21.2132	21.1052	21.0714	-1.053	3.10886	0.00802067	Q9Y4X4;Q9Y4X4-3;Q9Y4X4-2	KLF12
19.4004	19.4898	20.7003	22.6408	22.1391	22.3174	2.50228	2.31109	0.00802661	O75446	SAP30
25.3342	25.0757	25.367	24.5502	24.742	24.7875	-0.565744	2.06982	0.00802757	Q9Y6G9	DYNC1LI1
18.876	19.4514	19.4199	21.2852	20.7368	20.8432	1.70599	2.61039	0.00803015	G9CGD6-3;G9CGD6;G9CGD6-2;Q6P9H4	CNKSR3
23.0674	23.423	23.4389	24.4455	24.7136	24.4778	1.23588	2.95144	0.00803235	Q71RC2-5;Q71RC2-3;Q71RC2;Q71RC2-4;Q71RC2-6;Q71RC2-2;Q71RC2-7	LARP4
22.0752	22.0147	21.7576	22.4427	22.7327	22.4887	0.605531	1.98776	0.0080326	Q9BUW7	C9orf16
30.3092	30.2173	30.4892	29.8412	29.8585	29.565	-0.583676	2.03141	0.00803764	P06753-2;P06753-3	TPM3
24.552	24.5173	24.6476	23.5613	23.731	23.79	-0.878211	3.43195	0.00804145	Q15435;Q15435-2;Q15435-3;Q15435-5;Q15435-4	PPP1R7
24.2339	24.0175	24.066	23.7107	23.4514	23.5951	-0.520067	2.19204	0.00804269	Q8NCW5-2;Q8NCW5	APOA1BP
26.7434	27.0719	26.6788	27.9897	27.8017	28.0451	1.11411	2.84296	0.00804444	P00167-2;P00167;P00167-3	CYB5A
25.5308	25.6872	25.4847	26.4366	26.3995	26.3295	0.821003	3.54705	0.00805038	P18031	PTPN1
30.7614	30.5909	30.4341	31.1978	31.1356	31.0365	0.527787	2.12565	0.00805395	P14625	HSP90B1
21.1355	21.4881	21.2738	22.3682	22.3077	22.2923	1.02362	3.20506	0.00805405	Q8WZA1;Q8WZA1-2	POMGNT1
19.4864	21.0355	20.6248	21.6068	22.0683	21.9736	1.50063	1.44059	0.0080589	Q7RTP6;Q7RTP6-2;Q7RTP6-4;Q7RTP6-3	MICAL3
25.6862	25.9364	25.9834	24.9595	24.8523	24.8827	-0.970484	3.2409	0.00806234	Q96B54	ZNF428
22.1432	22.114	22.3117	21.3713	21.4487	21.277	-0.82398	3.318	0.00806236	P35573-2;P35573-3;P35573	AGL
20.9987	20.011	21.0141	22.1627	21.5086	22.3709	1.33947	1.47387	0.00806384	Q13772;Q13772-3;Q13772-4	NCOA4
21.4607	21.2597	21.5321	20.8411	20.877	21.0143	-0.506723	2.19084	0.0080688	Q13574-6;Q13574-2;Q13574-4;Q13574-7;Q13574-5;Q13574-3;Q13574	DGKZ
26.3606	26.3988	26.3579	25.4463	25.6172	25.6496	-0.801401	3.61925	0.00807071	Q96FW1	OTUB1
22.161	22.166	22.1903	21.8232	21.8925	21.8605	-0.313706	3.85462	0.00807376	Q8WV41	SNX33
23.432	23.2723	23.4583	24.2274	24.2372	24.1526	0.818204	3.6672	0.00807588	Q93062-3	RBPMS
24.3679	24.3396	24.3147	24.6436	24.6285	24.66	0.303268	4.15275	0.00807872	Q9UKX7;Q9UKX7-2	NUP50
22.4115	22.4314	22.4967	23.4287	23.1577	23.2737	0.840143	3.27906	0.00808036	O15091;O15091-4;O15091-2	KIAA0391
20.1644	20.1602	19.7646	21.9707	22.3504	21.4716	1.90122	2.57023	0.00808333	Q7Z5N4;Q7Z5N4-3	SDK1
26.2587	26.0661	26.1455	25.3482	25.7027	25.671	-0.582818	2.00345	0.00808369	P49588;P49588-2	AARS
21.6525	21.0274	21.4911	19.88	20.6499	19.0808	-1.5201	1.44148	0.00808867	Q9HBK9;Q9HBK9-2	AS3MT
22.8167	23.1603	22.997	24.047	23.941	23.9737	0.995879	3.17627	0.00809114	Q9Y3A4	RRP7A
23.3545	23.3514	23.3712	22.512	22.9459	22.8375	-0.593914	1.98223	0.00809365	Q9BV86;Q9BV86-2	NTMT1
24.2871	24.3305	24.4328	23.9842	23.9825	23.9635	-0.373448	2.98797	0.00809512	Q9Y5S2	CDC42BPB
23.4664	23.2347	23.4467	22.8444	22.9261	22.9707	-0.468828	2.31776	0.00809535	O60826	CCDC22
24.7595	24.7098	24.7201	25.3508	25.3203	25.3095	0.59705	5.16351	0.00809783	Q9H0A0;Q9H0A0-2	NAT10
22.9494	22.8562	22.8422	22.1797	22.0674	22.2237	-0.725668	3.64674	0.00809843	O95490-2;O95490-5;O95490;O95490-7;O95490-6;O95490-3	LPHN2
22.2449	22.3159	21.6386	22.947	22.8519	22.8529	0.817428	1.705	0.00809864	Q9H5Q4	TFB2M
23.9891	23.8565	24.1495	23.1499	23.556	23.3773	-0.637293	1.932	0.00810019	Q9UPU7;Q9UPU7-2	TBC1D2B
26.7363	26.8597	26.8328	26.4504	26.4756	26.4129	-0.363323	3.02182	0.00810031	Q9Y6M1-1;Q9Y6M1;Q9Y6M1-5;Q9Y6M1-6;Q9Y6M1-3;Q9Y6M1-4	IGF2BP2
22.4622	22.8027	22.8995	23.3897	23.3476	23.2646	0.612478	1.94899	0.00810364	O15226;O15226-2	NKRF
22.0826	22.2495	22.4463	22.6949	22.9319	23.0092	0.619197	1.92529	0.00810526	Q13444-10;Q13444-9;Q13444-8;Q13444-2;Q13444-7;Q13444-6;Q13444-12;Q13444-5;Q13444-4;Q13444-3;Q13444;Q13444-13;Q13444-11	ADAM15
22.5608	22.346	22.7867	21.8195	22.0863	21.7457	-0.680667	1.84607	0.00810864	Q86VX2-2;Q86VX2	COMMD7
25.7767	25.4102	25.256	24.4347	24.7957	24.8687	-0.781286	1.72622	0.00811023	Q9BWD1;Q9BWD1-2	ACAT2
22.277	22.701	22.9064	20.0965	20.8141	19.5726	-2.46706	2.43599	0.00811168	Q13107;Q13107-2	USP4
24.454	24.5616	25.0379	23.7622	24.0915	23.4844	-0.905098	1.64543	0.00811365	Q9P016-2;Q9P016	THYN1
20.6676	19.7725	20.9667	21.4341	21.8254	21.8855	1.24605	1.49554	0.0081152	P07093-2;P07093-3;P07093	SERPINE2
23.0715	22.8564	23.2555	22.4591	22.4333	22.5641	-0.575665	2.03631	0.00811713	Q5VZ89;Q5VZ89-3;Q5VZ89-5	DENND4C
22.7397	22.5896	22.7692	22.2304	22.3286	22.1043	-0.478365	2.30076	0.00811867	P35813-3;P35813;P35813-2	PPM1A
21.889	21.8144	22.0502	20.6985	21.0067	20.8456	-1.06755	3.15546	0.00811989	Q14123-2;Q14123;Q14123-3	PDE1C
23.2421	23.1547	23.7655	22.4345	19.1745	20.0585	-2.83161	1.33561	0.00812219	Q9HAB8;Q9HAB8-2	PPCS
23.7253	23.7183	23.8532	22.9739	23.3226	23.295	-0.568373	2.04024	0.00812369	Q9Y6K9-2;Q9Y6K9;Q9Y6K9-3	IKBKG
26.5109	26.4972	26.3809	26.9282	26.7914	26.9142	0.414916	2.64168	0.00812726	Q9NYU2-2;Q9NYU2	UGGT1
22.502	22.7132	22.5255	23.0294	23.2375	23.0121	0.512742	2.18701	0.00812871	Q53HI1	UNC50
20.4533	20.7177	20.5923	21.5877	22.057	21.901	1.26078	2.87712	0.00813232	Q9NZQ7;Q9NZQ7-3;Q9NZQ7-2	CD274
20.7471	20.5649	20.2151	21.4184	21.1108	21.1886	0.73028	1.80194	0.00813233	Q86X95;Q86X95-2	CIR1
20.924	21.2732	21.2087	20.6888	20.463	20.4665	-0.595836	1.98506	0.00813375	Q504Q3-2;Q504Q3-3;Q504Q3	PAN2
25.421	25.7445	25.4308	26.3315	26.0233	26.1127	0.62373	1.94827	0.00813741	Q9UBM7	DHCR7
22.8823	23.1468	23.62	22.5331	22.3025	22.1982	-0.871732	1.67065	0.00813879	O75147-2;O75147-1;O75147-4;O75147	OBSL1
26.4994	26.4649	26.7052	25.3077	25.6126	25.4965	-1.08427	3.13322	0.00814208	P13797;P13797-3;P13797-2	PLS3
22.3081	22.2802	22.5177	21.543	21.9715	21.6551	-0.645487	1.91302	0.0081425	Q96P53	WDFY2
22.2149	21.8911	22.2586	21.6006	21.3295	21.5522	-0.627416	1.92977	0.00814383	Q9BVL4	SELO
25.0696	24.7448	24.8877	23.9988	24.2336	24.4457	-0.674685	1.87249	0.00814759	Q9NRN7;Q9NRN7-2	AASDHPPT
22.6951	22.8428	22.7662	22.296	22.4247	22.1939	-0.463209	2.36951	0.00814888	P01023	A2M
24.5365	24.6205	24.8113	23.3061	23.6796	23.5246	-1.15271	2.98055	0.00815306	Q8NEY1-2	NAV1
25.1876	25.405	25.1416	24.7696	24.8008	24.7458	-0.47265	2.33261	0.00815394	Q9Y5F9;Q9Y5F9-2	PCDHGB6
28.6739	28.5883	28.9573	28.212	28.0014	28.2089	-0.599081	1.98419	0.00815901	Q86YR5-4;Q86YR5	GPSM1
27.2862	27.2498	27.4902	26.5956	26.7672	26.9331	-0.57674	2.02945	0.00816408	O15511;O15511-2	ARPC5
23.3964	23.5303	23.51	24.7181	24.7244	24.3705	1.12544	3.08613	0.00816438	P05997	COL5A2
19.794	19.4892	21.1484	21.6646	21.6939	21.7691	1.56535	1.42591	0.0081686	Q04864-2;Q04864	REL
25.9756	25.9909	25.9077	25.4398	25.5338	25.6377	-0.420951	2.59378	0.00816915	Q9UBQ7	GRHPR
28.7395	28.9561	28.7981	28.0143	27.815	27.7948	-0.956554	3.25565	0.00817391	P09619	PDGFRB
27.8801	27.6491	27.7642	26.9608	27.3664	27.1409	-0.608418	1.96827	0.00817424	P30041	PRDX6
25.3434	25.5277	25.4322	25.9038	25.8128	25.8306	0.41463	2.63689	0.00817933	P36269;P36269-3;P36269-2	GGT5
21.7762	21.3876	21.6012	22.6981	22.7052	22.6162	1.08485	3.13871	0.00818681	Q8TBM8;Q8TBM8-2	DNAJB14
23.7523	23.9587	24.0325	22.5581	22.9257	22.705	-1.18489	3.02199	0.00820937	Q9NZN3	EHD3
21.8133	21.2599	21.4517	20.8632	20.8594	20.7608	-0.680499	1.83089	0.00821721	Q12800;Q12800-3;Q12800-4;Q12800-2	TFCP2
18.5237	20.3276	21.125	22.2619	22.3698	22.0655	2.24025	1.352	0.00822222	O60462-5;O60462-4;O60462-6	NRP2
23.5289	23.3534	23.533	22.3355	22.389	22.6143	-1.02554	3.22789	0.00823204	P06737-2;P06737	PYGL
28.5603	28.5284	28.545	27.1366	27.5392	27.5034	-1.15149	3.06044	0.00825485	Q16658	FSCN1
29.3614	29.375	29.3648	29.7215	29.6398	29.7263	0.328806	3.49918	0.00827073	P19338	NCL
27.3713	27.5445	27.3206	28.3365	28.2364	28.2852	0.873867	3.53826	0.00827778	P11047	LAMC1
27.3668	27.0227	27.0537	26.3043	26.4908	26.6923	-0.65193	1.84747	0.00827868	P43487-2;P43487	RANBP1
26.5961	26.5402	26.568	25.8211	26.2031	26.0613	-0.539557	2.06004	0.00828365	P49591	SARS
25.0101	24.9253	24.8269	25.4163	25.6439	25.3123	0.536688	2.06999	0.00828863	P43897;P43897-2	TSFM
24.1267	24.1512	24.2282	23.6427	23.59	23.8538	-0.473183	2.27062	0.00829362	Q16537;Q16537-2;Q16537-3	PPP2R5E
23.6391	23.5117	23.7509	24.1658	24.0566	24.045	0.455201	2.34488	0.00829862	Q15031	LARS2
23.803	23.8884	23.8558	23.5499	23.5078	23.4906	-0.332936	3.39916	0.00830079	Q15059;Q15059-2	BRD3
21.3371	21.5661	21.682	22.6392	22.5137	22.5694	1.04569	3.20161	0.00830084	Q96K49-2;Q96K49	TMEM87B
25.0621	25.1012	25.0621	25.4671	25.3776	25.3845	0.334597	3.3486	0.00830361	Q5JRA6;Q5JRA6-2	MIA3
25.0528	24.9413	24.8563	25.6826	25.3421	25.4682	0.547501	2.05688	0.00830583	O75787-2;O75787	ATP6AP2
25.3002	25.2324	25.3698	24.8039	24.9514	24.9244	-0.407586	2.60398	0.00830862	Q8N1G4	LRRC47
27.5625	28.1821	27.4437	26.6569	24.2272	25.8073	-2.16562	1.35369	0.00831087	P08123	COL1A2
25.2176	24.8873	25.247	24.3531	24.3411	24.677	-0.66025	1.84316	0.00831363	Q9UJ70;Q9UJ70-2	NAGK
21.8672	21.7811	21.9456	21.326	21.4875	21.4744	-0.435331	2.46174	0.00831592	Q86W56-3;Q86W56-2;Q86W56;Q86W56-5;Q86W56-4	PARG
24.7892	24.7504	24.9466	25.4067	25.2537	25.2217	0.465325	2.3075	0.00831865	Q9UNP9-2;Q9UNP9;Q9UNP9-3	PPIE
20.1118	19.834	21.8905	22.6773	22.1684	23.2232	2.07756	1.36217	0.00832097	Q9UGQ3-2;Q9UGQ3	SLC2A6
22.6546	22.9333	23.3789	23.6559	23.8974	24.258	0.948174	1.58811	0.00832134	O00762;O00762-2;O00762-3;O00762-4	UBE2C
19.639	20.724	20.5897	21.67	21.2731	21.529	1.17314	1.50441	0.00832367	Q86SJ2	AMIGO2
19.9003	20.1584	20.3742	21.6619	21.6996	21.3295	1.41938	2.84943	0.00832402	Q6PL18	ATAD2
26.0648	25.7053	25.9884	25.1739	25.3762	25.42	-0.596142	1.95932	0.00832603	O14727-4;O14727;O14727-5;O14727-3;O14727-2;O14727-6	APAF1
26.3887	26.5249	26.4702	27.0074	26.8341	26.835	0.430912	2.45407	0.00832633	Q99873-3;Q99873-5	PRMT1
22.4053	22.5069	22.308	21.2344	21.9765	21.5425	-0.822303	1.67785	0.0083287	P23508;P23508-2	MCC
26.2575	26.4867	26.4013	26.9743	26.862	26.7666	0.485808	2.24627	0.0083311	Q9NS69	TOMM22
22.6596	22	22.3853	21.7509	21.3341	21.4691	-0.830284	1.663	0.00833133	Q66LE6	PPP2R2D
22.0577	22.1445	21.9225	22.4376	22.46	22.5467	0.439859	2.4254	0.00833374	P23470-2;P23470	PTPRG
23.1669	23.212	22.9547	23.5482	23.5601	23.6632	0.479279	2.27029	0.00833618	Q8WVC0;Q8WVC0-2	LEO1
23.8075	23.8508	23.9834	23.3454	23.3153	23.541	-0.479996	2.25473	0.00833878	Q13057;Q13057-2	COASY
22.5992	22.5233	22.7871	22.1908	22.0467	22.1951	-0.492331	2.22511	0.00834126	O15013-4;O15013-5;O15013;O15013-7;O15013-6	ARHGEF10
21.9269	22.2328	22.3848	22.9116	22.7092	23.2169	0.764404	1.72888	0.00834383	O60563	CCNT1
26.0292	26.2401	26.1343	25.052	25.2599	25.2255	-0.955388	3.3779	0.00834734	P12955;P12955-3;P12955-2	PEPD
24.3285	24.5259	24.4505	24.9193	24.8172	24.8354	0.422302	2.52447	0.00834888	P49790;P49790-3;P49790-2	NUP153
24.9465	24.9562	25.1576	24.5935	24.6021	24.4465	-0.472747	2.2849	0.00835394	Q12955;Q12955-7	ANK3
23.3625	23.2239	22.9643	22.142	22.5978	22.5965	-0.73813	1.73978	0.00835646	P49585	PCYT1A
30.2794	30.3277	30.4235	29.1456	29.3594	29.4484	-1.02578	3.30428	0.00835942	P60174;P60174-1;P60174-4	TPI1
28.7325	28.3602	28.5873	27.7396	27.9797	28.0779	-0.627598	1.88001	0.00836146	P22392-2;P22392	NME2
23.4389	22.8816	23.2881	20.5702	22.1226	22.0776	-1.61275	1.40092	0.00836647	Q9NWY4;A8MVJ9	C4orf27
22.1815	22.5445	22.9671	20.6365	20.9632	20.4665	-1.8756	2.64817	0.00837079	O15540;O15540-2	FABP7
21.2894	21.6951	21.8668	22.4008	22.2706	22.2801	0.700102	1.78251	0.00837148	Q9BQE9;Q9BQE9-2;Q9BQE9-4	BCL7B
24.0132	23.9416	24.1422	23.0488	23.2148	23.0582	-0.925088	3.50336	0.00838372	Q9BTW9;Q9BTW9-4;Q9BTW9-5	TBCD
18.8691	19.3474	21.534	24.4807	24.5445	24.8752	4.71658	2.32603	0.00839437	P02747	C1QC
25.6705	25.8373	25.9669	25.2496	25.4287	25.2237	-0.524184	2.09009	0.00840095	O60749;O60749-2	SNX2
27.6893	27.6299	27.9606	27.1875	27.3064	27.2049	-0.526939	2.08322	0.00840597	P50502;Q8IZP2	ST13;ST13P4
25.0328	24.9683	25.0827	24.0974	24.2321	24.2653	-0.82966	3.7695	0.00840816	P48637;P48637-2	GSS
22.5131	22.7969	22.9422	21.9963	22.2426	22.1526	-0.620216	1.88904	0.00841099	O00534;O00534-3;O00534-2;O00534-4	VWA5A
23.8935	23.7204	23.6498	23.3419	23.2775	23.3169	-0.442429	2.38855	0.00841602	P23258	TUBG1
29.4768	29.2498	29.3407	28.1902	28.4417	28.3821	-1.01781	3.27117	0.00841808	P09429	HMGB1
24.3231	24.6238	24.2006	25.7831	25.7796	25.5167	1.31065	2.98506	0.00843275	O15162-2;O15162	PLSCR1
29.293	29.1637	29.2499	28.1993	28.4001	28.4022	-0.901668	3.51044	0.00844193	P00441	SOD1
22.7409	22.7219	22.8749	22.2394	22.2841	22.4497	-0.454873	2.32459	0.00844524	Q9BV44	THUMPD3
25.4834	25.4345	25.7014	24.9192	25.1127	25.0664	-0.507021	2.13681	0.00845027	Q02790	FKBP4
23.0042	22.9414	22.6002	24.671	23.3725	24.4267	1.30817	1.45438	0.0084553	P01893	HLA-H
22.8343	22.8246	22.9437	23.8318	23.6543	23.6934	0.858953	3.69575	0.00845748	Q9NV31	IMP3
27.5354	27.631	27.6025	28.2729	28.2347	27.9124	0.550365	2.02219	0.00846035	P16070;P16070-16;P16070-5;P16070-7;P16070-3;P16070-4;P16070-6;P16070-17;P16070-8;P16070-10;P16070-11;P16070-13;P16070-14;P16070-12;P16070-18	CD44
24.3736	24.2928	24.609	23.7672	23.9668	23.9312	-0.536748	2.04714	0.00846209	Q15654	TRIP6
25.6953	25.5318	25.8544	24.2227	24.6312	24.407	-1.27353	2.97237	0.00846591	P09960;P09960-4;P09960-2;P09960-3	LTA4H
29.0893	29.237	29.2412	29.697	29.7013	29.5181	0.449637	2.34065	0.0084671	Q07065	CKAP4
20.5001	20.101	20.2415	20.9863	20.8835	21.5672	0.864812	1.62782	0.00847212	Q8IXL6;Q8IXL6-2	FAM20C
22.7555	21.7659	22.6017	21.4162	21.0826	21.3994	-1.07498	1.52261	0.00847715	A6ZKI3;Q17RB0;Q9BWD3	FAM127A;FAM127C;FAM127B
24.6016	24.9043	24.6161	25.4035	25.2522	25.1521	0.561925	1.99208	0.00848219	O75352-2;O75352	MPDU1
24.754	24.6886	24.8009	25.8634	25.7363	25.5772	0.977798	3.40992	0.00848235	Q9NP72;Q9NP72-2;Q9NP72-3	RAB18
28.3479	28.5586	28.504	28.9173	28.9079	28.8481	0.420947	2.49003	0.00848723	P60468	SEC61B
22.6209	22.6443	23.0122	21.5259	21.6354	21.4186	-1.23253	3.02121	0.00849003	Q9H6U6-2;Q9H6U6;Q9H6U6-3;Q9H6U6-8;Q9H6U6-7;Q9H6U6-6	BCAS3
23.0296	23.577	20.6227	19.1634	20.2564	19.7728	-2.67891	1.30606	0.00849227	P25101-5;P25101-4;P25101	EDNRA
20.312	20.2118	19.449	20.9468	20.8573	21.0217	0.951017	1.57935	0.00849732	Q9ULG1	INO80
26.2748	26.1287	26.3788	25.6143	25.8444	25.8027	-0.50702	2.12614	0.00849882	O94979;O94979-3;O94979-9;O94979-2;O94979-8;O94979-4;O94979-6;O94979-10	SEC31A
25.18	25.2251	24.9647	25.8528	25.5411	25.6501	0.558088	1.99485	0.00850384	Q15738	NSDHL
22.6203	22.8566	23.2531	21.5046	21.3409	21.3479	-1.51221	2.85072	0.00850737	Q96S99	PLEKHF1
25.5755	25.6262	25.703	25.2012	25.1746	25.3251	-0.401263	2.60277	0.00850888	Q8IZQ5	SELH
23.7691	23.9915	23.9386	24.6222	24.4294	24.29	0.547441	2.01945	0.00851391	Q8N7H5;Q8N7H5-3;Q8N7H5-2	PAF1
21.9365	22.3572	22.0262	23.2497	23.3044	23.2737	1.16933	3.08694	0.00851429	P07948	LYN
22.9212	23.1947	23.2338	24.3992	24.3013	24.1369	1.16257	3.13394	0.00853254	O94851-4;O94851-6;O94851-2	MICAL2
20.6069	20.5099	20.2826	21.4637	21.7092	21.7287	1.16739	3.0896	0.00853868	Q8NC42	RNF149
23.141	23.272	23.1096	24.2322	24.0627	24.0378	0.936708	3.54328	0.00854154	Q5QJE6	DNTTIP2
22.5739	22.4816	22.7182	21.5052	21.6835	21.4238	-1.05374	3.28785	0.00855786	Q12816;Q12816-2;Q12816-3;Q12816-4;Q12816-5	TRO
23.4825	23.545	23.3403	24.0195	23.8187	23.9162	0.462225	2.27736	0.00856198	Q13636	RAB31
27.6033	28.184	27.6623	29.579	29.2461	29.3644	1.58	2.78748	0.00856322	P01889	HLA-B
22.1315	21.7544	21.9573	22.6551	22.4483	22.4609	0.57366	1.96087	0.00856704	Q13112	CHAF1B
24.2733	24.318	24.1608	23.4947	23.4618	23.4331	-0.787509	4.02163	0.0085679	P17252	PRKCA
21.3462	21.245	21.2977	21.9543	21.991	21.6169	0.557762	1.98237	0.00857009	Q13111;Q13111-3	CHAF1A
23.0117	22.9399	22.909	22.3454	22.6415	22.4021	-0.490556	2.16343	0.00857512	O43314-2;O43314	PPIP5K2
21.988	22.0252	21.8603	22.6117	22.6892	22.2986	0.575371	1.94745	0.00858015	Q495W5-2;Q495W5	FUT11
23.8241	23.9729	23.968	23.1022	23.0549	22.924	-0.894581	3.61103	0.00858333	Q13332-6;Q13332-3;Q13332-4;Q13332-2;Q13332;Q13332-7;Q13332-5	PTPRS
26.4709	26.4733	26.4156	26.0514	26.1159	26.161	-0.343817	3.12773	0.00858519	P49419-2;P49419;P49419-4	ALDH7A1
23.3843	23.0009	23.5893	21.7501	21.9969	21.726	-1.5005	2.83151	0.0085879	P16455	MGMT
24.3566	24.3039	24.3644	24.8045	24.7888	24.6295	0.399302	2.6028	0.00859024	Q8NBN3;Q8NBN3-3	TMEM87A
22.8232	22.8258	22.6271	21.8784	21.829	21.7188	-0.94997	3.52046	0.00859443	Q8IV38	ANKMY2
21.162	21.0465	21.199	21.6334	22.1962	21.7064	0.709464	1.75083	0.00859529	Q9NPR2;Q9NPR2-2	SEMA4B
24.7121	24.8069	24.7076	25.1672	25.0511	25.1131	0.368272	2.85686	0.00860035	Q99459	CDC5L
24.1474	23.9404	21.0335	20.3181	19.7269	20.5331	-2.84772	1.29139	0.00860542	O95819-3;O95819-2
23.9044	23.8944	23.8351	24.9153	24.802	24.6624	0.915288	3.55881	0.00860896	P30825	SLC7A1
25.5209	25.3742	25.2276	24.2867	24.8252	24.8019	-0.736343	1.7093	0.00860981	P39748	FEN1
24.148	24.133	24.0503	23.785	23.4939	23.6244	-0.476019	2.22126	0.00861049	Q16363-2;Q16363	LAMA4
23.8933	23.8889	23.7682	24.809	24.6845	24.6295	0.857531	3.66579	0.00861272	Q9BVP2-2;Q9BVP2	GNL3
23.4209	23.4476	23.5034	23.1135	23.1624	23.1361	-0.319961	3.46837	0.00861485	Q96T60;Q96T60-2	PNKP
23.8064	23.6729	23.7722	24.2797	24.0906	24.4258	0.514876	2.09639	0.00861557	O75962;O75962-4;O75962-2;O75962-5	TRIO
22.9889	22.9699	23.3838	22.2712	22.5677	22.5274	-0.65873	1.80046	0.00861988	O14920-4;O14920-2;O14920	IKBKB
21.7255	21.0272	21.1476	20.3729	20.4683	20.6033	-0.818567	1.65349	0.00862065	P53779-2;P53779-3;P53779	MAPK10
24.4884	24.5919	24.6613	25.4936	25.5873	25.3999	0.913088	3.60955	0.00862112	Q9BZE4;Q9BZE4-2;Q9BZE4-3	GTPBP4
23.4629	23.6034	20.5188	18.8623	19.8785	20.0577	-2.92885	1.28094	0.00862493	Q8TB40-2;Q8TB40	ABHD4
23.1125	23.2555	23.1277	22.7417	22.8163	22.5961	-0.447191	2.31936	0.00862998	Q9NXA8-4;Q9NXA8-2;Q9NXA8;Q9NXA8-3	SIRT5
25.1287	25.1493	25.2004	25.8553	25.8301	25.7914	0.666142	4.71571	0.00863473	Q8TDN6	BRIX1
21.9107	22.1307	22.2814	21.3343	21.5185	21.6538	-0.605454	1.88577	0.00863503	Q96LB3;Q96LB3-2	IFT74
21.9588	22.0367	22.1712	21.455	21.4291	21.711	-0.523876	2.06143	0.00864009	Q9Y4R8	TELO2
26.6913	26.5713	26.7612	25.6271	25.8283	25.6414	-0.975616	3.47746	0.00864798	P21980;P21980-2	TGM2
25.6075	25.4793	25.5455	25.9912	25.9055	25.8669	0.377119	2.71182	0.0086524	Q9H0L4	CSTF2T
21.3657	21.6246	21.6733	22.0918	22.0602	21.9958	0.494735	2.11631	0.00865741	Q9BUE6;Q9BUE6-2	ISCA1
23.7467	23.8902	23.7478	24.8401	24.7752	24.6143	0.948275	3.48876	0.00866066	Q6UB35	MTHFD1L
22.2304	22.4058	22.4702	21.7279	22.0048	21.8235	-0.516699	2.05378	0.00866242	O43516-2;O43516;O43516-3;O43516-4	WIPF1
25.4833	25.3931	25.4948	24.5621	24.686	24.6383	-0.828264	4.1681	0.00866667	Q16401-2;Q16401	PSMD5
27.8425	27.9012	28.146	27.2921	27.5367	27.4441	-0.538928	1.99898	0.00866744	P27816;P27816-6;P27816-2;P27816-5	MAP4
22.6597	22.8281	22.851	23.1314	23.2721	23.3681	0.477612	2.19271	0.00867211	Q99797	MIPEP
23.0271	23.1088	23.1753	23.4336	23.6823	23.5635	0.456079	2.26058	0.00867246	Q6UXV4	APOOL
21.2028	21.6357	21.3837	22.6479	22.6935	22.5519	1.2237	3.11953	0.008675	Q8N4A0	GALNT4
27.5575	27.0346	26.7322	25.6658	25.9153	26.4667	-1.09218	1.49659	0.00867717	P61970	NUTF2
22.2697	22.2735	22.1584	21.8952	21.7372	21.8653	-0.401318	2.54734	0.00867749	Q9P2K2	TXNDC16
21.3941	21.3911	21.1044	22.5668	21.7215	22.5617	0.986788	1.53347	0.00868253	Q9NV06	DCAF13
23.384	23.3312	23.3655	24.1097	24.0897	24.0037	0.7075	4.40134	0.00868675	Q13601;Q13601-2	KRR1
24.0465	24.3814	24.2582	23.6089	23.809	23.4357	-0.61087	1.86188	0.00868757	P78310;P78310-2;P78310-6	CXADR
23.5366	23.5204	23.4506	23.8434	23.8056	23.8189	0.320088	3.4401	0.00869262	Q9BTX1-6;Q9BTX1-5;Q9BTX1-2;Q9BTX1;Q9BTX1-4;Q9BTX1-3	NDC1
23.4303	23.4616	23.3958	24.2179	24.1463	24.2653	0.78057	4.41443	0.00869751	Q03701	CEBPZ
26.3113	26.2919	26.5017	25.8599	25.9633	25.9688	-0.437644	2.35109	0.00869767	P54578-2;P54578;P54578-3	USP14
23.879	23.9841	23.9985	24.5098	24.3231	24.3176	0.429618	2.36804	0.00870058	Q9UP95;Q9UP95-2;Q9UP95-3;Q9UP95-6;Q9UP95-7	SLC12A4
21.1677	21.4173	21.7091	20.1021	20.0843	20.0327	-1.35831	2.99942	0.00870219	P78314;P78314-3;P78314-4	SH3BP2
22.7697	22.9119	22.7213	23.2866	23.561	23.2084	0.551037	1.98044	0.00870273	Q9NW08-2;Q9NW08	POLR3B
19.8488	18.292	18.8114	20.5533	20.2164	20.429	1.41552	1.40893	0.0087078	Q9BVG8-5;Q9BVG8-2;Q9BVG8;Q9BVG8-6;Q9BVG8-4	KIFC3
22.4231	22.5462	22.4376	22.0355	22.1439	22.1049	-0.3742	2.76379	0.00871287	O94880	PHF14
24.2552	24.3292	24.3699	25.0383	25.0242	25.002	0.703369	4.43215	0.00871299	O94923	GLCE
20.8062	21.1431	21.5899	20.2418	20.3998	20.4054	-0.83074	1.62808	0.00871795	Q8WXG6-6;Q8WXG6-8;Q8WXG6-5;Q8WXG6-4;Q8WXG6-3;Q8WXG6-2;Q8WXG6-7;Q8WXG6	MADD
24.1289	24.1245	23.9895	24.7516	24.4878	24.4902	0.495601	2.13092	0.00872303	P30837	ALDH1B1
20.9984	19.2763	21.0714	24.3196	24.3129	24.2569	3.84772	2.55287	0.00872857	Q13219	PAPPA
23.0226	22.9457	23.1176	24.0646	23.8671	24.0838	0.976501	3.4799	0.00872956	Q14692	BMS1
20.9391	21.0893	21.081	22.364	22.4272	22.0326	1.23815	3.14669	0.00872964	Q9Y4H2	IRS2
22.4556	22.5046	22.5304	23.2216	23.407	23.3572	0.831749	3.81561	0.00873939	O95786;O95786-2	DDX58
25.6876	25.4771	25.5837	25.1947	25.2011	25.1331	-0.40649	2.48938	0.00874697	Q9Y2A7;Q9Y2A7-2	NCKAP1
23.9168	23.9447	23.797	23.4419	23.4173	23.5708	-0.409503	2.47126	0.00875202	Q12974;Q12974-2;Q12974-3;Q12974-4	PTP4A2
21.4763	21.7733	21.7149	20.8841	20.9891	21.2672	-0.608032	1.85096	0.00875707	Q8WUH2	TGFBRAP1
22.0128	22.0883	21.8185	22.949	22.9045	22.9998	0.977935	3.48786	0.0087571	P78316;P78316-2	NOP14
23.772	23.6727	23.7264	22.6059	22.8105	22.8488	-0.968624	3.55899	0.00875817	A6NDG6	PGP
21.779	22.5634	22.4485	20.2062	20.3586	19.936	-2.09672	2.8047	0.00875986	O75884	RBBP9
23.4886	23.8614	23.5768	24.2978	24.241	24.0862	0.566087	1.92782	0.00876212	Q5NDL2;Q5NDL2-3	EOGT
23.0953	23.0229	22.9114	23.8354	23.8019	23.8089	0.805528	3.91535	0.00876596	Q9H0X9;Q9H0X9-2;Q9H0X9-3	OSBPL5
23.437	23.17	23.274	22.8701	22.8152	22.8639	-0.443946	2.29552	0.00876719	P16035	TIMP2
24.2779	24.2489	24.3596	23.2621	23.492	23.3615	-0.923573	3.61675	0.00878481	Q13126-4;Q13126;Q13126-3;Q13126-2;Q13126-7;Q13126-6;Q13126-5	MTAP
22.9675	23.1422	23.2823	21.9798	22.1274	22.0588	-1.07535	3.36322	0.00878689	Q9NQ48;Q9NQ48-2;Q9NQ48-3	LZTFL1
26.0271	25.9637	26.1397	24.8489	25.0579	24.7375	-1.16209	3.38782	0.00879137	Q9P2X3;Q9P2X3-2	IMPACT
22.9566	22.9905	22.9285	23.9831	23.7364	23.8742	0.906009	3.60206	0.00879268	Q86U38;Q86U38-2	NOP9
24.8306	24.8045	24.5902	25.2227	25.1446	25.1876	0.443199	2.29606	0.00879908	Q9Y2G5;Q9Y2G5-1;Q9Y2G5-2	POFUT2
23.7889	23.8352	23.8163	23.3187	23.269	23.5242	-0.442817	2.29784	0.00880415	Q96RE7	NACC1
20.7631	20.3894	20.6754	21.7067	21.777	21.7592	1.13832	3.23628	0.0088127	P15924;P15924-2;P15924-3	DSP
23.7402	23.9524	23.7825	24.8271	24.7105	24.7354	0.932645	3.64355	0.00881579	P56199	ITGA1
22.2378	21.7837	21.8423	23.4358	23.3244	23.1828	1.35975	2.97519	0.00881957	O00478-2;O00478	BTN3A3
23.2801	23.1268	23.3374	24.3649	24.1768	24.3438	1.04707	3.57165	0.0088231	P00749-2;P00749	PLAU
23.5595	23.6563	23.6202	22.8444	22.6476	22.7451	-0.86633	3.77881	0.00884076	Q6JQN1;Q6JQN1-5;Q6JQN1-2	ACAD10
22.2506	22.3948	22.5405	21.3551	21.4168	21.2601	-1.0513	3.41573	0.00884488	O60343-2;O60343-3;O60343	TBC1D4
19.6964	19.8901	21.2428	23.6378	23.3404	23.2578	3.13559	2.48173	0.00884663	P28845	HSD11B1
23.8735	24.1655	24.2582	24.6495	24.6512	24.6024	0.535304	1.99043	0.0088473	Q9HD26;Q9HD26-2;Q9HD26-3	GOPC
22.9737	22.6885	22.6772	23.3803	23.277	23.8008	0.706255	1.70802	0.0088516	Q8WWX9	SELM
22.7476	20.7388	22.74	24.0272	23.9693	23.9223	1.89745	1.32745	0.00885238	Q02318	CYP27A1
23.0719	22.9912	22.9678	21.2858	21.7782	21.6818	-1.42834	3.12469	0.00885507	Q15052-2;Q15052	ARHGEF6
24.3513	24.6931	24.3668	25.0154	24.9839	24.9768	0.521643	2.01639	0.00885665	O43395	PRPF3
21.7689	21.7376	21.8725	20.8673	21.1463	21.4155	-0.649963	1.78415	0.00885747	P48506	GCLC
25.5194	25.4626	25.6874	25.1692	25.1381	25.1098	-0.417465	2.40943	0.00886171	O15212	PFDN6
20.1841	20.3819	20.2721	20.6577	21.1867	20.9429	0.649734	1.78532	0.00886256	Q8TBC3	SHKBP1
25.8929	25.9873	26.0705	25.2471	25.5669	25.5465	-0.530067	1.99661	0.00886678	P20810-7;P20810-6;P20810-9;P20810-10;P20810;P20810-4;P20810-8;P20810-5;P20810-2;P20810-3	CAST
24.3876	24.0239	23.9989	23.5385	23.6083	23.5806	-0.561005	1.93532	0.00886766	Q14738;Q14738-2;Q14738-3	PPP2R5D
22.6844	22.7982	22.8992	23.6621	23.8372	23.8455	0.987665	3.48036	0.00886901	Q9H6R4-4;Q9H6R4;Q9H6R4-2;Q9H6R4-3	NOL6
21.4285	21.4491	21.3344	21.101	21.0267	21.0294	-0.351665	2.91926	0.00887185	O94854;O94854-2	KIAA0754
21.8423	22.2212	22.3903	23.6249	23.5287	23.5706	1.42349	3.0094	0.00887417	Q9NZV1	CRIM1
20.5938	20.6934	20.6563	21.0659	21.3809	21.7828	0.762067	1.65746	0.00887693	Q9NPH3;Q9NPH3-5;Q9NPH3-3;Q9NPH3-2	IL1RAP
22.453	22.6293	22.7461	22.1415	22.1723	22.1419	-0.457582	2.22511	0.00888202	Q5VT25-3;Q5VT25-4;Q5VT25-5;Q5VT25;Q5VT25-2;Q5VT25-6	CDC42BPA
19.4562	19.249	20.2911	20.5748	20.696	21.1396	1.13804	1.46	0.00888711	P13284	IFI30
28.3008	28.3968	27.9791	26.9472	26.8403	26.9677	-1.30718	3.22931	0.00888727	Q9H1E3;Q9H1E3-2	NUCKS1
23.2562	23.2774	23.2809	22.9813	22.7504	22.844	-0.412971	2.44153	0.0088922	Q75T13;Q75T13-3;Q75T13-2;Q75T13-4	PGAP1
24.5331	24.3631	24.666	23.9343	24.0597	24.0903	-0.492645	2.10542	0.0088973	O15498;O15498-2	YKT6
22.9745	22.753	22.7419	23.8251	23.7612	23.7442	0.953716	3.55481	0.00889744	Q969X6;Q969X6-2;Q969X6-3	CIRH1A
21.0593	21.0162	20.7754	21.936	22.0036	22.0428	1.04386	3.43302	0.00890365	O95365	ZBTB7A
27.2783	27.1103	27.2217	26.1268	26.3225	26.1865	-0.991468	3.69904	0.00891971	P50995-2;P50995	ANXA11
25.2753	25.319	25.2608	26.2687	26.0782	26.1003	0.864009	3.79503	0.00892605	Q9H583	HEATR1
22.2384	22.3007	22.3582	23.2772	23.088	23.2152	0.894351	3.77657	0.00893333	O75691	UTP20
23.345	23.8926	23.7409	22.023	21.9493	22.2246	-1.59389	3.02091	0.00895238	Q6EEV4-2;Q6EEV4	POLR2M
23.211	23.0321	23.042	22.379	22.7594	22.4533	-0.564459	1.91151	0.00895444	Q9H0C8	ILKAP
23.8941	23.9862	23.8544	24.7837	24.6754	24.6921	0.805456	4.00945	0.00895484	Q96TA2-3;Q96TA2-2;Q96TA2	YME1L1
26.1725	26.1521	26.0729	27.2035	26.9925	27.0973	0.965253	3.84274	0.00895753	O75976;O75976-2	CPD
20.5222	20.4702	20.0418	21.3251	20.8148	21.2571	0.787607	1.62996	0.00895954	Q9H8K7	C10orf88
30.5715	30.4766	30.4223	31.3039	31.2586	31.3446	0.812191	4.06896	0.00896321	P11021	HSPA5
26.8176	26.8528	26.7617	27.5712	27.5722	27.541	0.750779	4.91158	0.00896327	Q15643;Q15643-2	TRIP11
25.6878	25.6516	25.587	25.9979	25.9347	25.9962	0.334094	3.12145	0.00896465	Q9UJS0;Q9UJS0-2	SLC25A13
22.9356	22.5692	23.0315	22.0112	22.1963	22.3395	-0.66313	1.75696	0.00896977	O60551	NMT2
24.1289	24.3545	24.3555	24.6867	24.7565	24.7056	0.436623	2.29693	0.00897843	Q8IVF7;Q8IVF7-3;Q8IVF7-2	FMNL3
24.3832	24.3997	24.4995	23.8436	24.1196	23.9269	-0.46413	2.18296	0.00898353	Q99614	TTC1
24.8	24.6062	24.849	23.5209	23.7682	23.6996	-1.08885	3.3185	0.00898382	P50453	SERPINB9
23.5693	23.5183	23.6794	24.4901	24.5384	24.4212	0.894245	3.97348	0.00898529	Q9BVJ6;Q9BVJ6-3;Q9BVJ6-2	UTP14A
27.8708	27.7574	27.5879	26.7796	27.1872	27.2601	-0.663069	1.75089	0.00898864	P04632	CAPNS1
23.0803	23.1247	23.0994	24.3082	24.0233	24.142	1.05635	3.64551	0.00899225	Q9NYU1	UGGT2
27.0003	26.9051	26.9787	26.154	26.2515	26.1993	-0.759747	4.33084	0.00899329	Q13459;Q13459-2	MYO9B
28.7214	28.7058	28.8505	28.2065	27.8516	28.3479	-0.623897	1.80518	0.00899375	Q01105	SET
21.4383	21.4266	21.4683	20.9791	20.9725	21.1675	-0.404692	2.46648	0.00899886	Q8TCD5	NT5C
23.3232	23.8227	23.5892	22.1923	22.0603	22.0958	-1.46226	3.21211	0.009	Q5T0B9	ZNF362
22.064	22.6059	22.2601	21.5763	21.7913	21.4435	-0.706292	1.70239	0.00900398	P50548-2;P50548	ERF
23.9543	23.8972	24.0518	25.1653	24.8788	24.9822	1.04099	3.40124	0.00901299	P30405;P30405-2	PPIF
24.8074	24.7959	25.1193	23.6368	23.1879	23.3269	-1.52367	3.0692	0.00901845	P24468;P24468-3	NR2F2
23.9284	24.2001	24.5479	23.3034	23.6453	23.49	-0.745909	1.65974	0.00902268	Q8WXX5	DNAJC9
27.3423	27.3984	27.5138	26.2761	26.5038	26.4518	-1.00759	3.52972	0.00902357	P40925-3;P40925;P40925-2	MDH1
24.4676	24.6211	24.5892	25.4988	25.4077	25.4325	0.887065	4.09162	0.00902724	O43493;O43493-5;O43493-3;O43493-7;O43493-4	TGOLN2
22.6608	22.7176	22.6128	23.3098	23.2815	22.9683	0.522823	2.00046	0.00902779	Q9BTA9;Q9BTA9-2;Q9BTA9-3;Q9BTA9-5	WAC
23.0909	23.3671	23.2326	24.5673	24.3923	24.3398	1.20298	3.47493	0.00903704	Q7L311	ARMCX2
26.364	26.1459	26.3166	27.2348	27.2272	27.3397	0.991747	3.71162	0.00905185	O00151	PDLIM1
24.8604	24.9265	24.8865	25.554	25.6076	25.5626	0.683615	4.94506	0.00905405	O00767	SCD
24.4718	24.2196	24.6415	23.9308	23.8565	23.8991	-0.548795	1.93532	0.00906169	Q13643	FHL3
28.8834	28.8664	29.3252	27.3753	27.5823	27.5593	-1.5194	3.12357	0.0090625	P20962	PTMS
21.2971	21.3155	21.2306	22.323	21.6396	22.1041	0.741177	1.66171	0.00906682	P55290-4;P55290;P55290-5	CDH13
21.5357	20.9201	21.6071	20.67	20.3254	19.6914	-1.12536	1.45148	0.00907195	O94819	KBTBD11
24.6346	24.5733	24.7446	23.2736	23.534	23.5579	-1.19571	3.48703	0.00907438	P12429	ANXA3
24.9394	24.9516	24.9575	25.6781	25.6574	25.5905	0.692518	4.86474	0.00908475	Q13217	DNAJC3
23.488	23.3972	23.3511	25.2777	24.8664	24.717	1.5416	3.06297	0.0090855	Q92692-2	PVRL2
22.6461	22.2283	22.7709	20.8041	20.6863	20.1529	-2.00062	2.82056	0.00908834	O75394	MRPL33
22.4299	22.7175	22.6613	23.7735	23.7232	23.6611	1.11634	3.54406	0.00909804	P82094;P82094-2	TMF1
20.871	20.2438	20.1667	22.3977	22.2683	22.3667	1.91707	2.972	0.00911203	O15438;O15438-4;O15438-2	ABCC3
21.4613	21.5188	21.4532	20.5482	20.6606	20.7146	-0.836639	4.02014	0.00911565	Q96P48-3;Q96P48;Q96P48-7;Q96P48-2;Q96P48-4;Q96P48-1;Q96P48-5	ARAP1
24.9326	24.663	24.9724	23.8288	24.3815	24.2259	-0.710575	1.68818	0.00911638	P23921	RRM1
23.2971	23.4209	23.2663	24.2603	24.2873	24.1636	0.908971	3.94648	0.0091194	Q12788	TBL3
25.0557	24.9569	25.0135	25.3812	25.4338	25.2993	0.362746	2.76757	0.00912154	Q13595-4;Q13595-3;Q13595;Q13595-2	TRA2A
28.2135	28.2101	28.3398	27.7015	27.9176	27.8488	-0.431779	2.30985	0.0091267	Q9Y490	TLN1
23.6091	23.8321	23.7021	24.9442	24.7799	24.7309	1.1039	3.57051	0.00913386	Q5UIP0-2;Q5UIP0	RIF1
22.3575	21.8458	21.7098	19.9503	20.3776	20.1287	-1.81886	2.83844	0.00914676	Q9P0S9	TMEM14C
20.97	21.0433	20.8179	22.1766	21.9589	22.0726	1.12563	3.60199	0.00915	Q9UIF9-2;Q9UIF9-3;Q9UIF9	BAZ2A
22.2688	22.6536	21.9888	19.2797	20.1862	19.6299	-2.60516	2.87236	0.00915044	Q8TBB6	SLC7A14
24.1293	24.1734	24.1966	23.1074	23.3299	23.2169	-0.948388	3.83439	0.00915356	O95861;O95861-2;O95861-4;O95861-3	BPNT1
22.4846	22.6345	22.5604	21.5409	21.3163	21.1992	-1.20768	3.42033	0.00916996	Q5R3I4	TTC38
21.8846	22.0649	21.9462	23.1112	22.8886	22.9405	1.01487	3.5385	0.00917808	P04150-2;P04150;P04150-9;P04150-6;P04150-8;P04150-10;P04150-3;P04150-13;P04150-12;P04150-11	NR3C1
25.7515	25.3878	25.7197	26.3303	26.1593	26.0949	0.575188	1.87533	0.00917833	Q9H0U3;Q9H0U3-2	MAGT1
25.6921	25.7981	25.9711	26.3297	26.1983	26.3845	0.48377	2.10099	0.00918351	O00461	GOLIM4
22.959	23.273	23.176	24.3903	24.2939	24.2208	1.16567	3.42685	0.00918797	Q5T5P2;Q5T5P2-3;Q5T5P2-7;Q5T5P2-2;Q5T5P2-10;Q5T5P2-9;Q5T5P2-8;Q5T5P2-6	KIAA1217
22.1865	22.295	22.4977	23.5236	23.5869	23.7934	1.30826	3.36384	0.00918828	Q08AF3	SLFN5
20.3776	21.3016	19.9992	23.6077	24.6605	24.3269	3.63892	2.73547	0.00919111	O75881	CYP7B1
27.4852	27.23	27.5645	26.0472	26.2455	26.2112	-1.25861	3.35894	0.00920635	P39687	ANP32A
20.2008	20.4441	20.0944	21.8614	21.474	21.5861	1.394	3.07477	0.00920962	Q9H2D1	SLC25A32
23.9388	24.027	24.0623	23.2435	23.2016	23.2088	-0.791351	4.4611	0.00922264	P41240	CSK
25.2987	25.2975	25.3926	24.514	24.5529	24.477	-0.814948	4.53738	0.00922689	Q9BZF9;Q9BZF9-2	UACA
23.3685	23.3652	22.9988	21.3958	21.6497	21.782	-1.63499	3.21441	0.00923214	O95989	NUDT3
20.9334	20.9748	21.4988	19.2274	19.4892	19.5833	-1.70234	2.8936	0.00924138	P42898;P42898-2	MTHFR
22.2735	22.7417	22.565	24.0786	23.8757	23.9411	1.43843	3.19069	0.00924303	Q24JP5;Q24JP5-2;Q24JP5-4	TMEM132A
20.1814	20.0754	20.9082	22.4194	22.9726	22.7339	2.32029	2.78539	0.00925758	Q9BYX4	IFIH1
23.0345	23.0129	22.9639	23.9085	23.7798	23.8859	0.854234	4.34954	0.00926582	Q92979	EMG1
22.2684	22.346	22.206	23.1363	23.1481	23.0438	0.835949	4.0497	0.00927336	Q9NU22	MDN1
24.4955	24.5071	24.4577	25.2507	25.2412	25.2003	0.743948	5.38218	0.00927354	P42285	SKIV2L2
21.671	21.9539	22.1466	20.5513	20.5304	20.5594	-1.37682	3.24191	0.00928	Q14934-16;Q14934;Q14934-8;Q14934-2;Q14934-10;Q14934-3;Q14934-4;Q14934-5;Q14934-6;Q14934-7;Q14934-9;Q14934-11;Q14934-12;Q14934-13;Q14934-14;Q14934-15;Q14934-17;Q14934-18	NFATC4
21.301	21.1438	21.3602	20.8219	20.5164	20.8458	-0.540311	1.91592	0.00928062	Q8N3Y1;Q8N3Y1-2	FBXW8
21.0265	20.8639	20.7736	20.322	20.4568	20.4938	-0.463754	2.16243	0.00928072	O14939;O14939-4	PLD2
22.574	22.4712	22.5929	22.8681	23.0116	23.171	0.470856	2.10744	0.00928579	Q658Y4	FAM91A1
20.7572	21.0929	20.8124	21.8062	22.1317	21.3254	0.866971	1.55768	0.00928596	Q12778;A8MYZ6	FOXO1;FOXO6
22.993	22.8483	23.0691	22.2956	22.624	22.4347	-0.518702	1.96786	0.00929097	Q15813;Q15813-2	TBCE
24.8969	24.8455	24.7105	25.9449	25.8087	25.7592	1.01994	3.692	0.00929278	P08240;P08240-2	SRPR
26.8717	27.0644	27.0023	27.4612	27.3718	27.3283	0.407607	2.38762	0.00929615	P48681	NES
22.9082	22.6689	23.332	22.0559	22.4115	22.0943	-0.782465	1.59982	0.00930134	O43310;O43310-2	CTIF
26.1343	25.9656	25.883	24.6547	24.8412	24.8912	-1.19863	3.50351	0.00930508	P40123;P40123-2	CAP2
23.4211	23.3691	23.4756	22.6288	22.6975	22.6802	-0.753073	4.46187	0.00930556	Q6ZMI0;Q6ZMI0-2;Q6ZMI0-5;Q6ZMI0-3	PPP1R21
27.2179	27.211	27.4148	26.5344	26.8138	26.8727	-0.540948	1.92057	0.00930653	Q04917	YWHAH
24.025	23.9656	24.0216	23.488	23.6932	23.6395	-0.397146	2.45516	0.00931173	Q13131-2;Q13131	PRKAA1
22.8436	22.9041	22.9242	23.9177	23.838	23.7538	0.945859	4.23201	0.00931532	Q10469	MGAT2
27.4199	27.5838	27.4577	28.1276	27.8866	27.8721	0.474961	2.1006	0.00931694	Q9P0L0	VAPA
23.8084	23.7212	23.5235	25.0304	24.8224	25.1517	1.31712	3.29987	0.00931727	Q5T9L3-2	WLS
24.3871	24.3934	24.5092	23.6217	24.0116	23.9798	-0.55886	1.88442	0.00932215	P52306-5;P52306-4;P52306;P52306-6;P52306-3;P52306-2	RAP1GDS1
22.6302	22.8609	22.7053	23.3342	23.1126	23.1622	0.470819	2.10381	0.00932518	Q6NZY4;Q6NZY4-2	ZCCHC8
23.2005	23.0937	23.2897	22.2476	22.8461	22.2001	-0.763348	1.62071	0.00932736	Q13153;Q13153-2	PAK1
24.4443	24.4544	24.4378	25.39	25.2205	25.289	0.854352	4.18048	0.00932824	O00541;O00541-2	PES1
26.6899	26.0366	26.1214	25.3282	25.3904	25.7037	-0.808531	1.57611	0.00933037	Q13509;Q13509-2	TUBB3
23.6938	23.3673	23.9916	24.2918	24.3608	24.564	0.721257	1.65987	0.00933259	Q8TCC3-3;Q8TCC3;Q8TCC3-2	MRPL30
23.4618	23.338	23.6061	22.9115	23.1165	22.8822	-0.49855	2.01875	0.00933556	Q9NWT6	HIF1AN
25.4011	25.5961	25.6056	26.1197	26.0047	25.889	0.470156	2.12275	0.00933782	Q8TBA6-2;Q8TBA6	GOLGA5
24.6148	24.6608	24.7064	23.507	23.7635	23.4671	-1.08145	3.4412	0.00933798	Q53FA7;Q53FA7-2	TP53I3
31.5196	31.8307	31.9602	30.439	31.0574	31.1752	-0.879654	1.54144	0.00934305	P62328	TMSB4X
25.1897	25.2345	25.4206	24.2481	24.2864	24.2353	-1.02502	3.84132	0.00934468	Q8TD19	NEK9
23.6565	23.8922	23.3736	24.341	24.2049	24.2337	0.619062	1.78529	0.00934829	O60828-5;O60828-4;O60828-2;O60828	PQBP1
20.025	22.0284	19.9768	22.4529	22.6995	22.5485	1.89029	1.30293	0.00935354	P01033	TIMP1
22.2955	22.3513	22.1553	20.2654	19.9486	19.1817	-2.4688	2.78301	0.00935484	Q6UXZ4-2;Q6UXZ4	UNC5D
25.3683	25.3264	25.6375	24.8799	25.0461	24.8675	-0.51294	1.97592	0.00935552	O75937	DNAJC8
21.8687	22.1179	22.1637	20.7434	20.871	20.6755	-1.28685	3.54464	0.00935747	Q9H1U4	MEGF9
23.4287	22.94	22.5682	24.126	23.6708	23.9166	0.925504	1.51764	0.00935879	Q9NYP7-2;Q9NYP7	ELOVL5
23.3758	23.6948	23.5883	24.102	24.1811	23.9428	0.522321	1.95325	0.00936071	P01034	CST3
25.6423	25.6887	25.5772	24.8594	24.8348	24.766	-0.816003	4.35279	0.00936398	O15061;O15061-2	SYNM
21.6915	22.1541	21.961	21.283	21.3842	21.4	-0.579824	1.85262	0.00936404	Q14790-2;Q14790;Q14790-4;Q14790-9;Q14790-8;Q14790-7;Q14790-3;Q14790-6;Q14790-5	CASP8
23.3859	23.6951	23.7868	23.0258	23.1011	23.1191	-0.54056	1.91124	0.00936591	Q8N488	RYBP
21.7939	22.2007	21.6746	22.7227	22.5377	22.4418	0.677692	1.71101	0.00936931	Q6P4A7;Q6P4A7-2;Q6P4A7-3	SFXN4
22.2575	22.3855	22.4929	20.6696	21.0662	21.1266	-1.42449	3.06976	0.00937063	Q9Y6R1;Q9Y6R1-4;Q9Y6R1-2;Q9Y6R1-3	SLC4A4
22.1392	22.7335	22.5127	21.5359	19.8691	21.297	-1.56113	1.33181	0.00937111	Q96I15;Q96I15-2	SCLY
26.9959	27.0114	26.2315	27.8562	28.3128	27.4321	1.12076	1.43987	0.00937458	Q969H8	MYDGF
28.504	28.3184	28.3785	27.3579	27.9213	27.8466	-0.691696	1.69654	0.00937985	P31949	S100A11
25.8503	25.8363	25.8867	24.8827	25.0414	24.9893	-0.886618	4.25843	0.00938462	P55786;P55786-2	NPEPPS
22.8403	23.0722	23.3268	21.9518	22.6411	22.0262	-0.873398	1.54941	0.00938514	O95999	BCL10
22.7473	23.133	23.3317	22.1412	22.5481	22.2681	-0.75153	1.6381	0.00939042	Q9HA38-2;Q9HA38	ZMAT3
24.5112	24.2034	24.4292	25.4769	25.4949	25.5254	1.11783	3.55915	0.00939271	P40306	PSMB10
24.8661	24.9976	25.1126	23.2862	23.7104	23.4723	-1.50245	3.34628	0.0094	O75157-2;O75157	TSC22D2
27.049	27.0224	27.1806	28.0925	28.028	27.9498	0.939442	3.90168	0.0094	O95235-2;O95235	KIF20A
22.6084	22.6222	22.3886	23.5298	23.5335	23.4868	0.976947	3.6502	0.00940351	P35052;P35052-2	GPC1
22.9109	23.0794	22.8645	23.3766	23.5192	23.3178	0.452959	2.16095	0.00940864	Q13868;Q13868-3;Q13868-2	EXOSC2
24.3597	24.5387	24.2544	23.8345	24.0208	23.8045	-0.497663	2.01452	0.00941385	O95721	SNAP29
24.9142	24.9915	25.1004	24.3732	24.6334	24.5833	-0.472056	2.09536	0.00941907	P49589-3;P49589;P49589-2	CARS
28.2042	28.1954	28.0709	29.1174	29.0725	29.0149	0.91147	4.19692	0.00942489	Q13740-2;Q13740	ALCAM
23.0928	23.2669	22.9938	24.2187	24.133	24.2218	1.07333	3.64589	0.00943089	Q96JA1;Q96JA1-2	LRIG1
23.7324	24.0051	23.9591	25.0623	24.9762	24.9112	1.08439	3.47415	0.00943662	O15230	LAMA5
21.041	21.0431	21.2228	22.5319	22.4006	22.2278	1.2845	3.56398	0.00944292	O00411	POLRMT
20.228	20.0609	20.0247	20.4435	20.5975	20.7125	0.47996	2.06385	0.0094461	Q86XI2;Q86XI2-2	NCAPG2
21.9232	21.9475	22.0461	21.4681	21.0322	21.5326	-0.628028	1.75116	0.00945133	Q8TB24;Q8TB24-4	RIN3
20.456	20.7034	20.2009	21.2074	20.9418	21.1184	0.635765	1.74096	0.00945656	Q9H6R0;Q9H6R0-2	DHX33
24.0062	24.0899	24.2956	25.3481	25.3045	25.2223	1.16104	3.61567	0.00946552	Q9Y4C8	RBM19
22.6149	22.8162	22.6558	23.2206	23.0415	23.114	0.429722	2.22676	0.00946899	O95071-2;O95071	UBR5
21.8033	21.6562	21.5716	21.3479	21.133	21.1041	-0.482024	2.03265	0.00947414	P08069	IGF1R
20.0717	19.3757	19.2918	20.238	21.3844	20.7836	1.22226	1.38064	0.0094793	Q96AK3	APOBEC3D
22.1429	22.2316	22.3888	22.6367	22.7952	22.6665	0.445028	2.164	0.00948447	O75153	CLUH
25.2127	25.4713	25.4717	24.0168	24.2208	24.0363	-1.29393	3.55554	0.00948624	Q8WWM9	CYGB
22.9821	19.7841	20.1	23.7273	23.6135	23.526	2.66688	1.22922	0.00948964	Q9NY35;Q9NY35-2	CLDND1
23.9982	23.9719	24.0031	20.7754	23.0946	22.447	-1.88538	1.27969	0.00949482	A0A024RBG1;Q9NZJ9-2;Q9NZJ9;Q9NZJ9-3	NUDT4
21.7623	21.4204	21.897	20.9887	21.2259	20.9884	-0.625559	1.73809	0.0095	Q53LP3	SOWAHC
23.5667	23.766	23.6004	24.3437	24.0456	24.071	0.509075	1.96014	0.00950519	Q9H078-2;Q9H078;Q9H078-3;Q9H078-5;Q9H078-4	CLPB
24.9036	24.9255	24.9055	25.8532	25.9046	25.7285	0.917215	4.19251	0.00950649	Q12841;Q12841-2	FSTL1
24.0623	23.9677	23.9122	23.3283	23.5129	23.6497	-0.483784	2.03159	0.00951038	P51003	PAPOLA
21.2351	20.9694	21.3056	20.7067	20.5557	20.7131	-0.511549	1.95429	0.00951558	Q9NUJ3	TCP11L1
22.4211	22.8042	22.5591	23.366	23.0759	23.0973	0.584923	1.79653	0.00951604	Q7Z6E9-2;Q7Z6E9	RBBP6
27.3291	27.2489	27.1195	26.8934	26.7823	26.808	-0.404605	2.35873	0.00952079	P04040	CAT
22.0564	22.4636	22.2019	22.927	22.69	22.8032	0.566116	1.83539	0.009526	Q8IUX7;Q8IUX7-2	AEBP1
20.1664	20.3034	20.222	22.5524	21.8199	22.3637	2.01475	3.07897	0.00952995	Q96RD7;Q96RD7-2	PANX1
22.1633	22.5885	22.4226	23.1633	23.5244	22.8515	0.788293	1.57235	0.00953122	Q6PK04	CCDC137
24.7862	25.0679	24.8026	24.0464	24.3988	24.4116	-0.599921	1.78735	0.00953609	Q8IWS0;Q8IWS0-3;Q8IWS0-5;Q8IWS0-4	PHF6
22.0803	22.1375	22.1139	22.3729	22.4224	22.4444	0.30265	3.45264	0.00953644	Q7L0J3;Q7L0J3-2	SV2A
22.685	22.7389	22.7936	23.1963	23.1249	23.0292	0.377634	2.55092	0.00954135	P25440;P25440-2;P25440-3;P25440-4	BRD2
20.3448	20.0075	19.2344	20.923	20.7302	21.1955	1.08736	1.42423	0.00954167	P54259	ATN1
23.7767	23.6972	24.222	24.6734	24.6734	24.4057	0.685552	1.67514	0.00954661	Q9BQE4	VIMP
24.9024	25.1356	25.2942	24.7203	24.3187	24.2801	-0.671048	1.68415	0.0095469	P34741	SDC2
23.9618	23.73	23.9168	24.9134	25.1028	25.0985	1.16866	3.60936	0.00954783	P52292	KPNA2
25.0344	25.1776	25.2531	24.3975	24.7969	24.6026	-0.55599	1.86825	0.00955188	Q9Y3B8-3	REXO2
22.9107	22.8995	23.2223	22.2826	22.5324	22.5339	-0.561221	1.85089	0.00955214	P16333;P16333-2	NCK1
25.1606	25.0914	25.2788	25.57	25.6318	25.5129	0.394638	2.43951	0.00955715	O95816;O95816-2	BAG2
23.7489	23.8138	23.837	22.8833	23.3859	23.2911	-0.613155	1.76325	0.00955739	P23743	DGKA
29.9418	30.1255	29.9537	29.5744	29.6674	29.5808	-0.399441	2.41281	0.00956243	Q09666	AHNAK
20.3376	20.3166	20.1205	20.7116	21.2418	20.8088	0.66253	1.69721	0.00956264	A2RUS2;A2RUS2-2	DENND3
24.8578	25.0206	24.7694	23.813	24.4748	24.1718	-0.729376	1.62719	0.00956789	P15927;P15927-2;P15927-3	RPA2
25.2987	25.6991	25.2727	26.0044	26.0236	25.9598	0.572452	1.83171	0.00957316	Q8NFQ8	TOR1AIP2
20.9282	20.861	20.7899	21.8236	21.984	21.8447	1.0244	4.0433	0.00957407	Q96LD4;Q96LD4-2	TRIM47
24.5574	24.8071	24.4759	25.2843	25.0855	25.0634	0.530938	1.91687	0.00957843	Q9UH62	ARMCX3
28.9324	29.1409	28.9782	29.46	29.371	29.4297	0.403063	2.38113	0.0095837	Q9NQC3;Q9NQC3-4	RTN4
21.6615	21.8737	21.8268	22.9215	22.7787	22.8572	1.06513	3.81238	0.00958952	Q9BW19	KIFC1
22.4567	22.6878	22.6647	21.8987	22.2162	21.5898	-0.701504	1.64041	0.00960087	Q86WR0	CCDC25
24.5222	24.7558	24.4018	24.0602	24.1249	23.8962	-0.53283	1.8947	0.00960608	Q96CM8-3;Q96CM8;Q96CM8-2;Q96CM8-4	ACSF2
23.526	23.6559	23.54	23.1685	23.2745	23.1943	-0.361529	2.64503	0.00961129	Q9H270	VPS11
21.6831	21.4326	21.651	21.9852	22.1234	22.0097	0.450539	2.13612	0.00961651	Q76FK4;Q76FK4-4;Q76FK4-2	NOL8
21.0969	21.3359	21.3128	19.6715	19.8677	20.0085	-1.39931	3.45618	0.0096186	Q96BN2	TADA1
27.9716	27.3882	27.0351	28.3705	28.2488	28.5096	0.911352	1.48989	0.00962174	P10620;P10620-2	MGST1
24.056	24.1259	24.0978	23.2477	23.0843	23.1816	-0.922021	4.23898	0.00963158	Q92859-4;Q92859;Q92859-3;Q92859-2	NEO1
24.7517	24.8689	25.0504	24.1622	24.3189	24.5177	-0.557364	1.84203	0.00963725	Q96K76-4;Q96K76;Q96K76-2	USP47
21.9949	22.1933	21.8468	22.5124	22.4411	22.539	0.485813	2.01422	0.00964247	Q9NQT4	EXOSC5
24.173	24.4335	24.2711	24.8441	24.7784	24.6476	0.464214	2.08339	0.0096477	P49768-2;P49768;P49768-7;P49768-3	PSEN1
20.4332	20.4332	20.3217	22.5691	22.7486	22.0053	2.04494	3.07553	0.00966355	P48307-2;P48307	TFPI2
24.9228	24.9592	24.8294	25.793	25.9379	25.9372	0.985562	4.04501	0.00967401	Q460N5;Q460N5-4;Q460N5-1;Q460N5-3	PARP14
19.8021	20.408	21.7174	22.1005	22.2086	22.405	1.59554	1.30642	0.00967477	Q9C0C4	SEMA4C
23.1195	23.2811	23.3554	23.7422	23.6185	23.6659	0.423534	2.24544	0.00968	P52756	RBM5
23.0049	23.1182	23.2512	23.8986	23.5077	23.6419	0.557959	1.84008	0.00968524	O14874-2;O14874-3;O14874	BCKDK
21.7474	20.6294	20.9029	22.1055	22.0357	22.3305	1.06398	1.42293	0.00969048	P49454	CENPF
26.3377	26.3237	26.3757	25.4569	25.4717	25.559	-0.849831	4.74545	0.00970892	Q99536;Q99536-3;Q99536-2	VAT1
25.4921	25.5127	25.3838	25.8392	25.7756	25.799	0.341728	2.82662	0.00973125	O75400;O75400-2;O75400-3	PRPF40A
20.6593	20.8204	20.5445	21.2656	21.0346	21.1805	0.485503	2.01143	0.0097365	Q5VT06	CEP350
24.817	24.7451	24.744	25.5882	25.6543	25.5809	0.839056	4.81694	0.00975472	P23497-4	SP100
23.3357	23.2532	23.1216	24.2658	24.3797	24.425	1.12001	3.85777	0.00980095	P26572	MGAT1
21.2341	19.599	20.5989	21.3484	22.9968	22.8127	1.90864	1.26834	0.00983208	Q9Y4K1	AIM1
23.2605	23.3376	23.0908	22.2223	22.4545	22.8665	-0.715229	1.61996	0.00983737	P42226;P42226-2;P42226-3	STAT6
23.8238	24.0461	23.8467	24.419	24.4841	24.2423	0.476277	2.03627	0.00984267	Q5RI15;Q5RI15-2	COX20
22.3628	22.4321	22.5213	23.3979	23.4016	23.3444	0.942568	4.34996	0.00984762	Q9Y2G8;Q9Y2G8-2	DNAJC16
23.2331	23.0362	23.0417	23.5532	23.5573	23.443	0.414151	2.28443	0.00984798	Q8WU76;Q8WU76-2	SCFD2
23.2449	22.9924	23.0863	22.6841	22.6539	22.7286	-0.418992	2.26064	0.00985329	P46736-2;P46736;P46736-3;P46736-4	BRCC3
24.8135	25.0206	25.2415	24.2481	24.539	24.4925	-0.598642	1.76075	0.00988817	Q6FI81;Q6FI81-3	CIAPIN1
22.1435	22.2765	22.0965	22.7369	22.5082	22.5912	0.439989	2.16333	0.00989349	Q8N8A6	DDX51
21.6608	21.9321	21.738	20.3789	20.0164	20.3537	-1.52726	3.3729	0.00989474	Q9H4E5;Q9H4E5-2	RHOJ
24.3843	24.2988	24.3133	24.0498	23.7319	23.7224	-0.497419	1.96263	0.00991426	P54803;P54803-4;P54803-5;P54803-3	GALC
24.2961	24.2833	23.9853	24.8345	24.6215	24.67	0.520412	1.90717	0.00991957	Q14137;Q14137-2	BOP1
26.2763	26.0615	26.3464	25.5093	25.8634	25.653	-0.552876	1.83898	0.00992489	Q96K17;Q96K17-2	BTF3L4
24.2218	24.1536	24.1607	24.6073	24.4491	24.6814	0.400533	2.29468	0.00992764	Q9H7Z7	PTGES2
23.8986	24.4028	24.4231	23.5821	23.5949	23.6189	-0.642868	1.69621	0.00993022	P78356;P78356-2	PIP4K2B
27.5957	27.3974	27.4863	27.0709	27.1217	27.153	-0.37794	2.43269	0.00993284	O60610-2;O60610-3;O60610	DIAPH1
21.1189	20.9046	21.0491	21.405	21.5199	21.3907	0.414387	2.27622	0.00993555	Q5K651	SAMD9
24.9802	24.8471	25.1152	24.4931	24.5827	24.5858	-0.426952	2.16667	0.00993806	P27708	CAD
26.3256	26.411	23.8027	27.808	27.6823	27.8403	2.2638	1.24058	0.00994089	Q6P4R8-3;Q6P4R8;Q6P4R8-2	NFRKB
22.2556	22.2226	22.4614	21.2282	21.1548	21.1179	-1.14623	3.83011	0.00994231	P10746	UROS
23.6463	23.7233	23.6908	24.032	23.9872	23.9579	0.305573	3.22533	0.00994328	Q14966;Q14966-3;Q14966-4	ZNF638
23.5743	23.6544	23.8895	20.4489	19.8652	23.1012	-2.56762	1.20642	0.0099485	Q9GZQ3	COMMD5
22.5876	22.8041	22.4478	23.0699	23.1942	23.0614	0.495312	1.93712	0.00995373	Q9H0R6;Q9H0R6-2	QRSL1
19.8117	20.7555	21.4218	22.1813	21.8701	21.9712	1.34452	1.32236	0.00995897	O95361;Q309B1;O95361-2	TRIM16;TRIM16L
25.0209	24.7669	25.0028	24.0988	24.4131	24.5215	-0.585785	1.74952	0.00996421	P19623	SRM
25.9434	25.916	26.0532	25.3634	25.5996	25.6111	-0.446147	2.09602	0.00996946	Q07866-6;Q07866-7;Q07866-4	KLC1
24.5679	24.5533	24.4582	24.9525	24.8176	25.063	0.417919	2.21533	0.00997471	O43172-2;O43172	PRPF4
21.9505	22.3355	22.4089	21.2473	21.7572	21.5501	-0.713452	1.59431	0.00997997	P56524;P56524-2	HDAC4
23.0816	22.9948	23.1216	22.5716	22.689	22.7659	-0.390507	2.34668	0.00998219	O94915	FRYL
24.5068	24.4567	24.5437	23.7585	24.0973	24.116	-0.511821	1.89971	0.00998523	Q86X55-1;Q86X55	CARM1
25.8456	26.4115	25.6289	26.792	26.7445	26.6906	0.780377	1.53163	0.00998742	Q14061	COX17
24.958	25.1447	25.1943	23.7144	23.957	23.8104	-1.2717	3.64416	0.00999034	Q96CP2	FLYWCH2
20.9947	21.724	21.1091	20.1521	20.0307	20.7373	-0.969227	1.43369	0.0099905	P27987-2;P27987	ITPKB
20.8368	20.4453	20.4293	21.3223	21.0566	21.1279	0.598466	1.74078	0.00999151	Q9BZM5	ULBP2
22.0248	22.2923	22.1602	21.6656	21.4231	21.776	-0.537488	1.84353	0.00999578	Q8TDB4	MGARP
24.7349	24.9449	24.786	25.238	25.1927	25.1958	0.386939	2.40091	0.00999681	Q9NX24	NHP2
22.9388	23.0138	23.8625	22.4206	22.2605	22.3276	-0.935505	1.44964	0.0100011	Q08117;Q08117-2	AES
30.3089	30.2035	30.0264	30.6864	30.6869	30.542	0.45882	2.06503	0.0100021	P23284	PPIB
23.0384	23.0644	23.0753	22.2902	22.5317	22.7395	-0.538877	1.84113	0.0100063	C4AMC7;Q6VEQ5;A8K0Z3	WASH3P;WASH2P;WASH1
21.3264	21.1644	21.2999	20.7789	20.4055	20.8579	-0.582784	1.76737	0.0100074	Q32M88	ATHL1
19.4921	19.4101	18.9791	20.0551	19.8147	19.933	0.640509	1.67742	0.0100116	Q7Z7G8-2;Q7Z7G8-6;Q7Z7G8	VPS13B
21.8679	21.8526	21.7325	22.2572	22.257	22.6791	0.580081	1.77251	0.0100128	A5PLL7-2;A5PLL7	TMEM189
25.1682	25.199	25.1476	24.91	24.8428	24.7853	-0.325519	2.9473	0.0100169	Q6YHK3;Q6YHK3-4;Q6YHK3-2	CD109
25.4212	25.1674	25.3783	24.4981	24.8864	24.8475	-0.578306	1.77578	0.0100181	Q9NTK5;Q9NTK5-3;Q9NTK5-2	OLA1
21.7005	21.5748	21.8554	21.124	21.3382	21.2478	-0.473623	2.01001	0.0100222	Q6P158;Q6P158-2	DHX57
23.3958	23.2956	23.152	22.7715	22.9392	22.64	-0.497557	1.9487	0.0100234	Q8TBX8;Q8TBX8-3;Q8TBX8-2	PIP4K2C
26.002	25.7443	25.8715	25.3753	25.4778	25.4778	-0.428952	2.19786	0.0100246	Q08257;Q08257-3;Q08257-2	CRYZ
24.1681	24.3551	24.1232	24.8893	24.6158	24.6377	0.498795	1.93836	0.0100275	Q96RP9;Q96RP9-2	GFM1
21.593	21.3307	21.4695	19.6425	21.0477	20.0372	-1.22195	1.34391	0.0100283	Q96LA8;Q96LA8-2	PRMT6
23.0514	23.3839	23.1776	22.7077	22.5039	22.7889	-0.537509	1.85463	0.0100288	Q92484-2;Q92484	SMPDL3A
24.8368	24.8133	24.8987	24.2055	24.5274	24.4224	-0.464504	2.04136	0.0100329	O00170	AIP
19.653	20.7161	20.7465	22.6503	22.8032	21.0362	1.79138	1.2552	0.0100335	P01375	TNF
24.0863	23.756	23.8878	23.4275	23.3167	23.5036	-0.494086	1.95949	0.0100341	Q2TAL8	QRICH1
24.2539	24.2833	24.5589	23.5297	23.9404	23.8243	-0.600629	1.73639	0.0100382	Q676U5;Q676U5-2;Q676U5-3;Q676U5-4;Q676U5-5	ATG16L1
24.7741	24.6954	24.8075	23.5037	23.6867	23.7284	-1.11941	3.89492	0.0100388	P27361;P27361-3;P27361-2	MAPK3
26.9464	26.9665	26.8806	27.2782	27.2281	27.2177	0.310153	3.20037	0.0100395	Q6P2Q9	PRPF8
22.5902	21.7977	22.052	23.1854	23.065	22.7611	0.857227	1.49445	0.0100435	Q9H9Y2	RPF1
24.3972	24.4033	24.5157	24.7304	25.0993	25.0859	0.533147	1.86509	0.0100448	Q01581	HMGCS1
23.2898	23.3953	23.252	23.9135	23.7409	23.6357	0.450974	2.10105	0.0100502	P56962	STX17
25.7898	25.7409	25.9039	26.3248	26.1225	26.2285	0.413745	2.26153	0.0100556	Q9Y4P3	TBL2
23.1899	22.9124	23.1985	22.5893	22.4525	22.7173	-0.51389	1.87813	0.0100574	Q9H9A6	LRRC40
24.9485	24.7303	24.7492	24.3097	24.3773	24.4571	-0.427967	2.19575	0.0100609	O43681	ASNA1
20.2862	20.9158	20.3266	21.7675	21.4332	21.0501	0.907407	1.45136	0.0100627	O43808	SLC25A17
24.7916	24.6834	24.5459	23.8456	24.1399	24.2857	-0.583211	1.77367	0.0100663	Q13526	PIN1
25.5276	25.4359	25.7211	25.0391	25.1913	25.0933	-0.453644	2.05321	0.010068	Q9UHV9	PFDN2
21.7629	21.8482	21.8982	21.2578	21.5484	21.285	-0.472686	2.02861	0.0100717	Q5SYE7-2;Q5SYE7	NHSL1
22.4324	19.756	20.8019	23.1844	22.9958	22.9612	2.05034	1.23179	0.0100732	Q86WX3	RPS19BP1
26.562	26.5582	26.5635	26.8099	26.8679	26.8323	0.27546	4.07724	0.0100771	Q9UNW9	NOVA2
22.0944	22.1872	22.4452	20.1778	19.3549	19.2189	-2.65837	2.95395	0.0100878	P51397	DAP
26.1684	26.1239	26.2027	24.9256	25.0787	25.1664	-1.10815	3.93679	0.0101373	P40121;P40121-2	CAPG
23.2718	23.3651	23.4515	22.8423	23.0632	22.9007	-0.427404	2.15231	0.0101691	Q6P3W7	SCYL2
24.7389	24.8437	24.8222	22.9919	23.4364	23.3625	-1.53796	3.39449	0.0101872	Q96DG6	CMBL
20.8291	21.2693	21.3175	21.9427	21.9336	21.5879	0.682729	1.60872	0.0102139	Q96MF7	NSMCE2
29.2746	29.4827	29.4441	28.312	28.1725	28.1019	-1.205	3.76628	0.0102376	P02452	COL1A1
21.2496	21.2608	20.9075	20.6239	20.496	20.6978	-0.533413	1.82848	0.0102512	Q8IU85;Q8IU85-2	CAMK1D
23.438	22.7203	23.5201	20.0702	22.5899	20.8487	-2.05651	1.22752	0.0102565	O14841	OPLAH
23.6711	23.4144	23.3826	24.727	24.6942	24.7885	1.24719	3.70386	0.0102886	Q6ZRP7	QSOX2
26.9417	26.8291	26.8303	27.2955	27.1706	27.1991	0.354762	2.58265	0.0102958	Q6DD88	ATL3
20.1149	19.7744	20.0032	21.5278	21.2661	21.4291	1.44351	3.48025	0.01034	Q9H8V3-2;Q9H8V3-4;Q9H8V3;Q9H8V3-3	ECT2
21.6576	22.0387	22.2781	21.0071	21.385	21.3695	-0.737625	1.55243	0.0103413	P04424;P04424-2;P04424-3	ASL
25.1991	24.8299	24.8731	24.3132	24.5323	24.441	-0.538518	1.81282	0.0103467	P42025	ACTR1B
24.4556	24.762	24.5729	25.2256	24.943	25.1852	0.521115	1.84672	0.0103805	Q9NYV4-2;Q9NYV4;Q9NYV4-3	CDK12
22.2039	21.9455	22.1066	22.4913	22.6516	22.4666	0.451188	2.04544	0.0103859	Q13137;Q13137-3;Q13137-4;Q13137-5;Q13137-2	CALCOCO2
24.4908	24.3243	24.5411	23.0715	23.0213	23.2925	-1.32363	3.6264	0.010392	Q6DKJ4	NXN
23.2326	23.201	23.1784	23.5941	23.4691	23.514	0.321732	2.89555	0.0104169	O95453-2;O95453;O95453-3;O95453-4	PARN
27.5001	27.0398	27.2642	26.4634	26.5946	26.8495	-0.632181	1.65036	0.0104223	Q99497	PARK7
23.9052	24.2746	24.3147	24.8362	24.6895	24.6444	0.558554	1.76186	0.0104277	Q96S66;Q96S66-2;Q96S66-3;Q96S66-4	CLCC1
23.233	22.7626	23.0851	21.9929	22.3274	22.5691	-0.730415	1.54905	0.0104331	O14972;O14972-2	DSCR3
21.2301	21.1617	21.1318	21.856	21.9476	21.4627	0.580882	1.73115	0.0104341	Q96LL9	DNAJC30
21.6637	22.2554	22.492	22.7445	23.1821	23.126	0.880501	1.44998	0.0104385	Q9BXS6-2;Q9BXS6;Q9BXS6-7;Q9BXS6-4;Q9BXS6-6;Q9BXS6-3;Q9BXS6-5	NUSAP1
21.1542	20.0952	19.9212	21.6043	21.3458	21.6703	1.14994	1.35131	0.0104395	Q16719;Q16719-2	KYNU
27.3228	27.3587	27.5364	26.8476	27.027	27.0319	-0.437124	2.08686	0.0104439	P51858;P51858-2;P51858-3	HDGF
23.706	23.5996	23.7492	22.6465	22.6991	22.543	-1.05536	4.10482	0.0104444	Q5VW32;Q5VW32-2	BROX
19.7225	20.6571	20.9018	21.3655	22.0388	21.4436	1.18888	1.33246	0.0104482	Q8N264;Q8N264-3;Q8N264-2	ARHGAP24
22.0935	19.7803	20.2458	22.4328	22.4151	23.0705	1.93297	1.22937	0.0104493	Q9NZV5-2;Q9NZV5	SEPN1
22.1229	22.3328	22.2447	23.0986	22.5407	23.0834	0.674111	1.59889	0.0104536	P14778	IL1R1
22.0699	22.4654	22.3127	23.0769	22.7778	22.7562	0.587665	1.71722	0.0104547	P08174-4;P08174;P08174-3;P08174-5;P08174-2;P08174-6;P08174-7	CD55
22.0104	21.824	22.1112	21.136	21.601	21.42	-0.596203	1.69704	0.010459	Q68DK2-2;Q68DK2;Q68DK2-5	ZFYVE26
26.0064	25.6907	25.8471	25.2124	25.3584	25.4685	-0.501677	1.88771	0.0104601	O14980	XPO1
24.5095	24.7729	24.7264	24.0924	24.0288	24.3367	-0.51699	1.85156	0.0104655	Q13867	BLMH
23.0004	23.2321	22.9008	23.6182	23.5882	23.4169	0.496625	1.88579	0.0104707	Q9Y487	ATP6V0A2
24.9964	25.169	24.8247	24.6344	24.3164	24.3899	-0.549765	1.78369	0.010471	O75056	SDC3
22.4	22.5651	22.8432	21.9499	22.1673	22.0062	-0.561651	1.74822	0.0104761	Q8IWW6-2;Q8IWW6-4;Q8IWW6;Q8IWW6-3	ARHGAP12
23.8334	23.7951	24.1989	23.4545	23.383	23.3936	-0.532111	1.81915	0.0104764	Q01433-2;Q01433;Q01433-3;Q01433-5;Q01433-4	AMPD2
27.086	27.1162	27.3356	26.3447	26.8504	26.483	-0.619901	1.65935	0.0104815	P62633-2;P62633;P62633-7;P62633-3;P62633-5;P62633-6	CNBP
23.9102	23.9386	23.5778	24.325	24.338	24.2648	0.500406	1.87783	0.0104869	Q9H490-2;Q9H490	PIGU
24.8117	24.4639	25.1664	25.713	25.5999	25.3743	0.748408	1.52904	0.0104923	Q8NEW0	SLC30A7
22.6621	22.7062	22.6187	23.83	23.778	23.6209	1.08057	4.04449	0.0104975	Q9H501	ESF1
19.7789	20.3499	19.7832	22.7456	22.0382	22.5487	2.47347	3.02172	0.010551	Q8NFT8	DNER
25.4625	25.2372	25.6558	24.6083	24.9789	24.9292	-0.613014	1.6643	0.0105533	Q9BRP8-2;Q9BRP8	WIBG
26.717	26.0764	26.2676	25.4986	25.5239	25.8417	-0.732268	1.53776	0.0105587	P68036;P68036-3;P68036-2;A0A1B0GUS4	UBE2L3
25.7104	25.7874	25.6548	25.1733	25.4406	25.2365	-0.434054	2.08135	0.0105641	O43396	TXNL1
19.3414	21.1433	19.8685	21.7418	21.4438	21.5813	1.47124	1.27388	0.0105695	Q9BRN9-2;Q9BRN9	TM2D3
24.7667	25.2477	25.149	24.356	24.5912	24.0454	-0.723653	1.54653	0.0105749	Q14332	FZD2
24.724	24.7889	24.8301	24.357	24.5138	24.3975	-0.358219	2.50673	0.0105804	O00233;O00233-2	PSMD9
23.3948	23.4913	23.528	21.6321	21.9435	21.3164	-1.84068	3.23876	0.0106051	Q12860;Q12860-2	CNTN1
25.3009	25.1976	25.3499	24.8641	24.8728	24.9983	-0.371083	2.39649	0.0106353	Q9BT78;Q9BT78-2	COPS4
24.0283	24.2559	24.2104	24.5628	24.5765	24.5278	0.390857	2.27354	0.0106408	P24928	POLR2A
23.8101	23.4837	23.5709	22.9708	23.1917	23.1838	-0.506123	1.8518	0.0106462	P00491	PNP
22.9593	23.1254	23.0118	22.5493	22.4639	22.7415	-0.447229	2.02401	0.0106517	Q53H96;Q53H96-2	PYCRL
25.221	25.2099	25.434	25.8959	25.7468	25.6322	0.470014	1.94999	0.0106571	Q8N5M9	JAGN1
26.3521	26.324	26.2607	25.3189	25.3749	25.2046	-1.01282	4.2311	0.0106598	P35237	SERPINB6
22.6401	22.8162	22.5399	23.1879	23.1852	23.0037	0.460231	1.98164	0.0106626	Q3B726	TWISTNB
23.9208	24.0567	23.9226	24.3035	24.3035	24.2874	0.331415	2.73027	0.0106769	Q9Y2Z4	YARS2
31.0477	31.0098	30.9262	31.3433	31.3574	31.6111	0.442729	2.03226	0.0106823	P27797	CALR
26.6183	26.5972	26.7178	26.1239	26.3682	26.2017	-0.413183	2.15458	0.0106878	Q13561;Q13561-3;Q13561-2	DCTN2
22.3542	21.639	19.3603	23.1278	23.6664	23.5272	2.32264	1.19065	0.0106932	P17275	JUNB
22.9797	22.9871	22.8171	24.1602	24.0758	23.9763	1.14281	3.92454	0.010715	Q9Y6N7-5;Q9Y6N7-4;Q9Y6N7-3;Q9Y6N7;Q9Y6N7-2;Q9Y6N7-6	ROBO1
24.4495	24.5189	24.3286	24.9016	24.886	24.7261	0.405609	2.16662	0.0107265	Q9HD20;Q9HD20-2	ATP13A1
26.8242	26.544	26.5882	27.0005	27.1757	27.1701	0.463262	1.94676	0.010732	P41567	EIF1
23.3514	23.5736	23.5696	22.6813	23.1883	22.6406	-0.661459	1.59031	0.0107371	Q9H0Q3	FXYD6
23.899	23.9371	23.7995	24.4353	24.1993	24.2463	0.415088	2.12607	0.0107374	Q9BQ39	DDX50
22.9832	22.7709	23.0305	21.9556	22.5174	22.3626	-0.649648	1.60411	0.0107425	Q96RU3-4;Q96RU3-3;Q96RU3-5;Q96RU3-2;Q96RU3	FNBP1
22.6237	22.7162	22.7903	22.4154	22.2243	22.3108	-0.393232	2.2341	0.0107428	P49754;P49754-3;P49754-2	VPS41
23.2478	23.5644	23.2988	23.7773	23.8436	23.8673	0.459075	1.96901	0.010748	Q9NZ43;Q9NZ43-2	USE1
22.6997	22.3233	22.3707	21.6659	22.0491	21.8916	-0.595704	1.66899	0.0107482	Q9H7D0	DOCK5
27.3449	27.4334	27.488	27.7799	27.7329	27.7386	0.328381	2.7544	0.0107534	P36957;P36957-2	DLST
24.7285	24.8593	24.7636	24.51	24.3848	24.3907	-0.35531	2.48585	0.0107537	Q8WXH0;Q8WXH0-2	SYNE2
24.5282	24.7232	24.62	24.135	24.2257	24.3104	-0.400119	2.21027	0.0107589	Q9BQA1;Q9BQA1-2	WDR77
22.1993	21.9497	22.1656	22.7606	22.4333	22.6439	0.50773	1.83063	0.0107591	Q96FK6	WDR89
24.1124	24.2814	24.2126	23.8054	23.875	23.6152	-0.436945	2.0494	0.0107644	Q9H1B7	IRF2BPL
26.3927	26.3598	26.4708	26.7004	26.7042	26.7619	0.314444	2.91413	0.0107646	O00571;O00571-2	DDX3X
23.1258	23.24	23.389	22.5153	22.8012	22.8599	-0.526134	1.79937	0.0107699	Q7Z422-2;Q7Z422-4;Q7Z422-3;Q7Z422-5;Q7Z422	SZRD1
23.1775	22.8763	23.2755	22.4235	22.5865	22.6766	-0.547613	1.74866	0.01077	O43639	NCK2
22.1467	22.1112	21.9534	23.3218	23.155	23.1898	1.15174	3.9083	0.0107708	P61587	RND3
22.2136	21.5793	21.4251	20.1805	21.0631	20.8536	-1.04025	1.35329	0.0107728	Q9NZI7-4;Q9NZI7	UBP1
25.5309	25.7123	25.7148	26.1467	25.9919	26.028	0.402862	2.19996	0.0107753	Q92542-2;Q92542	NCSTN
29.2778	29.1309	29.3825	28.7085	28.9074	28.8532	-0.440746	2.02656	0.0107755	Q06830	PRDX1
25.3785	25.3636	25.1449	25.7275	25.6477	25.8738	0.454011	1.9727	0.0107782	Q6PIU2-2;Q6PIU2;Q6PIU2-3	NCEH1
20.1911	19.1014	20.5906	21.2023	21.3479	21.0897	1.2523	1.30044	0.0107809	O15392-5;O15392-4;O15392;O15392-2;O15392-7;O15392-6;O15392-3	BIRC5
24.6918	25.5441	25.7906	22.9042	21.4245	24.5253	-2.39081	1.17667	0.0107837	Q9BX70	BTBD2
25.1464	25.1543	25.2208	24.8191	24.6313	24.8697	-0.400466	2.20147	0.0107864	Q9BPX5	ARPC5L
24.0852	23.7457	24.1796	23.3893	23.1133	23.5649	-0.64768	1.59613	0.0108137	P68402	PAFAH1B2
25.4387	25.6969	25.2639	27.1695	27.1384	26.9168	1.60843	3.38145	0.0108272	Q9BQE5	APOL2
22.6272	22.8718	22.4782	20.1029	20.1133	19.1335	-2.87582	2.9484	0.0108842	Q96B86-3;Q96B86;Q96B86-4	RGMA
22.5119	22.6914	22.4949	21.2559	20.8496	21.0611	-1.51053	3.46376	0.0109418	Q86YV5	SGK223
26.072	25.839	25.6432	26.5007	26.296	26.3696	0.53731	1.75738	0.0109643	Q15758;Q15758-3;Q15758-2	SLC1A5
24.7956	25.1702	25.1928	25.4309	26.1229	25.9346	0.776557	1.47877	0.0109698	Q92930	RAB8B
22.0319	21.4359	21.3542	20.8153	20.7183	21.0309	-0.752483	1.49676	0.0109753	Q86WJ1-2;Q86WJ1;Q86WJ1-4;Q86WJ1-5;Q86WJ1-3	CHD1L
22.5178	22.1197	22.5102	22.8276	22.945	22.9932	0.539364	1.73476	0.0109777	P09913	IFIT2
24.5089	24.6969	24.5536	25.0964	24.9713	24.9071	0.405083	2.15641	0.0109794	Q8WYP5;Q8WYP5-3;Q8WYP5-2	AHCTF1
23.948	23.9872	24.1107	23.3384	23.5733	23.69	-0.481385	1.86579	0.0109831	Q15477	SKIV2L
26.4232	26.6061	26.496	26.8312	26.8552	26.9078	0.356312	2.4546	0.010985	O94925	GLS
25.6879	25.5828	25.3195	25.162	24.882	24.9337	-0.537474	1.74057	0.0109886	P17480-2;P17480	UBTF
23.4074	23.2016	23.3637	23.9131	23.8742	23.6187	0.477758	1.89219	0.0109905	Q8IUH5;Q8IUH5-3	ZDHHC17
20.8345	20.7911	20.8193	19.8792	20.5064	20.1602	-0.633061	1.59656	0.010994	Q0VDG4-2;Q0VDG4	SCRN3
24.191	24.36	24.8223	23.4107	24.0133	23.3153	-0.877984	1.41616	0.010996	Q7LG56;Q7LG56-6;Q7LG56-2	RRM2B
22.5585	22.3529	22.7897	22.9503	23.287	23.2522	0.596106	1.64475	0.0109995	P31350;P31350-2	RRM2
25.7386	25.8812	25.8928	24.7602	24.8678	24.7773	-1.03575	4.18644	0.011	O94760;O94760-2	DDAH1
23.8894	23.96	23.9262	24.2302	24.2113	24.3624	0.342787	2.57107	0.0110015	Q6P4E1-5;Q6P4E1;Q6P4E1-2	CASC4
23.5602	23.7697	23.864	23.1457	23.3059	23.3406	-0.467264	1.90734	0.011005	P49902;P49902-2	NT5C2
26.7827	27.0145	26.8722	27.288	27.2441	27.2825	0.381737	2.28539	0.011007	O95573	ACSL3
25.3625	20.048	21.0418	26.7817	25.6283	25.9547	3.9708	1.12019	0.0110105	Q6KCM7;Q6KCM7-4;Q6KCM7-5;Q6KCM7-2;Q6KCM7-3;Q6KCM7-6	SLC25A25
23.9837	24.1605	24.3218	23.4659	23.6537	23.7758	-0.523556	1.77071	0.0110159	Q9NX46	ADPRHL2
24.873	24.9054	24.6086	25.4488	25.1259	25.4326	0.540103	1.73077	0.0110198	Q96G23	CERS2
24.9478	24.6915	24.9718	24.3031	24.4311	24.4911	-0.461933	1.92587	0.0110214	P52630-4;P52630	STAT2
21.4824	19.2813	19.8627	21.1308	24.5341	24.1521	3.06351	1.14172	0.0110269	Q9H082	RAB33B
23.5452	23.6807	23.6889	22.8166	23.1625	23.2763	-0.553171	1.71599	0.0110324	O00401	WASL
22.5349	22.6298	22.6834	21.8278	22.3346	21.9136	-0.590653	1.65615	0.0110379	Q96EK7;Q96EK7-2	FAM120B
20.5014	20.8814	20.6764	21.1917	21.1955	21.6927	0.673584	1.55569	0.0110434	Q9BZD4	NUF2
27.4926	27.4516	27.5313	27.1874	27.2229	27.2177	-0.282526	3.41992	0.011049	Q13620-1;Q13620;Q13620-3	CUL4B
24.8427	24.8647	24.9016	24.6159	24.5574	24.5963	-0.279804	3.48742	0.0110545	Q9UL26	RAB22A
23.9338	24.0469	24.0587	25.3901	25.1497	25.1591	1.21983	3.80134	0.0110588	Q96KC8	DNAJC1
24.7307	24.7022	24.5592	25.3193	24.9499	25.2329	0.503371	1.81919	0.01106	Q69YN4-3;Q69YN4;Q69YN4-2;Q69YN4-4	KIAA1429
25.7005	25.514	25.67	25.9821	25.9565	26.042	0.365342	2.35506	0.0110624	O75607	NPM3
23.3446	23.4415	23.2533	23.0596	22.8187	22.8664	-0.43158	2.03605	0.0110655	P11532-5;P11532-6;P11532-8;P11532-7;P11532-15;P11532-14;P11532-9;P11532-17;P11532-12;P11532-16;P11532-13	DMD
22.7032	23.0235	22.6314	22.0031	20.1406	21.632	-1.52751	1.23318	0.0110679	P46527	CDKN1B
23.1304	23.0973	23.1029	23.3481	23.3898	23.4096	0.27232	3.7062	0.0110711	Q9UGR2	ZC3H7B
24.0132	23.7839	24.1877	19.916	19.2526	23.4015	-3.13819	1.14228	0.0110766	Q9Y2H2;Q9Y2H2-4	INPP5F
21.0078	20.9424	21.5226	20.3594	20.4561	20.6296	-0.6759	1.55745	0.0110822	Q9BY41-4;Q9BY41;Q9BY41-5	HDAC8
26.0323	25.7818	25.8287	24.7514	24.6559	24.6993	-1.17871	3.87258	0.0111183	P21926	CD9
21.154	20.8772	21.1508	22.3801	22.3595	22.5547	1.37074	3.61191	0.0111784	Q93073-2;Q93073	SECISBP2L
20.4022	22.0216	22.2852	20.2997	19.3803	20.0095	-1.6732	1.21292	0.0111798	Q9H5H4	ZNF768
24.2681	24.2696	24.4354	23.0382	23.2225	23.1949	-1.17247	3.90273	0.0112391	Q13228;Q13228-4;Q13228-2;Q13228-3	SELENBP1
24.815	25.0555	24.8482	25.4904	25.2906	25.2852	0.449157	1.94704	0.0112911	Q96S97	MYADM
24.5475	24.7859	24.8922	22.8594	23.2392	23.1576	-1.65641	3.37316	0.0113005	P00813	ADA
23.7801	23.7596	23.8824	24.1091	24.3903	24.2019	0.426438	2.02593	0.0113412	Q9UDY4	DNAJB4
24.2357	24.2605	24.3877	24.7946	24.695	24.5822	0.395944	2.16201	0.0113469	Q12981;Q12981-2;Q12981-1;Q12981-3	BNIP1
24.5966	24.8091	24.8784	23.3851	23.3777	23.5478	-1.32453	3.70375	0.0113626	O43813	LANCL1
20.3286	19.2002	20.5782	24.0728	23.612	23.5001	3.69267	2.88852	0.0114254	P10124	SRGN
27.5533	27.4602	27.4687	26.9966	27.2136	27.1351	-0.378991	2.24733	0.0114407	P46940	IQGAP1
19.8427	21.1207	19.6897	21.6067	21.547	21.2782	1.25961	1.27143	0.0114464	Q15390-2;Q15390	MTFR1
25.75	25.8565	25.7195	24.495	24.4453	24.1602	-1.40849	3.63429	0.0114889	P50993	ATP1A2
25.2635	25.2023	25.275	24.1328	24.8622	24.6312	-0.704856	1.50632	0.0114983	P61086;P61086-2;P61086-3	UBE2K
26.1255	25.9108	26.0467	25.5104	25.7019	25.6399	-0.410244	2.08304	0.011531	Q6IBS0	TWF2
23.4011	23.4968	23.5858	22.7242	23.1922	22.9275	-0.546583	1.7017	0.0115367	O60504-2;O60504	SORBS3
23.6089	22.8783	22.888	22.5434	22.0946	22.2254	-0.837254	1.41201	0.0115424	Q86U70-2;Q86U70;Q86U70-3	LDB1
25.082	25.066	25.0359	24.757	24.7455	24.8249	-0.285521	3.26936	0.0115481	Q16647	PTGIS
23.797	23.8588	24.018	24.986	25.0779	25.0236	1.13794	4.05162	0.0115531	Q86XL3;Q86XL3-2	ANKLE2
26.6378	26.5979	26.7717	26.9509	27.2548	27.1681	0.45549	1.91752	0.0115538	Q8WX93-3;Q8WX93;Q8WX93-8;Q8WX93-5;Q8WX93-2;Q8WX93-4;Q8WX93-9	PALLD
25.0757	24.7886	24.5598	25.2932	25.3737	25.49	0.577613	1.64837	0.0115726	P67812-4;P67812;P67812-3;P67812-2	SEC11A
23.3458	23.2603	23.4462	22.2568	22.123	22.2519	-1.14023	4.09691	0.011618	Q9H0Q0	FAM49A
29.5595	29.4312	29.2293	29.9495	29.7772	29.8828	0.463163	1.88865	0.0116222	Q15084-3;Q15084;Q15084-4;Q15084-5;Q15084-2	PDIA6
24.3158	20.2709	20.2191	25.434	24.5673	24.6978	3.29778	1.12092	0.011628	Q6ZMP0;Q6ZMP0-2	THSD4
23.7035	23.718	23.7371	23.3052	23.4246	23.4534	-0.325105	2.66111	0.011658	P16870-2;P16870	CPE
22.304	22.24	22.7069	21.7241	22.0025	21.5766	-0.649203	1.55513	0.0116637	Q9UBN7;Q9UBN7-2	HDAC6
22.7342	22.6879	22.7524	24.0239	23.7915	23.8487	1.16323	4.05434	0.0116836	Q9H0S4;Q9H0S4-2	DDX47
24.54	24.5578	24.5908	24.9518	24.803	24.9121	0.326122	2.64754	0.0116974	O75746;O75746-2	SLC25A12
22.5608	22.5534	22.4733	22.8371	22.9167	22.7976	0.32129	2.69705	0.011741	Q63HR2;Q63HR2-4;Q63HR2-5;Q63HR2-6;Q63HR2-2	TNS2
22.5013	21.8127	22.5503	21.4934	21.3182	21.6663	-0.795451	1.43164	0.0117468	Q7Z6B0-3;Q7Z6B0-2;Q7Z6B0	CCDC91
23.3037	23.3164	23.197	24.8806	24.761	24.5139	1.44614	3.64672	0.01175	P23458	JAK1
25.7244	25.604	25.7317	25.0905	25.3196	25.3606	-0.429812	1.9948	0.0117526	P31939;P31939-2	ATIC
21.6567	21.9841	21.5892	24.185	24.1178	23.5759	2.21622	3.20168	0.0118171	O00194	RAB27B
22.649	22.9518	22.9474	23.5483	23.3576	23.2232	0.526956	1.72968	0.0118451	Q9P291	ARMCX1
21.3596	21.5666	21.4165	22.5304	22.5481	22.5534	1.09636	4.21791	0.0118851	Q9UBS9;Q9UBS9-2	SUCO
23.5778	23.6807	23.5696	23.0114	23.3453	23.102	-0.456489	1.90173	0.0119	Q9UI10	EIF2B4
22.3539	22.906	22.8085	23.4266	23.3204	23.1948	0.624494	1.57048	0.0119396	Q8N5A5-2;Q8N5A5-3;Q8N5A5	ZGPAT
22.4158	22.7324	22.6006	22.9327	23.0728	23.1152	0.457312	1.88775	0.0119454	Q71SY5-5;Q71SY5;Q71SY5-2;Q71SY5-4;Q71SY5-3;Q71SY5-6	MED25
26.307	26.3676	26.3913	26.6017	26.7193	26.7138	0.323023	2.67089	0.0119471	Q04637-8;Q04637-3;Q04637;Q04637-9;Q04637-7;Q04637-5;Q04637-4;Q04637-6	EIF4G1
21.724	22.012	21.8342	21.5412	21.1548	21.2715	-0.534244	1.70612	0.0119513	O75509	TNFRSF21
22.552	22.6739	22.6524	23.5629	23.5518	23.5876	0.941322	4.75665	0.0119538	Q13795;Q13795-2;Q13795-3;Q13795-4	ARFRP1
23.1342	22.9267	23.594	20.9021	22.2565	22.4055	-1.36362	1.23792	0.0119571	Q96GY0	ZC2HC1A
25.5405	25.4144	25.483	25.7811	25.7711	25.7938	0.302735	2.91331	0.0119629	Q10713;Q10713-2	PMPCA
25.1565	24.9298	25.0066	24.1612	24.4272	24.7074	-0.599058	1.60374	0.0119688	P17612-2;P17612	PRKACA
26.6706	26.8318	26.9542	26.2222	26.3004	26.4995	-0.478178	1.83065	0.0119746	P59998;P59998-3;P59998-4;P59998-2	ARPC4
25.6573	25.7621	25.726	26.0782	25.9832	26.0208	0.312285	2.78401	0.0119805	Q15287;Q15287-3;Q15287-2	RNPS1
20.4207	20.4934	21.0215	21.2805	21.476	21.2062	0.675708	1.51772	0.0119863	O75362	ZNF217
27.973	28.1043	28.2039	28.6291	28.6135	28.3863	0.449216	1.91778	0.0119922	P61619;P61619-3	SEC61A1
23.236	23.6599	23.5588	24.1539	23.9573	23.9597	0.538734	1.70187	0.011998	Q96L58	B3GALT6
20.8811	20.882	21.656	19.9408	20.5002	19.0813	-1.29897	1.25279	0.0120039	O60825-2;O60825	PFKFB2
23.1673	22.6542	23.0511	22.1354	22.5087	22.3172	-0.637119	1.55218	0.0120214	Q8WUF5	PPP1R13L
23.3723	23.7824	23.9082	19.6738	19.6041	20.8426	-3.64747	2.9633	0.0120233	Q5JYT7	KIAA1755
26.0624	26.3644	26.0275	25.7595	25.6665	25.5031	-0.508406	1.75313	0.0120273	Q9H8H3	METTL7A
26.7119	26.7684	26.7784	27.9715	27.7677	27.9196	1.13337	4.20939	0.0120936	P29590;P29590-5;P29590-9;P29590-4;P29590-14;P29590-10	PML
21.7754	21.7739	21.7769	23.2247	23.1235	23.0625	1.36147	5.06109	0.0120941	P05412	JUN
25.1851	25.4294	25.5532	26.9459	27.0829	26.8476	1.56959	3.59708	0.0121647	Q9HC07;Q9HC07-2	TMEM165
20.5845	20.419	20.7642	20.2442	18.9507	18.6827	-1.29669	1.23698	0.0121701	Q9NZQ3-5;Q9NZQ3-4;Q9NZQ3-3;Q9NZQ3-2;Q9NZQ3	NCKIPSD
24.036	23.8876	23.9066	22.3055	22.5768	22.5979	-1.45005	3.7968	0.0121739	Q13541	EIF4EBP1
30.5633	30.346	30.2758	30.8363	30.7457	30.9604	0.452412	1.87881	0.012176	P30101	PDIA3
27.8105	27.7987	27.6348	28.1958	28.0397	28.1466	0.379372	2.18403	0.0121819	P51532-5;P51532-2;P51532-3;P51532-4;P51532	SMARCA4
21.2252	21.7209	21.5786	18.8588	20.9982	19.8278	-1.61328	1.19275	0.0121878	Q9Y251-4;Q9Y251-3;Q9Y251-2;Q9Y251	HPSE
21.8239	21.9563	22.0974	21.5431	21.6082	21.5105	-0.405242	2.07036	0.0121886	Q96JG6;Q96JG6-3	CCDC132
23.2772	23.4189	23.2897	24.018	23.8794	23.6027	0.504775	1.74745	0.0121937	Q96E11-3;Q96E11;Q96E11-8;Q96E11-2	MRRF
24.6597	24.5669	25.2873	24.0335	24.2188	24.0689	-0.730879	1.45479	0.0121996	Q5QJ74	TBCEL
26.2716	26.1825	25.7138	26.8092	26.7268	26.5332	0.633769	1.52868	0.0122047	Q92575	UBXN4
23.3723	23.4114	23.4712	23.0862	23.093	23.1654	-0.303479	2.86039	0.0122055	Q6PJG2	ELMSAN1
28.5383	28.3564	28.7269	27.7268	28.043	28.1306	-0.573765	1.61421	0.0122065	O00299	CLIC1
23.2417	23.565	23.5198	24.0063	23.9074	23.8167	0.467948	1.81784	0.0122105	Q9NQT5;Q9NQT5-2	EXOSC3
22.7451	22.9794	23.2378	22.4509	22.5186	22.1984	-0.598183	1.59157	0.0122114	Q9NSC5-2;Q9NSC5;Q9NSC5-5;Q9NSC5-4;Q9NSC5-3	HOMER3
24.7914	24.654	24.4606	24.2429	24.1598	23.8619	-0.547129	1.65868	0.0122124	Q9BX67;Q9BX67-2	JAM3
21.8909	21.9134	22.0862	19.9187	19.8706	21.6356	-1.48856	1.19855	0.0122164	Q9UBS0	RPS6KB2
25.9207	25.815	26.0226	25.4305	25.6121	25.5314	-0.394772	2.11126	0.0122174	O75116	ROCK2
26.0745	26.2102	26.12	26.6676	26.55	26.4054	0.40611	2.04406	0.0122183	Q9Y305-2;Q9Y305;Q9Y305-4;Q9Y305-3	ACOT9
24.9272	24.5465	24.3193	25.2227	25.3267	25.1193	0.625231	1.54021	0.0122222	Q9H7B2	RPF2
22.23	22.3727	22.4005	22.0434	21.8793	21.9529	-0.375875	2.21421	0.0122233	P01344;P01344-2;P01344-3	IGF2
20.786	18.9753	20.0842	21.4029	21.2369	21.3377	1.37736	1.22251	0.0122242	Q96DU9;Q96DU9-2	PABPC5
21.9275	22.167	21.8714	20.6731	21.2878	19.1413	-1.62123	1.1824	0.0122281	Q9UGH3;Q9UGH3-2	SLC23A2
29.1779	29.1194	29.1573	28.8962	28.8987	28.8602	-0.266506	3.63841	0.0122292	P07339	CTSD
20.8943	19.3408	20.2567	21.3032	21.4166	21.3802	1.20272	1.24895	0.0122339	Q53HL2	CDCA8
21.0265	20.9891	21.7974	20.4939	20.4849	20.4316	-0.800886	1.41231	0.0122352	Q9Y2H1;Q9Y2H1-2	STK38L
21.5326	21.1919	21.5164	23.0357	23.2119	22.93	1.64556	3.5464	0.0122367	Q9NQW6;Q9NQW6-2	ANLN
23.3116	23.3077	23.4873	25.0595	25.0819	24.9174	1.65072	4.52001	0.0122381	Q8IVL5;Q8IVL5-2	LEPREL1
24.9551	24.7029	24.872	24.4659	24.4712	24.4529	-0.379996	2.15783	0.0122398	Q9NQG5	RPRD1B
22.8218	22.6351	23.1169	23.4598	23.3656	23.3386	0.530063	1.66443	0.0122438	Q9H089	LSG1
24.543	24.2824	24.1792	24.6961	24.8777	25.0194	0.529555	1.68174	0.0122457	Q9UG63;Q9UG63-2	ABCF2
22.4921	22.6063	22.7139	23.1536	23.132	22.8848	0.452719	1.86848	0.0122467	Q9HCK8;Q9HCK8-2	CHD8
23.7648	23.837	23.9554	23.2432	23.5242	23.4723	-0.439159	1.89019	0.0122496	Q2M2I8;Q2M2I8-2	AAK1
21.1989	20.978	20.9291	22.3227	22.4677	22.4441	1.37617	3.89099	0.01225	P17535	JUND
22.94	22.9677	23.7511	20.1199	19.4761	22.7132	-2.44987	1.12464	0.0122516	Q96F85-2;Q96F85	CNRIP1
23.0039	22.9347	23.2942	22.6129	22.6559	22.3407	-0.541099	1.66575	0.0122527	P49840	GSK3A
24.3017	24.204	24.3504	23.9977	23.9608	23.8592	-0.346204	2.35623	0.0122555	Q86W92-4;Q86W92;Q86W92-3	PPFIBP1
27.8686	27.9973	27.8631	27.6455	27.5106	27.4951	-0.359267	2.28472	0.0122574	O95810	SDPR
24.1497	24.0455	24.1964	23.7103	23.7877	23.8507	-0.347659	2.34724	0.0122613	Q9UHD1;Q9UHD1-2	CHORDC1
22.2673	22.4524	22.3284	21.9513	21.8711	21.4071	-0.60622	1.56537	0.0122633	Q99081;Q99081-3;Q99081-4;Q99081-2	TCF12
21.5425	21.8449	21.3168	21.1214	20.8933	20.9473	-0.58075	1.58878	0.0122672	Q5FWE3-2;Q5FWE3	PRRT3
20.8339	25.2456	24.422	20.3148	20.9543	18.5519	-3.56014	1.09186	0.0122692	P98196	ATP11A
21.3566	21.3178	21.5665	20.8334	21.0957	20.957	-0.451642	1.85419	0.012273	Q13614;Q13614-2	MTMR2
21.1131	21.6968	21.1333	20.3294	20.8136	20.5952	-0.735012	1.44129	0.0122751	Q9Y6I4-2;Q9Y6I4	USP3
24.2584	24.3242	24.1189	24.7829	24.5744	24.5861	0.413978	1.98643	0.0122789	Q8NI27	THOC2
27.9923	27.9086	28.1063	27.4438	27.7052	27.5833	-0.424941	1.95976	0.012281	Q16555;Q16555-2	DPYSL2
23.6193	23.4257	23.8133	22.7354	23.2042	23.0924	-0.608746	1.55475	0.0122848	Q9UNN5;Q9UNN5-2	FAF1
22.3413	22.496	22.4924	22.0806	22.1096	21.8473	-0.430716	1.9388	0.012287	Q8IZ73-2;Q8IZ73	RPUSD2
22.85	23.0541	23.0307	23.558	23.4598	23.2673	0.450062	1.86561	0.0122906	O14979-3;O14979-2	HNRNPDL
22.9747	22.8529	22.8411	22.031	22.5213	22.4341	-0.560743	1.63238	0.0122929	Q9H993	ARMT1
23.8527	24.0039	23.9589	24.4509	24.2902	24.2348	0.386796	2.09726	0.012297	Q8NAV1	PRPF38A
24.4588	24.4851	24.6735	22.9233	23.2316	23.0123	-1.48336	3.69842	0.0123095	Q13576;Q13576-3;Q13576-2	IQGAP2
23.9441	23.8273	24.1284	22.4164	22.6085	22.4029	-1.49068	3.76606	0.012327	Q8TF42	UBASH3B
26.2521	26.1814	26.1881	24.7642	24.6974	24.6526	-1.50252	5.54544	0.0123692	Q8WUJ3;Q8WUJ3-2	CEMIP
21.4839	21.4935	21.4919	22.8061	22.709	23.0319	1.3592	3.84586	0.0123832	Q9HB58-6;Q9HB58-5;Q9HB58-3;Q9HB58-7;Q9HB58;Q9HB58-2	SP110
22.6791	22.6261	22.8248	24.2002	24.213	24.219	1.50077	4.82888	0.0123855	P19838-2;P19838;P19838-3	NFKB1
22.8391	22.7886	22.4889	22.3321	22.2008	22.041	-0.514217	1.69183	0.0123897	Q8NFZ8	CADM4
25.6639	25.4368	25.4682	24.9467	25.2058	25.0975	-0.439688	1.88155	0.0123956	Q9H4M9	EHD1
19.9765	19.1717	20.5713	24.1551	24.0178	24.962	4.47177	3.05913	0.0124	P0DJI8	SAA1
22.5573	23.0476	22.6582	22.192	22.1472	22.2755	-0.549423	1.62891	0.0124015	Q96AG3;Q96AG3-3;Q96AG3-2	SLC25A46
20.4262	20.5223	20.6266	21.8503	21.8009	21.6837	1.25328	4.09965	0.0124051	Q96JQ2	CLMN
21.2107	21.5016	21.7114	23.1841	23.1777	23.1757	1.70462	3.52153	0.0124578	Q9ULW0;Q9ULW0-2	TPX2
21.6258	21.7572	21.8289	23.2194	23.217	22.9883	1.40429	3.87797	0.0124841	Q9NYY8;Q9NYY8-2	FASTKD2
20.4255	20.0595	19.7812	23.0825	22.4664	22.7542	2.67894	3.31466	0.0124892	P35354	PTGS2
23.9324	24.1406	23.9398	25.4202	25.3059	25.2289	1.3141	3.93182	0.0125333	Q92823-3;Q92823-4;Q92823-6;Q92823;Q92823-5;Q92823-2	NRCAM
25.8804	25.9057	25.879	24.4275	24.4065	24.2304	-1.53355	4.76919	0.0125366	Q63ZY3-3;Q63ZY3;Q63ZY3-2	KANK2
25.9436	25.9739	25.9498	25.5773	25.7291	25.5505	-0.336874	2.40442	0.0125495	Q9Y376	CAB39
24.7904	24.5706	24.6287	24.9904	25.0458	25.0411	0.362521	2.22202	0.0125555	Q14694;Q14694-3;Q14694-2	USP10
26.0149	26.1683	26.1814	25.8052	25.7914	25.6517	-0.372084	2.16469	0.0125614	P49189;P49189-3;P49189-2	ALDH9A1
24.2176	24.065	24.2342	26.196	26.1078	26.3539	2.04699	4.65665	0.0125625	P33908;P33908-2	MAN1A1
20.0869	20.5014	20.6436	22.3192	22.5761	22.656	2.10649	3.37622	0.0125641	O14791-2;O14791;O14791-3	APOL1
25.3052	25.2591	25.6049	24.7673	24.9992	24.9262	-0.492163	1.73363	0.0125674	Q9NUQ6;Q9NUQ6-4;Q9NUQ6-3	SPATS2L
24.0772	23.8616	24.0257	24.3798	24.3244	24.6056	0.448409	1.84938	0.0125733	Q9H4A6	GOLPH3
22.9992	23.2194	22.866	23.5268	23.7686	23.3995	0.536765	1.63957	0.0125784	Q9Y580	RBM7
27.0514	27.0646	27.2513	27.6021	27.4081	27.7011	0.44798	1.85105	0.0125793	P43307;P43307-2	SSR1
22.286	22.3145	22.2082	23.3275	23.2633	23.2963	1.02609	5.00851	0.0125797	Q8IWA0	WDR75
27.2176	27.314	27.3752	27.7705	27.628	27.6028	0.36484	2.20074	0.0125844	Q99442	SEC62
23.3123	23.3112	23.682	22.8166	23.0363	22.9051	-0.515793	1.68603	0.0125853	P78318	IGBP1
25.9898	25.9466	26.3564	25.4027	25.6464	25.621	-0.540935	1.63345	0.0125904	Q9UH65	SWAP70
20.9982	20.7926	20.5925	21.2888	21.3127	21.2088	0.475725	1.76451	0.0125941	Q86XS8-2;Q86XS8	RNF130
22.011	22.2812	21.5981	21.1857	21.3849	21.3338	-0.661954	1.47944	0.0125963	Q96ME1-4;Q96ME1-2;Q96ME1	FBXL18
22.889	22.887	22.9175	22.3902	22.6417	22.215	-0.482155	1.74899	0.0126	Q9UNH6-3;Q9UNH6;Q9UNH6-2	SNX7
23.8953	23.646	23.785	23.2549	23.4375	23.3995	-0.411474	1.97177	0.0126023	Q9UID3;Q9UID3-2	VPS51
24.2814	24.4634	24.4059	24.9522	24.766	24.6891	0.418882	1.93846	0.0126059	Q13190;Q13190-2;Q13190-4;Q13190-3	STX5
19.7864	20.1613	20.154	22.2912	21.9064	21.866	1.98731	3.38444	0.0126098	Q9UL01	DSE
23.7636	23.6583	23.6329	23.2977	23.285	23.4307	-0.347136	2.316	0.0126119	P11172;P11172-3;P11172-2	UMPS
22.0253	22.3235	22.1099	21.5696	21.6141	21.8411	-0.477949	1.75958	0.0126179	O95409	ZIC2
25.6395	25.6888	25.6719	26.0294	25.9108	25.9485	0.296185	2.84125	0.0126212	Q9BRK5;Q9BRK5-6;Q9BRK5-2	SDF4
22.5796	22.5868	22.5447	22.2816	22.1238	22.2958	-0.33662	2.39564	0.0126271	P49746;P49746-2	THBS3
23.393	23.2926	23.4986	24.1644	23.7638	23.8057	0.516528	1.67363	0.0126331	P25445-6;P25445	FAS
22.9451	22.8851	22.8264	22.0624	22.4023	22.5669	-0.541632	1.62453	0.0126366	Q9NRF8	CTPS2
23.7697	24.1087	23.9563	24.5383	24.3698	24.3278	0.467055	1.78648	0.012639	O75410;O75410-9;O75410-2;O75410-7;O75410-3;O75410-6;O75410-10;O75410-5;O75410-4	TACC1
26.6183	26.6741	26.5677	26.8806	26.981	26.9164	0.305937	2.7048	0.0126426	P09661	SNRPA1
20.372	19.6386	20.2348	22.4773	22.3822	22.3914	2.33515	3.29692	0.0126452	Q14162-2;Q14162;Q14162-4;Q14162-5;Q14162-3	SCARF1
24.8315	24.7721	25.2398	25.3847	25.7942	25.5309	0.622127	1.51595	0.0126485	Q96CV9;Q96CV9-2;Q96CV9-3	OPTN
20.0173	20.385	24.7789	25.0685	25.3553	25.274	3.50551	1.0756	0.0126544	P20749	BCL3
26.5656	26.6765	26.5194	27.0128	26.8599	26.9477	0.352954	2.27025	0.0126604	P50281	MMP14
24.1657	24.3707	24.3225	22.8893	22.5866	22.7115	-1.55717	3.88018	0.0126715	P35968	KDR
21.5653	21.6266	21.6539	20.6358	20.5834	20.6643	-0.987443	5.01146	0.0126803	Q8WV99-2;Q8WV99	ZFAND2B
27.9852	27.9723	28.0199	26.7192	26.9195	26.8884	-1.1501	4.25347	0.0126871	P08133;P08133-2	ANXA6
22.7729	22.8081	22.6615	21.0487	21.2395	21.129	-1.60843	4.65274	0.0126914	Q12923-3;Q12923;Q12923-4;Q12923-2	PTPN13
22.5925	22.1205	22.6995	20.4167	20.2453	20.4908	-2.08655	3.38916	0.0127273	Q96NT1	NAP1L5
24.7486	24.9359	25.1671	24.5095	24.4804	24.4219	-0.479935	1.74814	0.0127358	Q9NWV8;Q9NWV8-3	BABAM1
19.2069	19.8039	20.3722	24.5826	24.4883	24.5043	4.73073	3.82211	0.0127619	O60603	TLR2
23.1676	23.2648	22.9592	21.6894	21.6939	21.7093	-1.43303	4.03425	0.0127647	Q96FN4;Q96FN4-2	CPNE2
22.5219	22.4902	22.4543	20.2564	19.4736	20.2228	-2.50451	3.21155	0.0127654	Q8IY26	PPAPDC2
19.904	20.4491	19.6386	23.0274	22.5256	22.7652	2.7755	3.24071	0.0127671	Q16739	UGCG
23.2995	23.5449	23.7788	19.8093	20.4181	20.8954	-3.16679	3.11446	0.0128105	Q8N568-2;Q8N568;Q8N568-3	DCLK2
24.7561	24.9969	24.7724	26.6633	26.5884	26.5379	1.75472	4.47121	0.01285	Q9NR30;Q9NR30-2	DDX21
21.3093	21.0061	20.733	24.7404	23.7323	24.1595	3.19461	3.16438	0.0128552	P28300	LOX
22.5787	22.772	22.8816	20.6331	20.9798	20.487	-2.04416	3.55325	0.0128593	A8MVW0	FAM171A2
20.101	20.1923	20.252	22.2114	22.2014	21.7407	1.86941	3.49877	0.0128947	Q9NQS7-2;Q9NQS7	INCENP
21.8014	21.7139	21.9432	21.3469	21.5334	21.3565	-0.407253	1.97053	0.0128957	P57081;P57081-2;P57081-3	WDR4
[truncated: 4,458 more rows]

## Sheet: endolysosomal IP
LFQ intensity_Veh_1	LFQ intensity_Veh_2	LFQ intensity_Veh_3	LFQ intensity_ITC_1	LFQ intensity_ITC__2	LFQ intensity_ITC__3	Log2 fold change (ITC vs. Veh)	Log-scaled p-value	Adjusted p-value (q-value)	Majority protein IDs	Gene symbol
24.6636	24.9496	24.7251	27.7365	27.9892	27.878	3.08846	4.96324	0	P01130;P01130-4;P01130-5;P01130-3;P01130-6;P01130-2	LDLR
25.2792	25.3549	25.0689	29.0009	28.9361	28.7845	3.67282	5.36783	0	P02786	TFRC
24.8081	24.9665	24.7409	30.2042	29.7072	29.8536	5.08319	5.21229	0	P05362	ICAM1
21.0293	20.9599	21.1833	24.5683	24.5512	24.5829	3.50996	6.10832	0	P10124	SRGN
15.8574	16.3289	16.9708	24.1279	24.6165	24.9279	8.17171	4.47892	0	P21580	TNFAIP3
24.4718	24.2198	24.1949	28.5473	28.0783	28.3891	4.04271	4.79689	0	P26012;P26012-2	ITGB8
18.3687	18.5426	18.4901	25.5373	26.1093	26.0281	7.42443	5.62878	0	Q00653;Q00653-4;Q00653-3	NFKB2
21.5187	20.7618	20.3346	28.5376	28.7532	28.5378	7.73784	4.58842	0	Q15043-2;Q15043-3;Q15043	SLC39A14
23.3619	23.7195	23.6925	27.8692	27.5619	27.914	4.19041	4.90293	0	Q16678	CYP1B1
26.0276	25.7902	26.0106	20.2865	20.507	20.2384	-5.59885	6.00922	0	Q53EL6-2;Q53EL6	PDCD4
22.5495	22.5869	22.6198	25.1822	25.3629	25.0897	2.62625	5.23088	0	Q71RC2-5;Q71RC2-3;Q71RC2;Q71RC2-4;Q71RC2-6;Q71RC2-2;Q71RC2-7	LARP4
24.2004	24.4278	24.4172	21.0552	21.0834	21.2917	-3.20501	5.16134	0	Q9H4X1-2;Q9H4X1	RGCC
22.1868	22.1854	22.0479	24.6357	24.6209	24.547	2.46118	5.86986	0	Q9Y666	SLC12A7
27.8931	27.8666	27.6968	25.557	25.5608	25.5258	-2.27092	5.46582	0.0072	Q8WUJ3;Q8WUJ3-2	CEMIP
21.2133	20.8399	20.7862	24.3525	24.2694	24.4363	3.40621	4.73818	0.00771429	P13498	CYBA
23.9375	23.5174	23.4837	26.4981	26.7868	26.3683	2.90486	3.95961	0.00886486	P31431;P31431-2	SDC4
21.6466	22.2633	21.0753	27.052	27.5403	27.6404	5.74918	3.91705	0.00886957	Q9C002	NMES1
26.4388	26.2204	26.2761	24.613	24.5139	24.4791	-1.77646	4.68352	0.00911111	P04066	FUCA1
24.997	25.138	25.0976	26.9508	26.899	26.9992	1.87212	5.48504	0.00927273	Q13501;Q13501-2	SQSTM1
26.3049	26.2939	26.1398	24.5925	24.6471	24.6595	-1.61318	5.02834	0.00937143	Q9H3G5	CPVL
21.6364	20.189	21.5045	27.0311	26.8457	26.9261	5.82431	3.63068	0.00964706	Q15058	KIF14
20.7219	21.2494	20.8627	24.7581	24.4374	24.7275	3.69633	4.40459	0.00971429	P19320;P19320-2;P19320-3	VCAM1
23.1093	23.4978	23.2679	20.7821	20.6608	20.9378	-2.49806	4.25675	0.00993939	Q13228;Q13228-4;Q13228-2;Q13228-3	SELENBP1
20.884	21.1941	20.5548	24.5804	24.7864	24.6764	3.80344	4.39942	0.0102	P09603	CSF1
20.4236	20.8016	20.2155	23.6069	24.0403	23.7726	3.32643	4.00804	0.01025	P35625	TIMP3
25.6707	25.3746	25.3861	23.213	23.0735	23.2657	-2.29305	4.46523	0.0105806	P13798	APEH
22.3489	22.4219	22.8564	25.9255	25.9232	25.9316	3.38434	4.5466	0.0107368	P22692;P22692-2	IGFBP4
20.5873	20.3643	19.9685	23.3239	23.4936	23.4962	3.13124	4.10296	0.0109333	P98066	TNFAIP6
21.6507	21.1634	20.6127	25.6646	25.8168	25.4746	4.50973	3.85515	0.0113103	Q10589-2;Q10589	BST2
24.3555	24.1762	24.425	27.2307	27.4567	27.6211	3.11729	4.67717	0.0113333	O94808	GFPT2
20.83	20.9084	21.4218	24.3649	24.4364	24.1752	3.27211	4.07688	0.0117143	Q7Z2X4-4;Q7Z2X4-2;Q7Z2X4;Q7Z2X4-3	PID1
22.7351	23.1429	22.7945	24.0506	24.173	24.2683	1.27316	3.068	0.0117217	P21399	ACO1
27.3138	26.9348	26.9069	28.4297	28.9136	28.5213	1.56971	2.86224	0.0117729	P04439;P04439-2	HLA-A
23.8737	24.2768	24.0986	25.3234	25.2291	25.488	1.26381	3.09082	0.0118246	O15460-2;O15460	P4HA2
24.2307	23.6145	24.019	25.6989	25.4254	25.4887	1.58294	2.87066	0.0118767	Q99650	OSMR
26.5869	26.2788	26.1765	27.5049	27.6118	27.539	1.2045	3.15748	0.0119292	P48454-2;P48454;P48454-3	PPP3CC
23.7416	23.8071	23.4291	22.5269	22.5003	22.4786	-1.15731	3.22526	0.0119822	Q9NZN3	EHD3
21.0341	20.6437	20.2419	26.1218	26.1692	25.5917	5.32108	4.25996	0.012	P13500	CCL2
20.1874	20.6542	21.0456	24.0411	24.1697	24.0864	3.47001	3.80014	0.012	P41221;P41221-2	WNT5A
21.728	20.7582	21.283	23.4935	23.878	24.1272	2.57653	2.81102	0.0120225	Q01201	RELB
23.3268	23.4103	23.1517	24.308	24.2093	24.3078	0.978779	3.52955	0.0120357	Q14517	FAT1
23.7044	24.0968	23.8705	22.1884	22.6132	22.0857	-1.59481	2.89375	0.0120897	O60238-2;O60238	BNIP3L
20.3699	20.3155	20.2385	21.1463	21.1311	21.1165	0.823322	4.52403	0.0120904	O14802	POLR3A
25.3386	25.2386	24.8267	23.5785	23.1712	23.6178	-1.67875	2.86163	0.0121441	Q13332-6;Q13332-3;Q13332-4;Q13332-2;Q13332;Q13332-7;Q13332-5	PTPRS
19.3339	20.5905	20.0827	25.7739	26.1224	26.7883	6.22586	3.72336	0.0121481	P24001;P24001-4;P24001-3;P24001-2;P24001-5;P24001-6	IL32
26.0083	26.056	26.0117	25.3337	25.3024	25.285	-0.718289	5.36624	0.0121591	P61225	RAP2B
25.2242	25.1742	25.046	23.7339	23.0754	23.6225	-1.67088	2.86681	0.0121991	Q9P2T1;Q9P2T1-2;Q9P2T1-3	GMPR2
20.4525	20.4476	20.6825	22.6849	23.215	22.3163	2.21119	2.90404	0.0122286	Q9UK39	CCRN4L
24.6817	24.6158	24.5283	23.835	23.7378	23.7821	-0.823682	4.01354	0.0122545	Q8N1F8	STK11IP
26.2813	26.3101	26.1348	24.9849	24.9591	25.22	-1.18738	3.55478	0.0122989	Q9Y5F9;Q9Y5F9-2	PCDHGB6
21.2233	21.4991	21.3871	23.2758	22.6628	23.2185	1.68253	2.87082	0.0123105	O00194	RAB27B
22.1634	22.653	22.4132	21.1215	20.8149	20.9457	-1.44915	3.01344	0.012367	Q96H79	ZC3HAV1L
22.6594	22.6277	22.8559	23.9462	24.06	23.7977	1.22028	3.51661	0.0123699	Q13823	GNL2
20.3296	21.2984	20.8018	22.4838	23.0623	22.7631	1.95977	2.41497	0.0123763	P17275	JUNB
24.7374	24.4118	24.3653	26.28	25.6334	26.1015	1.50015	2.57613	0.0124196	O15162-2;O15162	PLSCR1
20.6903	20.0599	21.1216	23.0976	22.9416	22.7511	2.30618	2.68558	0.012424	Q7Z3B1;Q7Z3B1-2	NEGR1
21.2891	20.1973	21.1186	24.0399	24.9376	23.8883	3.42027	2.7176	0.0124419	O60603	TLR2
21.8337	21.9948	21.9954	21.1055	21.234	21.0565	-0.809299	3.36799	0.0124632	Q13496;Q13496-2	MTM1
24.2886	24.1995	24.1713	25.2389	25.4654	25.6597	1.23492	3.20822	0.0124815	Q9HC07;Q9HC07-2	TMEM165
24.4335	24.1215	24.3529	25.1602	25.2673	25.3318	0.950507	3.06664	0.012507	O75962;O75962-4;O75962-2;O75962-5	TRIO
24.0335	23.983	24.133	25.4766	25.151	25.24	1.23937	3.50322	0.0125146	P00749-2;P00749	PLAU
22.437	23.0902	22.4209	24.6435	24.382	24.8909	1.98943	2.77387	0.0125395	P33121;P33121-2;P33121-3	ACSL1
19.9063	19.5699	19.6158	22.2909	24.4059	24.255	3.95324	2.33924	0.0125506	Q9Y5Q0	FADS3
21.7657	21.999	21.9531	22.959	23.0493	22.7325	1.00765	2.9834	0.0125512	P13497;P13497-5;P13497-2;P13497-6;P13497-4	BMP1
23.1316	22.8145	22.9935	24.2291	24.3055	24.5531	1.38269	3.30152	0.0125587	Q96CV9;Q96CV9-2;Q96CV9-3	OPTN
25.204	25.2434	24.8832	26.4952	26.4542	26.3611	1.32666	3.40849	0.0125882	Q15075	EEA1
23.0113	22.7641	22.6943	21.8321	21.6432	21.9003	-1.03133	2.9542	0.0125957	P08123	COL1A2
22.7151	22.6707	22.543	23.72	23.6033	23.5185	0.970992	3.62202	0.0125981	Q86WB0;Q86WB0-2;Q86WB0-3	ZC3HC1
24.9086	25.0001	24.5833	23.4987	23.5609	23.7338	-1.23285	2.98229	0.0126016	O75503	CLN5
23.0657	22.8241	22.6355	25.5648	25.5366	25.8271	2.80104	4.25766	0.0126154	O14495	PPAP2B
21.5097	21.1787	21.7177	22.9921	22.945	22.6711	1.40069	2.77732	0.0126299	Q8N264;Q8N264-3;Q8N264-2	ARHGAP24
28.6699	28.3844	28.5275	27.3307	27.058	27.5442	-1.21633	2.76294	0.0126406	P50897;P50897-2	PPT1
24.0848	23.6791	23.7657	22.653	22.5864	22.3044	-1.3286	2.90685	0.0126531	Q9NT68;Q9NT68-2	TENM2
23.2186	22.5909	23.0904	24.6266	24.7074	24.4982	1.64407	2.91522	0.0126573	Q13137;Q13137-3;Q13137-4;Q13137-5;Q13137-2	CALCOCO2
23.2449	22.7137	23.1666	21.1522	21.4707	21.2421	-1.75341	3.10887	0.0126627	Q13009;Q13009-2	TIAM1
24.4519	24.3867	24.146	23.1777	23.1296	23.3936	-1.09456	3.04855	0.0126798	Q9NQW7-3;Q9NQW7;Q9NQW7-4;Q9NQW7-2	XPNPEP1
23.3008	23.2384	22.8994	24.8225	24.3987	25.1765	1.65303	2.52155	0.0126857	Q99685;Q99685-2	MGLL
23.2497	23.2288	22.963	24.1406	24.424	24.2634	1.12885	3.09966	0.0127049	Q9Y3Z3;Q9Y3Z3-4;Q9Y3Z3-3	SAMHD1
22.5834	22.2888	22.0153	20.7107	20.3324	20.2066	-1.87928	2.96221	0.0127059	O43155	FLRT2
22.9219	22.8391	22.8041	21.1528	21.4359	20.6827	-1.76461	2.86446	0.012717	Q9BVX2-2;Q9BVX2	TMEM106C
26.3818	26.2978	26.1773	25.3219	24.9271	24.8682	-1.24659	2.8943	0.0127302	P50993	ATP1A2
23.0615	23.063	22.7279	23.9004	24.0372	24.1475	1.07761	2.90664	0.0127312	O00488	ZNF593
26.7299	26.8009	26.5706	27.7412	27.8547	27.7345	1.07635	3.78561	0.0127381	P10321;P10321-2	HLA-C
23.015	23.1202	22.6563	26.4462	26.3691	26.2638	3.42919	4.6633	0.01275	Q9UGQ3-2;Q9UGQ3	SLC2A6
22.0703	22.5975	22.2557	21.0282	20.915	21.0348	-1.31511	2.93085	0.0127572	Q8TB36;Q8TB36-2	GDAP1
23.7361	23.3692	23.5457	21.6564	20.6275	21.7693	-2.19927	2.3604	0.0127639	Q6UXZ4-2;Q6UXZ4	UNC5D
23.6898	23.6439	23.4986	24.6333	24.5219	24.585	0.969302	3.90207	0.0127742	Q8IVF7;Q8IVF7-3;Q8IVF7-2	FMNL3
23.0928	22.9676	23.2497	24.1053	23.9243	24.0341	0.917874	3.15553	0.012777	P17677;P17677-2	GAP43
22.0307	22.0443	21.6107	23.8095	23.3889	23.3999	1.63754	2.92884	0.0127773	P07948	LYN
28.3457	28.379	28.1775	26.7379	26.983	27.2692	-1.30405	2.85106	0.0127809	Q9C0H2-2;Q9C0H2;Q9C0H2-4;Q9C0H2-3	TTYH3
23.4836	23.2403	23.3381	22.2906	22.3872	22.4839	-0.966764	3.37021	0.0128099	Q16527	CSRP2
23.3173	24.2555	23.6755	21.2795	21.4245	21.5638	-2.32682	2.90935	0.0128144	O95670;O95670-2;O95670-3	ATP6V1G2
26.1441	26.2094	25.9852	25.1962	24.8056	25.0743	-1.08751	2.91178	0.0128231	Q16658	FSCN1
24.4089	24.5273	24.0751	23.2157	23.0956	23.1662	-1.17794	2.96424	0.012832	P52799	EFNB2
25.8407	25.7382	25.9667	24.5148	24.6099	24.8405	-1.19346	3.28191	0.0128381	Q92567-2;Q92567;Q92567-3	FAM168A
25.4278	25.4571	25.3214	24.5436	24.5678	24.4487	-0.882105	4.05521	0.012841	P35080-2;P35080	PFN2
21.1161	20.0277	20.5457	23.2181	23.649	23.0039	2.72717	2.75621	0.0128432	P49716	CEBPD
22.8297	22.8807	22.6613	21.687	21.5952	21.9256	-1.05463	3.05216	0.012856	P54802	NAGLU
26.6433	26.4678	26.5303	27.4516	27.424	27.313	0.849031	3.66212	0.0128631	Q9UIQ6;Q9UIQ6-3;Q9UIQ6-2	LNPEP
26.6877	26.7054	26.8164	27.638	27.9284	27.5997	0.985518	3.04651	0.0128696	P20645	M6PR
20.2881	21.1702	21.5942	23.6093	23.2481	23.6963	2.50038	2.44293	0.0128835	O00182-3;O00182-2;O00182-6;O00182;Q3B8N2-2;Q6DKI2;Q3B8N2	LGALS9;LGALS9B;LGALS9C
26.127	26.2105	26.1484	24.4935	24.5553	24.9567	-1.49349	3.27297	0.0128916	P17405-4;P17405;P17405-3;P17405-2	SMPD1
25.5828	25.4726	25.2791	26.7137	26.7182	26.4883	1.19523	3.28898	0.0128995	Q86UU0-4;Q86UU0-2;Q86UU0;Q86UU0-3	BCL9L
26.7436	26.8945	26.4102	25.367	25.1359	25.505	-1.34681	2.77674	0.0129062	P09211	GSTP1
24.8055	24.6193	24.3176	23.2369	22.982	22.98	-1.51448	3.09865	0.0129072	Q9UM47	NOTCH3
23.9056	23.7724	23.5232	21.7144	21.3229	22.0838	-2.02676	2.92274	0.012913	Q9Y646	CPQ
26.3199	26.4876	26.4626	25.5106	25.2339	25.5507	-0.991651	3.03975	0.0129164	Q8WWB7;Q8WWB7-2	GLMP
24.2228	24.1838	23.9085	21.1584	21.8321	22.3406	-2.32801	2.54713	0.0129167	P35475;P35475-2	IDUA
24.2992	24.1438	23.84	22.8851	22.9443	22.9506	-1.16769	2.98968	0.0129355	Q9NQ11;Q9NQ11-3;Q9NQ11-2	ATP13A2
22.8471	22.3448	22.3922	20.4593	20.9671	21.0811	-1.69218	2.6088	0.0129569	O15393-2;O15393	TMPRSS2
28.7556	28.386	28.4112	27.3372	27.2473	27.2737	-1.23154	3.26372	0.0129615	Q14254	FLOT2
21.4404	21.3502	21.7361	22.5522	22.4852	22.5703	1.02701	2.99832	0.0129635	Q9NVU7;Q9NVU7-2	SDAD1
24.4776	24.0801	24.2559	26.2503	25.7446	25.6919	1.62442	2.80766	0.0129655	Q9Y2D5-6;Q9Y2D5-4	AKAP2
26.6088	26.0691	26.5056	25.1615	25.2082	25.1911	-1.20759	2.72238	0.0129693	Q15121;Q15121-2	PEA15
26.1872	26.172	26.1138	24.4919	24.7508	24.9544	-1.42529	3.33291	0.0129697	P15289-2;P15289	ARSA
21.8154	21.3348	21.6292	22.7936	22.9891	22.8474	1.28358	2.97223	0.0129707	P13726;P13726-2	F3
20.3834	20.4716	19.651	22.3376	22.6457	22.2082	2.22853	2.80816	0.0129741	Q8IY21	DDX60
26.6831	26.8248	26.8464	25.2696	24.8207	25.378	-1.62868	3.10011	0.0129836	P06865	HEXA
19.5284	21.8589	20.5508	24.0671	24.421	24.5485	3.69948	2.2344	0.013011	P25774-2;P25774	CTSS
25.8277	25.8588	25.5388	24.8645	24.6952	24.7375	-0.976015	2.9922	0.0130137	P30086	PEBP1
22.5694	22.6525	22.5454	23.8497	23.4942	23.681	1.08586	3.26466	0.0130216	O43293	DAPK3
28.5252	28.3246	28.2673	29.6912	29.7771	29.4402	1.2638	3.2315	0.0130242	Q9UBG0	MRC2
21.1446	20.9659	21.0629	21.908	21.8989	21.8137	0.815757	3.77815	0.0130252	O43572	AKAP10
22.4745	22.9396	22.2556	20.6925	20.863	20.7988	-1.77179	2.98459	0.0130417	Q9NZU0	FLRT3
25.976	25.8368	25.8314	24.1812	24.4618	24.6351	-1.45537	3.30996	0.0130488	O00754-2;O00754	MAN2B1
28.5573	28.525	28.5636	27.3973	27.6251	27.5922	-1.01046	3.82334	0.0130549	P09486	SPARC
25.3896	25.7895	25.9337	27.0698	26.8862	26.906	1.24977	2.71208	0.0130584	Q9NR30;Q9NR30-2	DDX21
20.7443	21.6115	20.2774	23.2684	23.8541	23.1837	2.55766	2.34597	0.0130588	P15408-3;P15408;P15408-2	FOSL2
23.4449	23.6744	23.161	24.7642	25.047	24.7395	1.42346	2.87506	0.0130802	P13747	HLA-E
26.3968	26.4096	26.4173	27.0012	27.0085	27.0967	0.627575	4.43996	0.013084	P11940;P11940-2	PABPC1
20.9372	20.5286	20.8627	23.2819	22.4451	22.8208	2.07308	2.79429	0.0130874	Q03169	TNFAIP2
24.2575	23.002	24.0245	25.8238	26.3116	26.2021	2.35119	2.32798	0.0131034	Q9Y4H2	IRS2
24.0028	24.7913	24.7294	22.6395	22.9505	22.7139	-1.73987	2.52554	0.013107	P10589	NR2F1
22.6157	22.561	22.4663	21.4421	21.2123	21.0238	-1.3216	3.2963	0.0131099	Q96MG8;Q96MG8-2	PCMTD1
23.9708	24.1731	24.0786	25.8505	25.9608	25.9435	1.8441	4.96563	0.01312	Q03519;Q03519-2	TAP2
26.2876	26.2193	26.0265	27.2333	27.2072	27.2737	1.06031	3.7162	0.0131271	Q13637	RAB32
22.1602	21.7642	21.9506	23.2425	23.2597	23.3453	1.32417	3.43438	0.0131288	Q8NFT8	DNER
23.0068	23.0155	22.8292	21.9962	21.8464	21.7623	-1.08222	3.53455	0.0131313	Q9NS15;Q9NS15-2	LTBP3
29.0614	28.6754	28.5801	27.4824	27.4952	27.6522	-1.22903	2.84302	0.0131341	O75955;O75955-2	FLOT1
24.9333	25.1389	24.9305	25.9258	26.1015	26.2307	1.0851	3.19547	0.0131356	Q9NZ08;Q9NZ08-2	ERAP1
27.501	25.9694	25.8387	22.9748	21.9053	20.3934	-4.67852	2.15234	0.0131488	P55107	GDF10
25.2194	24.683	25.1293	26.649	26.4564	26.5317	1.53513	3.03051	0.0131512	Q9BQE5	APOL2
23.6805	23.6201	23.6828	24.4303	24.4368	24.6665	0.850096	3.34565	0.0131556	Q8NBF6;Q8NBF6-2	AVL9
23.5899	23.5285	23.74	25.0985	24.8596	24.7449	1.28157	3.33842	0.0131789	Q92823-3;Q92823-4;Q92823-6;Q92823;Q92823-5;Q92823-2	NRCAM
22.0397	22.372	22.1492	23.8079	23.9543	24.7748	1.99204	2.48798	0.0131846	P80217;P80217-2	IFI35
21.162	21.3312	20.2408	23.1222	23.5308	23.1854	2.36815	2.55029	0.0131915	P02747	C1QC
23.8273	23.8813	23.6385	22.7755	22.5637	22.683	-1.1083	3.49682	0.013198	Q15582	TGFBI
28.601	28.6209	28.6262	29.8713	30.0692	29.677	1.25645	3.42182	0.0132	O00151	PDLIM1
25.3873	25.5355	25.6695	24.442	24.5686	24.6727	-0.969677	3.11208	0.0132045	P50416;P50416-2	CPT1A
24.5364	23.9045	24.1121	22.3207	22.7554	22.8267	-1.55007	2.50165	0.0132068	Q9HBZ2-2;Q9HBZ2	ARNT2
25.1355	24.9278	24.95	23.7985	23.4997	23.7767	-1.31281	3.45129	0.0132099	Q63ZY3-3;Q63ZY3;Q63ZY3-2	KANK2
25.1749	24.9754	24.8699	23.657	23.6461	23.2272	-1.49668	3.06281	0.0132157	P98155-2;P98155	VLDLR
22.4474	22.6956	22.1287	24.4789	23.782	24.4047	1.79795	2.54708	0.0132355	Q8N8Z6;Q8N8Z6-2	DCBLD1
19.3436	21.73	21.3971	25.0924	25.335	25.1453	4.36733	2.36377	0.0132479	P52569;P52569-3;P52569-2	SLC7A2
22.2439	21.8158	22.163	23.513	23.6387	23.9252	1.61806	3.07921	0.0132487	P04150-2;P04150;P04150-9;P04150-6;P04150-8;P04150-10;P04150-3;P04150-13;P04150-12;P04150-11	NR3C1
23.4912	23.2118	23.1304	24.3377	24.2232	24.5206	1.0827	2.82916	0.0132517	Q8TDB6	DTX3L
27.5948	27.7024	27.6722	26.7904	26.9224	26.9623	-0.764742	3.63207	0.0132537	O96011;O96011-2	PEX11B
23.4561	23.312	23.3277	22.2044	22.1659	22.4294	-1.09874	3.51364	0.0132653	P36894	BMPR1A
29.1813	28.7841	29.1621	27.4573	27.6151	27.7585	-1.43223	3.10854	0.0132808	P53634	CTSC
25.7249	25.0822	25.2845	23.6192	23.7264	24.0314	-1.57155	2.64569	0.0132868	P34059	GALNS
23.4887	23.5404	23.0654	25.2224	24.8864	25.0955	1.70327	3.16176	0.0132919	Q6WKZ4;Q6WKZ4-3	RAB11FIP1
22.6805	22.6776	22.4541	21.5167	21.569	21.7695	-0.985693	3.1044	0.0133034	Q9NP90	RAB9B
20.4852	20.9366	19.7428	22.7053	23.478	23.7317	2.91682	2.48127	0.0133047	O95236;O95236-2	APOL3
21.18	20.8764	20.1939	23.0605	23.6315	23.8723	2.77133	2.73414	0.0133191	P15291;P15291-2	B4GALT1
19.5556	20.7256	20.9755	23.4013	23.3977	23.7149	3.08574	2.62527	0.0133465	P01375	TNF
22.3562	22.2963	22.2057	23.535	23.2181	23.2023	1.03238	3.04239	0.0133534	Q9C0C4	SEMA4C
22.9818	23.2754	22.8666	21.5266	21.6973	21.5785	-1.44044	3.40038	0.013375	Q14563	SEMA3A
23.2733	23.4983	23.1114	21.8139	20.769	21.2721	-2.00927	2.47406	0.0134038	Q86YV5	SGK223
21.7066	21.8061	21.831	22.9225	23.1454	23.4061	1.37681	3.16535	0.0134129	O95684;O95684-2	FGFR1OP
23.7006	23.567	23.7064	22.7764	22.8536	22.9483	-0.798596	3.53644	0.0134545	P19021-6;P19021;P19021-5;P19021-4;P19021-3;P19021-2	PAM
21.9999	22.3312	21.87	20.8183	20.746	21.0597	-1.19232	2.69247	0.0134582	Q9UNK9	ANGEL1
24.5644	24.5811	24.3764	25.6923	25.6844	25.9236	1.2595	3.60276	0.0134591	O75410;O75410-9;O75410-2;O75410-7;O75410-3;O75410-6;O75410-10;O75410-5;O75410-4	TACC1
28.2936	28.2698	28.2802	28.9016	28.9094	28.936	0.634515	6.04507	0.01348	Q15293;Q15293-2	RCN1
24.5986	24.8192	24.7425	25.4751	25.4545	25.5681	0.779159	3.34806	0.0135034	Q6P179;Q6P179-3	ERAP2
21.3507	21.5151	20.5201	22.9716	23.4244	23.6202	2.21012	2.43447	0.0135057	Q9Y616;Q9Y616-2	IRAK3
20.7029	20.4899	19.9234	22.4578	22.6386	22.4185	2.13289	3.03692	0.0135443	Q96RD7;Q96RD7-2	PANX1
23.8925	23.9084	23.7396	22.958	22.8173	22.9191	-0.948699	3.81005	0.0135477	P55786;P55786-2	NPEPPS
24.1025	24.0242	23.7707	25.1658	25.2008	24.8617	1.11028	2.78294	0.0135488	Q8IXU6;Q8IXU6-3;Q8IXU6-2	SLC35F2
24.9529	24.7013	24.8217	23.9786	24.0798	24.0074	-0.803373	3.28624	0.0135946	Q9BZF9;Q9BZF9-2	UACA
23.4527	23.2541	23.3344	24.3118	24.3808	24.3836	1.01167	4.07509	0.0136306	Q86XL3;Q86XL3-2	ANKLE2
21.8	21.7828	20.725	26.6151	26.9333	26.5931	5.27787	3.84319	0.0136667	P09341	CXCL1
26.969	26.9052	26.6687	25.3775	25.3023	25.8695	-1.3312	2.57782	0.0136821	Q9HB40;Q9HB40-2	SCPEP1
21.1037	20.8386	20.7788	24.4897	25.3959	24.6175	3.92736	3.7049	0.0137	P17676-2	CEBPB
29.6654	29.5684	29.5286	28.4039	28.2576	28.5378	-1.18768	3.71011	0.0137179	O14773;O14773-2	TPP1
24.5065	24.435	24.3954	23.3852	23.1367	23.1489	-1.222	3.82353	0.0137231	Q16363-2;Q16363	LAMA4
25.3667	25.1705	25.4093	26.6183	26.5166	26.4489	1.21241	3.78375	0.0137266	P16989;P16989-3	YBX3
24.092	24.0056	24.0776	23.3167	23.2852	23.0453	-0.842646	3.144	0.0137276	Q9ULI3	HEG1
25.6082	25.6946	25.5363	24.4585	24.6386	24.8345	-0.96918	2.92415	0.0137733	Q9UIL1-3;Q9UIL1-2;Q9UIL1;Q9UIL1-4	SCOC
25.3019	25.2695	25.218	25.921	25.8167	25.8943	0.614192	3.99155	0.0137735	Q13217	DNAJC3
24.0211	23.907	23.7274	22.5408	22.5047	22.2114	-1.46621	3.39135	0.0138065	Q9Y5H3;Q9Y5H3-2;Q9Y5H4;Q9Y5H1;Q9Y5H0	PCDHGA10;PCDHGA1;PCDHGA2;PCDHGA3
27.2608	27.2427	27.1403	28.5343	28.1809	28.0936	1.05497	2.78143	0.0138182	P16070;P16070-16;P16070-5;P16070-7;P16070-3;P16070-4;P16070-6;P16070-17;P16070-8;P16070-10;P16070-11;P16070-13;P16070-14;P16070-12;P16070-18	CD44
27.3619	27.0729	27.2395	28.4958	28.576	28.4058	1.26784	3.70191	0.0138261	P11717	IGF2R
22.4579	23.0018	22.9142	20.3579	20.6254	20.8974	-2.16443	3.15172	0.0138295	Q15049-2;Q15049	MLC1
27.5961	27.4213	27.53	28.8082	28.9778	28.7012	1.31324	3.79419	0.0138333	P61769	B2M
24.7878	24.8167	24.8154	25.4776	25.7786	25.6472	0.827878	3.15461	0.0138632	Q12841;Q12841-2	FSTL1
23.0729	22.6332	22.8494	21.454	21.3381	21.393	-1.45677	3.42555	0.0138961	Q16602	CALCRL
28.3925	28.1893	28.1661	27.1344	26.7712	27.2827	-1.18656	2.67263	0.0139085	P04062-4;P04062-2;P04062;P04062-5	GBA
24.1462	24.7516	24.2547	26.2546	26.6022	26.3461	2.0168	3.15531	0.013927	O15533;O15533-3;O15533-2	TAPBP
24.4749	24.4689	24.2858	23.2096	23.053	23.2604	-1.23554	3.82544	0.0139375	P21810	BGN
21.6246	22.1499	22.1779	23.4701	23.6121	24.3289	1.81957	2.32098	0.0139375	Q9NW68;Q9NW68-7;Q9NW68-3;Q9NW68-2;Q9NW68-8;Q9NW68-9;Q9NW68-5;Q9NW68-4	BSDC1
24.1476	23.8235	23.7544	24.8623	24.9832	24.8635	0.994511	2.83403	0.0139425	Q7Z417	NUFIP2
26.6804	25.9532	26.3956	23.9342	23.9905	24.2782	-2.27547	3.18276	0.0139496	Q15274	QPRT
23.3604	22.9396	22.639	21.5706	21.5599	21.6656	-1.38094	2.54342	0.0139541	Q86XS8-2;Q86XS8	RNF130
24.1762	24.2627	23.7477	22.58	21.4463	22.1195	-2.01359	2.27526	0.0139812	Q9Y6R1;Q9Y6R1-4;Q9Y6R1-2;Q9Y6R1-3	SLC4A4
23.5671	23.3077	23.9083	21.1464	21.0855	21.7024	-2.28293	3.01826	0.0139869	Q9BZI1	IRX2
22.8965	22.8274	22.9107	23.6616	23.5097	23.7457	0.760764	3.30365	0.0139872	Q9H173	SIL1
32.6193	32.7435	32.8345	33.7798	33.682	33.4846	0.916351	2.99249	0.014	P78536;P78536-2	ADAM17
23.1068	22.9457	22.764	23.8095	24.179	24.0205	1.06417	2.72707	0.0140252	Q9Y6N5	SQRDL
22.362	22.0181	21.9204	23.7985	23.579	23.73	1.60232	3.375	0.0140294	P61587	RND3
21.24	21.2732	21.2951	22.1435	22.2703	22.6279	1.07783	2.74683	0.0140322	O75665;O75665-3	OFD1
26.4199	26.3417	26.1738	27.1654	27.2381	27.0556	0.841224	3.13825	0.0140462	Q9UL25	RAB21
25.2754	25.1004	25.0801	23.9924	24.0438	23.8741	-1.18188	3.91751	0.0140472	Q96SL1-2;Q96SL1	DIRC2
23.8876	23.5713	23.5939	21.6195	21.6114	21.4465	-2.12513	4.27565	0.0140513	O14498	ISLR
25.1998	25.3032	25.3174	24.2066	24.3135	24.28	-1.00676	4.4906	0.0140678	Q14135-4;Q14135-2;Q14135;Q14135-5;Q14135-6	VGLL4
22.9407	23.2139	22.7278	24.5917	24.1196	24.1576	1.32883	2.52136	0.0140694	Q9Y6N7-5;Q9Y6N7-4;Q9Y6N7-3;Q9Y6N7;Q9Y6N7-2;Q9Y6N7-6	ROBO1
24.324	24.1908	24.1378	23.1371	23.0309	23.4315	-1.0177	2.81745	0.0140774	Q9BZ76;Q96NU0;Q9BZ76-2	CNTNAP3;CNTNAP3B
20.76	21.1647	20.5907	23.078	24.069	23.9114	2.84768	2.89912	0.0140789	P35869	AHR
24.2819	24.4002	24.0491	25.2121	25.0901	25.3016	0.957563	2.87433	0.0141139	P15260	IFNGR1
22.7733	22.4494	21.8644	24.7759	24.677	24.7432	2.36966	3.04697	0.0141333	Q16739	UGCG
26.0086	25.822	25.9211	24.4603	24.3815	24.709	-1.4003	3.62127	0.0141587	P54803;P54803-4;P54803-5;P54803-3	GALC
22.6394	22.4695	22.2866	21.5887	21.2271	21.2704	-1.10311	2.70848	0.0141587	Q9Y5E4	PCDHB5
23.8909	24.0341	23.8149	24.9375	24.9687	24.9782	1.0482	4.05208	0.0141722	Q7Z2W4;Q7Z2W4-2	ZC3HAV1
21.0071	21.4318	20.8739	23.4418	24.138	24.3657	2.87755	3.04714	0.014188	P20591;P20591-2	MX1
24.2178	24.2726	24.1225	23.466	23.5761	23.362	-0.736268	3.2014	0.0141913	Q92859-4;Q92859;Q92859-3;Q92859-2	NEO1
21.6989	21.8681	21.3814	20.3022	20.6417	20.4168	-1.19592	2.62867	0.0142038	Q9NRN7;Q9NRN7-2	AASDHPPT
29.4566	29.3252	29.0618	28.2873	28.3284	28.3878	-0.946678	2.85942	0.0142305	Q9Y2Q5;Q9Y2Q5-2;Q9Y2Q5-3	LAMTOR2
23.3675	23.3871	23.2382	24.7115	24.1678	24.428	1.10488	2.59902	0.0142326	Q9H7F0;Q9H7F0-2	ATP13A3
29.5975	29.1554	29.3615	27.6238	27.4375	27.8241	-1.74295	3.29606	0.0142388	P10619-2;P10619	CTSA
25.0198	25.1997	24.9147	27.0179	26.5635	26.614	1.68702	3.27622	0.0142667	Q9BXF6	RAB11FIP5
22.0395	22.3806	22.27	23.8685	23.641	23.6456	1.48835	3.5391	0.014272	Q96HH9;Q96HH9-4;Q96HH9-3;Q96HH9-2;Q96HH9-5	GRAMD3
27.3445	27.0939	27.32	25.9478	26.2873	26.3646	-1.05288	2.65434	0.0142741	P30048-2;P30048	PRDX3
24.949	24.0644	24.5412	27.0589	26.8774	26.9544	2.44533	3.14097	0.0143103	P05121;P05121-2	SERPINE1
25.1665	25.0049	24.9018	24.257	23.9644	24.1453	-0.902187	2.8476	0.0143158	P06241;P06241-3	FYN
24.4483	24.3076	24.1147	23.437	23.0089	23.2081	-1.07221	2.61931	0.0143333	P50895	BCAM
24.1292	24.0108	24.0092	22.9259	23.0712	22.8922	-1.08662	4.053	0.0143459	Q15631	TSN
25.6136	25.6044	25.7708	24.8152	24.9602	24.99	-0.741095	3.19987	0.0143578	P13797;P13797-3;P13797-2	PLS3
24.1871	24.267	24.1949	23.0007	23.1763	23.2174	-1.08487	3.96754	0.0143624	O43281;O43281-3;O43281-2	EFS
27.3777	27.097	27.0056	26.2571	26.1248	26.2978	-0.933543	2.7842	0.0143746	P07602;P07602-2	PSAP
24.1273	24.0285	24.36	25.5033	25.6552	25.5205	1.3877	3.65312	0.0143871	Q53EP0;Q53EP0-2	FNDC3B
22.4007	22.2195	22.3587	21.4555	21.6308	21.3341	-0.852845	2.95004	0.0144	P48147	PREP
24.2476	23.965	24.1147	25.4939	24.9872	25.5373	1.23035	2.49501	0.0144162	Q13772;Q13772-3;Q13772-4	NCOA4
24.0211	23.6688	23.49	25.4727	25.7966	25.6399	1.9098	3.33217	0.0144348	Q16851	UGP2
23.249	23.5311	23.0328	21.8355	22.0786	22.2508	-1.216	2.53164	0.0144425	Q9P0Z9	PIPOX
29.3283	29.2234	29.0121	26.9967	27.2068	27.5898	-1.92351	3.21065	0.0144545	P10253	GAA
29.3607	29.1639	29.1977	27.388	27.6906	27.8615	-1.59401	3.33948	0.0144595	P15586;P15586-2	GNS
24.426	24.1092	24.3088	25.1283	25.5563	25.5089	1.11653	2.61357	0.0144852	Q06210-2;Q06210	GFPT1
27.1048	26.7709	26.6759	25.1323	24.9425	25.2693	-1.7358	3.37802	0.0145041	Q9NQX7;Q9NQX7-2;Q9NQX7-3	ITM2C
22.6736	22.7366	22.8278	23.3549	23.4252	23.4702	0.670792	3.55701	0.0145217	O75427	LRCH4
22.8517	22.995	22.7722	23.6293	23.7892	23.5939	0.797831	3.07407	0.0145282	Q5VV42;Q5VV42-2	CDKAL1
30.7434	30.6736	30.6053	28.7693	29.0467	29.2963	-1.63668	3.31665	0.0145578	P07858	CTSB
23.7873	23.273	23.2794	21.3842	21.0924	21.5132	-2.11661	3.25561	0.0145614	Q6UWI4	SHISA2
24.9614	24.6761	24.402	22.8061	22.9482	22.99	-1.76505	3.30547	0.0145649	P06280	GLA
23.7292	23.5993	23.8506	22.7207	22.7088	22.2302	-1.17315	2.56976	0.0145714	Q14938-6;Q14938-5;Q14938-3;Q14938-4;Q14938;Q14938-2	NFIX
21.8505	20.97	20.5914	23.1481	23.0989	23.2018	2.01232	2.23845	0.0146149	P23142;P23142-2;P23142-3	FBLN1
23.6532	23.9057	24.0704	19.8027	21.1652	20.431	-3.41013	2.93446	0.014623	Q9Y6N1;Q9Y6N1-2	COX11
20.8623	21.2544	19.4406	24.8602	24.6785	24.5962	4.19252	2.77923	0.0146575	P14384	CPM
23.5723	22.7006	22.9867	20.4841	21.3714	21.2796	-2.04152	2.23253	0.0146587	Q15375-4;Q15375;Q15375-2	EPHA7
22.6719	22.3032	22.4232	24.0614	23.9444	23.9002	1.50256	3.6486	0.0146903	Q96C24;Q96C24-2	SYTL4
26.4412	26.0014	26.1996	24.7499	24.8304	25.2715	-1.26349	2.44567	0.0147006	Q8NHP8;Q8NHP8-2	PLBD2
24.0559	24.1985	24.2529	22.8306	22.4068	23.1511	-1.37294	2.44909	0.0147027	Q86WA9	SLC26A11
24.5022	24.834	24.4658	25.4437	25.6603	25.5897	0.963917	2.71122	0.0147422	Q13283	G3BP1
30.684	30.4409	30.5214	29.1969	29.3809	29.239	-1.27649	3.83166	0.0147438	P07339	CTSD
23.7294	23.5323	23.3972	24.533	24.7132	24.3928	0.993369	2.75507	0.014747	Q86V48;Q86V48-2;Q86V48-3	LUZP1
24.5942	24.8047	24.5387	25.9015	25.9234	26.1329	1.34009	3.59073	0.0147586	O00469-2;O00469;O00469-3	PLOD2
26.1799	26.4445	26.0014	27.104	27.248	27.1933	0.97316	2.70212	0.0147841	P00167-2;P00167;P00167-3	CYB5A
25.3232	25.4773	24.9369	23.0209	22.7099	21.1748	-2.94394	2.11498	0.0147915	P24468;P24468-3	NR2F2
30.3776	30.2156	30.3239	28.7859	28.8221	29.083	-1.40871	3.74814	0.0148214	P04406;P04406-2	GAPDH
25.3662	25.6187	25.3522	24.5662	24.3469	24.6419	-0.927377	2.77028	0.0148262	P40123;P40123-2	CAP2
22.8468	22.8463	22.9094	23.6489	23.449	23.5698	0.688395	3.43265	0.0148364	Q15262-2;Q15262;Q15262-3;Q15262-4	PTPRK
24.0384	24.2137	23.9252	22.6922	22.6897	22.8764	-1.30633	3.63243	0.0148611	P12107-3;P12107;P12107-2;P12107-4	COL11A1
27.7046	27.6464	27.6013	28.2729	28.1939	28.3162	0.610203	3.70467	0.0148686	O75976;O75976-2	CPD
21.2813	21.3637	21.2519	22.3964	22.3378	22.0157	0.950996	2.82204	0.0148815	Q96PU5-6;Q96PU5-5;Q96PU5-7;Q96PU5;Q96PU5-9;Q96PU5-4;Q96PU5-2;Q96PU5-3	NEDD4L
24.11	24.1612	24.1449	24.7498	25.0181	24.8846	0.745478	3.15478	0.0149112	Q96ET8-3;Q9NYZ1;Q96ET8-2;Q96ET8	TVP23C;TVP23B
27.7876	27.6168	27.6239	28.3703	28.534	28.3844	0.753504	3.22434	0.0149268	Q14677-3;Q14677-2	CLINT1
24.3431	24.3331	24.3496	25.6881	25.4349	25.5127	1.20327	4.0535	0.014955	Q4L180-2;Q4L180;Q4L180-3;Q4L180-7;Q4L180-5;Q4L180-6	FILIP1L
20.4942	21.0385	21.3579	23.1751	23.3838	23.2378	2.30204	3.04903	0.014965	Q13219	PAPPA
28.5072	28.0497	28.2459	26.9708	27.0162	27.3229	-1.16433	2.59909	0.0149725	P38571-2;P38571	LIPA
26.2889	26.1225	26.2972	27.0897	27.2278	27.543	1.05067	2.70763	0.0150184	P31689;P31689-2	DNAJA1
26.7064	26.5238	26.3539	27.4551	27.4073	27.3584	0.878915	2.94491	0.0150646	Q99523;Q99523-2	SORT1
26.2218	25.9402	26.0276	24.2578	24.5694	24.648	-1.57149	3.38216	0.0150704	Q9BTY2	FUCA2
20.4988	21.0122	21.1724	22.9872	22.9807	22.9754	2.08663	3.29504	0.0150909	P48960-2;P48960-3;P48960	CD97
23.3649	23.1205	23.3076	22.2359	22.4949	22.1549	-0.96907	2.80886	0.0151111	Q9Y6X5	ENPP4
25.9403	25.7012	25.6724	26.7661	26.5748	26.5995	0.87548	2.96219	0.0151579	Q03001;Q03001-14	DST
21.2964	19.6691	20.7355	24.4246	24.3458	25.0921	4.05384	2.79565	0.0151773	Q9H1I8;Q9H1I8-3	ASCC2
22.5495	22.9064	22.9991	21.1227	21.7546	21.5178	-1.35332	2.38206	0.015191	Q14202;Q14202-2	ZMYM3
22.4801	22.3794	22.1307	23.7682	24.0191	24.0178	1.60496	3.56563	0.0152294	Q8NBZ7-2;Q8NBZ7;Q8NBZ7-3	UXS1
24.7615	24.6055	24.5624	25.387	25.3554	25.2741	0.695679	3.25897	0.0152338	Q13641	TPBG
20.9893	21.1005	22.4164	24.069	24.0736	23.3842	2.34017	1.98807	0.0152506	O00391-2;O00391	QSOX1
26.0477	25.2873	25.8014	26.8192	27.2056	27.2428	1.37706	2.20401	0.0152536	Q6ZRP7	QSOX2
20.628	20.7385	21.3771	23.3477	23.0316	23.1318	2.25584	3.06859	0.0152857	Q9C0K1-2;Q9C0K1-3;Q9C0K1	SLC39A8
21.7395	21.6747	22.4453	23.2519	23.3328	23.7314	1.48547	2.17418	0.0152878	Q08AF3	SLFN5
23.7899	23.8011	23.9816	24.5721	24.8803	24.5964	0.825354	2.67451	0.0152902	P52292	KPNA2
25.1946	25.7116	25.4331	26.5722	26.4941	26.3286	1.01854	2.44902	0.0153252	Q14978;Q14978-2;Q14978-3	NOLC1
23.3142	23.0944	23.1205	24.1341	24.1335	23.8244	0.854319	2.62981	0.0153269	Q9H501	ESF1
27.0134	26.7912	27.071	25.9203	26.1561	26.2175	-0.860575	2.63942	0.0153627	P49023-2;P49023;P49023-3	PXN
24.3056	24.2862	24.0347	23.2322	23.3174	23.525	-0.85065	2.637	0.0153639	Q8NE00	TMEM104
23.0018	22.1603	22.2396	23.8901	23.9966	24.3562	1.61379	2.22292	0.0153678	O95340;O95340-2	PAPSS2
20.9305	21.3899	21.3023	23.0841	22.9938	22.8542	1.76978	3.46437	0.0153704	Q5T3I0;Q5T3I0-3	GPATCH4
23.5467	23.5653	23.3772	24.341	24.2811	24.1001	0.744301	2.86221	0.0154005	Q7L2J0	MEPCE
23.3491	22.9477	23.2673	21.8762	21.9666	22.3636	-1.11922	2.35362	0.015401	Q8TF42	UBASH3B
25.3649	25.4214	25.1838	24.3485	24.3958	24.6391	-0.862224	2.77007	0.0154098	P11216	PYGB
22.8113	22.6054	22.5082	21.7437	21.8887	21.9182	-0.791428	2.79019	0.01543	P49903;P49903-4;P49903-2;P49903-3	SEPHS1
22.966	22.9392	22.5593	21.8293	21.9718	22.1429	-0.84021	2.20539	0.0154306	Q8WZA9	IRGQ
26.6604	26.805	26.5402	25.906	25.8468	26.032	-0.740307	2.85148	0.0154383	Q14019	COTL1
23.3529	23.3228	23.0886	24.0046	23.9815	24.2133	0.811736	2.72423	0.0154384	Q9BZH6	WDR11
23.0626	22.6365	22.8207	21.909	21.721	21.9619	-0.975996	2.61339	0.0154521	Q9NQS3-3	PVRL3
26.2987	26.2708	26.1269	25.4309	25.6999	25.2697	-0.76527	2.30562	0.0154574	Q14739	LBR
23.7812	23.9851	23.6076	23.0141	22.9623	22.9404	-0.81907	2.74138	0.0154694	P10768	ESD
22.5377	22.0471	22.7723	23.8059	23.8854	23.5373	1.2905	2.24989	0.0154757	Q15464;Q15464-2	SHB
25.6184	25.5548	25.525	26.1393	26.1463	26.3213	0.636255	3.19864	0.0154765	Q14444-2;Q14444	CAPRIN1
23.2757	22.5315	23.1848	24.094	24.5281	24.0557	1.22862	1.93304	0.0154843	Q6PIU2-2;Q6PIU2;Q6PIU2-3	NCEH1
24.5524	24.1029	24.4837	25.5391	25.325	25.2476	0.990884	2.41475	0.0154884	Q92692	PVRL2
23.702	23.6227	23.9593	24.7306	24.8434	24.54	0.943317	2.65887	0.0154945	Q8N5F7	NKAP
25.7275	25.6486	25.6123	25.0881	25.0409	24.9298	-0.643175	3.42593	0.0154958	P04040	CAT
23.1767	23.1281	22.9711	22.3544	22.5602	22.3738	-0.662496	2.73621	0.015498	P02461;P02461-2	COL3A1
25.3444	25.4987	25.0223	24.1495	24.3887	24.3285	-0.999593	2.49897	0.015509	Q7L523;Q5VZM2-2;Q5VZM2	RRAGA;RRAGB
24.7317	25.4895	25.0648	24.0036	23.8776	24.1575	-1.08241	2.00872	0.0155113	Q9NRW3	APOBEC3C
24.566	24.4584	24.5345	22.6772	22.8973	23.1279	-1.61883	3.57	0.015514	P15848;P15848-2	ARSB
24.8651	24.6077	24.5898	25.6124	25.7023	25.388	0.880018	2.61692	0.0155149	P50750;P50750-2	CDK9
22.5172	22.202	22.0156	23.4456	23.3566	24.0111	1.35949	2.24406	0.0155164	P49662-2;P49662;P49662-4	CASP4
22.3707	22.3295	22.3009	23.4603	23.0702	23.0714	0.866912	2.56306	0.0155245	Q8IY33;Q8IY33-4;Q8IY33-5;Q8IY33-2	MICALL2
24.1645	24.0186	24.0306	23.3052	23.5274	23.4783	-0.634277	2.82201	0.0155294	Q709C8-3;Q709C8;Q709C8-4;Q709C8-2	VPS13C
23.1445	23.0566	22.9384	22.0951	22.3001	22.3511	-0.79775	2.90032	0.0155372	Q8NCW5-2;Q8NCW5	APOA1BP
26.2791	26.0609	26.2397	25.5086	25.2202	25.5944	-0.752167	2.33402	0.0155385	Q53TN4-3;Q53TN4	CYBRD1
22.3315	22.4708	22.1317	20.9987	21.4003	21.4123	-1.04088	2.464	0.0155487	Q9NY33;Q9NY33-4	DPP3
25.0139	24.9747	25.2479	25.8152	25.8973	26.1214	0.865806	2.64068	0.0155533	Q93062-3	RBPMS
22.9621	23.1154	23.2383	22.3238	22.3489	22.471	-0.724033	2.8525	0.0155545	Q9HAN9	NMNAT1
20.7842	22.4642	22.1074	23.9562	24.2787	24.4133	2.4308	1.99784	0.0155556	P40306	PSMB10
22.5625	22.0435	22.3776	21.3103	21.3908	21.011	-1.09047	2.33351	0.0155607	Q16539;Q16539-3;Q16539-5;Q16539-4	MAPK14
22.3302	22.2598	22.1443	21.4076	20.6436	20.399	-1.42807	2.00796	0.015561	Q6GMV3	PTRHD1
26.7763	26.9842	27.0626	26.0651	26.2092	26.2966	-0.750745	2.63467	0.015565	O75815;O75815-3;O75815-2	BCAR3
23.8083	24.2307	23.5873	23.0281	22.8515	22.8234	-0.974435	2.09087	0.0155657	P00750;P00750-3;P00750-4	PLAT
21.4865	21.9285	21.8016	24.0214	24.3093	23.0309	2.04833	2.12848	0.0155801	Q8N490;Q8N490-4;Q8N490-3	PNKD
21.4511	21.5574	21.2071	22.1848	22.2407	22.339	0.849636	2.77508	0.015587	Q13478	IL18R1
26.4329	26.6317	26.4673	27.1764	27.1301	27.2849	0.686469	3.06632	0.0155887	Q9Y4L1	HYOU1
23.3901	23.1961	23.263	23.77	23.7966	23.8327	0.51669	3.00843	0.015591	Q13795;Q13795-2;Q13795-3;Q13795-4	ARFRP1
23.9646	23.99	24.0559	24.5275	24.5535	24.4725	0.514366	3.84545	0.0155914	Q96RN5-3;Q96RN5-2;Q96RN5	MED15
27.9285	27.7293	27.4874	26.6819	26.891	26.5485	-1.00793	2.47018	0.015592	Q8N357	SLC35F6
24.8706	24.9524	24.465	23.791	23.8568	23.9373	-0.900939	2.34507	0.0155927	Q6ZVM7;Q6ZVM7-2;Q6ZVM7-5;Q6ZVM7-3	TOM1L2
22.3135	21.5808	22.2032	20.6494	21.0301	20.9421	-1.1586	1.97728	0.015593	Q9Y251-4;Q9Y251-3;Q9Y251-2;Q9Y251	HPSE
20.6169	20.1969	21	21.5275	22.41	22.2707	1.46483	1.8216	0.0155939	P09914;P09914-2	IFIT1
25.721	25.1994	25.4663	24.5273	24.4131	24.4955	-0.983643	2.5069	0.0155949	Q99536;Q99536-3;Q99536-2	VAT1
23.9697	23.875	23.5904	24.5542	24.7611	24.8251	0.901761	2.52123	0.0155972	P42224;P42224-2	STAT1
25.4973	25.9927	27.3918	20.7756	23.7145	20.3302	-4.68716	1.75367	0.0155983	Q16777;Q6FI13	HIST2H2AC;HIST2H2AA3
22.987	22.2823	22.76	23.5164	24.1159	24.0814	1.22813	1.90431	0.0156203	Q92520	FAM3C
26.9079	26.5836	26.828	27.5866	28.0085	27.5042	0.926564	2.13512	0.0156204	P23284	PPIB
22.6227	22.8267	22.6527	23.4143	23.3301	23.4372	0.693141	3.19981	0.0156233	Q9H089	LSG1
24.0071	23.9346	23.9028	23.1221	23.432	23.2167	-0.691232	2.69252	0.0156245	Q15208	STK38
22.2617	22.1681	22.718	20.9356	21.3271	21.2386	-1.21546	2.37564	0.0156257	Q70CQ3	USP30
25.153	25.1023	24.658	24.1092	23.8274	24.0136	-0.987696	2.29015	0.0156273	Q9NS93	TM7SF3
23.9762	23.7551	23.7766	23.144	22.7994	22.6939	-0.95687	2.47628	0.0156286	Q9UD71;Q9UD71-2	PPP1R1B
21.6373	22.4811	21.7377	20.1148	20.6515	20.3094	-1.59347	2.17355	0.0156289	Q96BH1	RNF25
25.1055	25.1546	24.8272	25.9078	25.767	25.8359	0.807824	2.74124	0.0156309	O75096	LRP4
22.3397	22.6113	22.5571	23.2008	23.2247	23.3079	0.741758	2.94396	0.0156316	P17706-3;P17706-2;P17706;P17706-4	PTPN2
21.3969	21.374	21.2942	22.3802	22.3551	21.9506	0.873612	2.44342	0.0156317	Q7L7X3;Q7L7X3-3	TAOK1
22.0772	22.4185	21.3734	23.6805	23.3475	23.9436	1.7008	2.06999	0.0156338	Q8IVL5;Q8IVL5-2	LEPREL1
25.5405	25.5598	25.4732	26.0952	26.3193	26.1544	0.665162	3.11746	0.0156345	Q9Y6Q9-5;Q9Y6Q9;Q9Y6Q9-2;Q9Y6Q9-3;Q9Y6Q9-4	NCOA3
23.8022	23.8174	23.6201	24.4083	24.3456	24.3459	0.620022	3.12684	0.0156406	Q99442	SEC62
28.0109	27.59	27.3682	26.0355	24.9889	26.4432	-1.83383	1.74945	0.0156469	P07711	CTSL
22.9471	23.5008	23.2044	22.2265	22.1079	22.4656	-0.950783	2.11497	0.0156479	Q12800;Q12800-3;Q12800-4;Q12800-2	TFCP2
24.6189	24.7945	24.3319	25.576	25.328	25.532	0.896893	2.35373	0.0156564	Q8IXQ6-3;Q8IXQ6-2;Q8IXQ6	PARP9
22.8334	22.8551	22.741	23.3236	23.5927	23.5186	0.668493	2.80123	0.0156598	Q8NHP6;Q8NHP6-2	MOSPD2
28.2805	28.3423	28.3577	26.774	26.9487	26.519	-1.57959	3.61947	0.0156604	P02452	COL1A1
29.325	29.2005	29.062	28.2309	28.1794	28.5625	-0.871571	2.44637	0.0156652	Q9UHA4;Q9UHA4-2	LAMTOR3
21.5201	21.7271	21.266	22.8114	22.4062	22.4911	1.06515	2.37426	0.0156659	Q16832	DDR2
24.0305	24.346	24.4986	25.3705	25.2838	25.2057	0.994981	2.61787	0.0156667	Q9GZR7;Q9GZR7-2	DDX24
23.0947	22.8781	22.8905	23.6842	23.8412	24.0575	0.906538	2.66556	0.0156676	Q7Z3T8;Q7Z3T8-3	ZFYVE16
19.9668	21.4192	19.9342	22.6305	22.7737	22.8653	2.31645	2.02639	0.0156693	P32455	GBP1
26.5499	26.7392	26.7326	25.8271	25.2733	25.7007	-1.0735	2.41317	0.01567	P13612	ITGA4
24.0005	24.2325	24.011	24.8636	24.7957	24.7069	0.707382	2.88243	0.0156706	P78357	CNTNAP1
21.8394	21.5894	21.8038	22.3949	22.2787	22.4057	0.615548	2.65752	0.0156708	Q9NYU1	UGGT2
23.1644	23.332	23.1417	22.1005	22.0128	22.4878	-1.0123	2.5183	0.0156728	O95336	PGLS
24.2741	24.1143	24.2541	23.518	23.7533	23.5323	-0.612991	2.59247	0.0156735	Q9P0U4;Q9P0U4-2	CXXC1
22.6049	21.8004	21.9626	21.1528	20.4031	20.3962	-1.47193	1.86024	0.0156755	Q9NYI0;Q9NYI0-2;Q9NYI0-3	PSD3
22.5387	22.8083	22.0565	23.6806	23.6219	23.6874	1.19549	2.24823	0.0156767	Q96KC8	DNAJC1
25.6471	25.3589	25.436	24.8794	24.6149	24.3697	-0.85935	2.13756	0.0156768	Q8NBW4-2;Q8NBW4;Q8NBW4-3	SLC38A9
23.7746	23.4161	23.7161	22.6421	22.9519	22.7326	-0.860095	2.40157	0.0156885	Q9HC98;Q9HC98-3;Q9HC98-4;Q9HC98-2	NEK6
21.1734	20.1217	21.244	22.0231	22.6018	22.6322	1.57267	1.72021	0.0156909	P10109	FDX1
27.7526	27.6694	27.6558	28.3116	28.1568	28.2726	0.55437	3.24928	0.0156923	P52597	HNRNPF
23.8673	24.3368	23.7657	24.9169	25.0173	25.0548	1.00642	2.29353	0.0156956	Q8N128;Q8N128-2	FAM177A1
23.5602	23.6404	23.5444	22.7417	22.9429	23.0767	-0.661289	2.53824	0.0156989	P07099	EPHX1
24.6162	24.848	24.6748	23.9663	24.0586	24.1268	-0.662443	2.86026	0.0156989	Q6PCB7;Q6PCB7-2	SLC27A1
22.9454	22.6293	22.2887	21.725	21.0863	21.5177	-1.17814	1.93582	0.0157002	Q12923-3;Q12923;Q12923-4;Q12923-2	PTPN13
21.219	20.3457	20.4756	22.0325	22.3823	21.7346	1.36973	1.84514	0.0157032	O95235-2;O95235	KIF20A
26.4274	26.182	26.2127	25.2438	25.7002	25.3554	-0.840905	2.22625	0.0157032	Q9UHG3;Q9UHG3-2	PCYOX1
23.2449	23.2445	22.9936	23.9675	23.8426	24.1282	0.818451	2.64926	0.0157075	Q24JP5;Q24JP5-2;Q24JP5-4	TMEM132A
23.2301	23.5185	23.1883	24.2532	24.0498	24.1713	0.845844	2.67827	0.0157093	Q658Y4	FAM91A1
24.6696	24.4028	24.589	23.6499	23.8774	23.7023	-0.810632	2.82313	0.0157097	P51808	DYNLT3
23.0845	23.1257	22.8152	22.0227	22.2817	22.0976	-0.874498	2.6702	0.0157098	Q5T3U5-2;Q5T3U5	ABCC10
22.8825	22.8125	22.9142	22.1715	22.0474	22.2803	-0.703339	3.17223	0.0157103	P46926;P46926-2	GNPDA1
24.4596	24.2333	24.0871	23.4261	23.4499	23.5275	-0.792168	2.66699	0.015713	Q13488;Q13488-2	TCIRG1
24.6574	24.6711	24.6535	23.9599	24.0737	23.7882	-0.720105	3.0096	0.0157143	O43567;O43567-2	RNF13
22.9298	22.9556	22.5739	22.1169	22.0504	22.1856	-0.702096	2.25442	0.0157156	P00492	HPRT1
24.9753	24.9055	25.0614	25.7449	25.5565	25.5308	0.629992	2.82815	0.0157172	Q8N8K9-2
21.5741	20.6521	21.4947	22.4658	22.3572	22.9426	1.34823	1.75687	0.0157183	Q9ULT8	HECTD1
24.4852	24.4209	24.3531	23.8614	23.6137	23.4806	-0.767848	2.54221	0.0157207	P13591-1;P13591;P13591-4;P13591-3;P13591-5	NCAM1
24.0583	24.3349	23.9555	23.268	23.262	23.4185	-0.800071	2.52304	0.015725	Q9NSK0;Q9NSK0-3;Q9NSK0-5	KLC4
22.2119	22.364	22.6063	23.3079	23.4259	23.0189	0.856834	2.16767	0.015727	Q9Y4C8	RBM19
20.1455	21.0098	20.8407	22.1299	21.7835	21.8656	1.261	1.94386	0.0157271	Q9BYK8;Q9BYK8-2;Q9BYK8-4	HELZ2
23.1239	22.5707	22.8306	23.9079	23.8329	23.7012	0.972282	2.32732	0.0157288	Q6EMK4	VASN
23.8022	23.7939	24.0026	23.08	23.3305	22.9214	-0.755645	2.2751	0.0157297	Q9NXE4;Q9NXE4-4;Q9NXE4-3;Q9NXE4-2;Q9NXE4-6;Q9NXE4-8;Q9NXE4-9;Q9NXE4-10;Q9NXE4-7;Q9NXE4-5	SMPD4
21.0511	24.1481	20.2718	25.7128	26.1051	26.3844	4.24375	1.61849	0.015731	Q92537	SUSD6
26.2631	26.0336	25.8239	24.9841	25.2864	24.9097	-0.980122	2.33544	0.0157328	P23919;P23919-2	DTYMK
25.1006	24.8162	24.9933	25.598	26.0341	25.6617	0.794631	2.12203	0.0157405	Q16666-3;Q16666-2;Q16666;Q16666-6	IFI16
21.6589	20.9013	21.7234	22.3974	23.0559	22.6939	1.28787	1.77687	0.0157429	Q7Z5Q1-7;Q7Z5Q1-5;Q7Z5Q1-4;Q7Z5Q1-6;Q7Z5Q1-3;Q7Z5Q1;Q7Z5Q1-8;Q7Z5Q1-9	CPEB2
27.6641	27.7327	27.7099	26.7792	27.0353	26.5443	-0.915996	2.51321	0.0157447	O95817	BAG3
24.7431	24.8238	25.0845	23.7809	24.1124	23.9694	-0.929567	2.56405	0.0157487	Q9BX46;Q9H0Z9-2;Q9BX46-5;Q9BX46-2	RBM24;RBM38
23.0841	23.3764	22.7694	24.0883	24.2132	24.0702	1.04727	2.35391	0.0157494	Q13018;Q13018-2	PLA2R1
24.8885	25.3463	24.8773	24.0674	23.8184	24.0308	-1.06516	2.4529	0.0157506	P16870-2;P16870	CPE
24.1707	24.5002	24.2676	23.3484	22.5379	22.7727	-1.42653	2.27036	0.015752	Q9H3M7;Q9H3M7-2	TXNIP
23.6624	23.8055	24.0377	24.4962	24.6614	24.4761	0.709355	2.33397	0.0157521	Q5QJE6	DNTTIP2
24.3973	24.4845	24.6648	25.597	26.4177	25.6044	1.35753	2.05946	0.0157531	P46013;P46013-2	MKI67
22.104	22.0139	21.6677	23.0775	22.6212	22.8549	0.922681	2.10356	0.0157538	Q9HBL0	TNS1
24.5138	24.469	23.7785	25.5491	25.6765	25.7021	1.38878	2.33603	0.0157542	P40189;P40189-3	IL6ST
26.7993	27.0736	26.5701	25.7475	26.0386	25.9879	-0.889678	2.18678	0.0157554	P51798;P51798-2	CLCN7
29.4655	29.0774	29.2132	28.4145	28.3456	28.4351	-0.853648	2.72825	0.015756	O43504	LAMTOR5
20.9272	20.3565	21.1011	22.0495	21.9025	21.9567	1.17461	2.16508	0.0157578	Q9HB58-6;Q9HB58-5;Q9HB58-3;Q9HB58-7;Q9HB58;Q9HB58-2	SP110
22.9358	24.0802	23.2651	21.8413	21.3519	20.0888	-2.33304	1.69795	0.0157582	Q6ZTI6;Q6ZTI6-2	FAM101A
26.5266	26.6009	26.3122	25.8612	25.5767	25.8132	-0.729525	2.38774	0.0157589	Q06481-3;Q06481-6;Q06481;Q06481-2;Q06481-5	APLP2
23.459	23.3826	23.5821	24.0537	24.0701	24.0217	0.573919	3.18022	0.0157622	Q8IXB1;Q8IXB1-2	DNAJC10
23.053	23.2963	23.5186	22.3755	22.668	22.3224	-0.833966	2.07743	0.0157655	O75151	PHF2
22.0068	21.6823	22.071	22.7106	23.1688	22.9089	1.0094	2.31163	0.0157667	O95071-2;O95071	UBR5
22.856	22.8835	22.6208	21.6566	21.6278	22.2302	-0.948547	1.94896	0.0157677	Q9H6U6-2;Q9H6U6;Q9H6U6-3;Q9H6U6-8;Q9H6U6-7;Q9H6U6-6	BCAS3
21.7917	22.1906	21.9634	21.1933	21.3704	21.2073	-0.724897	2.31009	0.0157785	Q9H0Q0	FAM49A
24.6865	24.527	24.7008	24.1498	24.1424	24.1045	-0.505864	3.03757	0.0157808	Q96DH6;Q96DH6-2;Q96DH6-3	MSI2
23.5598	23.5765	23.654	23.1051	22.9324	22.9456	-0.602406	3.18434	0.0157808	Q9BV23	ABHD6
28.0809	27.9982	28.0822	27.3724	27.056	27.4751	-0.752613	2.36456	0.0157838	O00264;O00264-2	PGRMC1
22.3501	22.0739	22.2938	20.7457	20.857	21.5568	-1.18611	1.94384	0.0157855	P09038-2;P09038-3;P09038-1;P09038	FGF2
23.2191	22.9646	23.2189	23.9149	24.5979	24.6664	1.25886	2.10929	0.0157856	P42229-2;P42229	STAT5A
25.1198	24.7324	24.5075	25.6114	26.1138	25.8734	1.07965	2.02746	0.0157869	P61009	SPCS3
27.821	27.8648	27.707	28.3922	28.3753	28.2086	0.527764	2.66469	0.0157888	Q07954	LRP1
20.3216	20.1606	20.1464	24.2339	21.5425	24.534	3.22728	1.55912	0.0157905	Q9BUN8-2;Q9BUN8	DERL1
27.2623	27.2201	26.9768	27.8293	27.9534	28.1641	0.829203	2.48232	0.0157908	P61026	RAB10
26.4746	26.8071	26.2592	27.5062	27.6279	27.5054	1.03285	2.48365	0.0157917	P02795;P13640-2;P13640	MT2A;MT1G
21.7417	21.9988	21.459	20.7724	20.8018	21.0622	-0.854352	2.03705	0.0157925	Q9C0B1	FTO
24.5413	24.0879	24.5121	25.5706	25.2873	25.4799	1.06551	2.49345	0.0157946	O95864;O95864-3;O95864-4;O95864-2	FADS2
24.5866	24.4023	24.7289	25.3313	25.4622	25.7898	0.955137	2.34506	0.0157957	Q9UN86	G3BP2
23.3415	23.1388	23.1103	22.298	22.4601	22.0739	-0.919527	2.63206	0.0157979	Q13873;Q13873-2	BMPR2
25.3188	25.2688	25.0674	25.7876	25.9158	26.1594	0.735918	2.27819	0.0158007	Q8IWJ2	GCC2
24.5233	24.456	24.8587	23.7721	23.7203	23.8479	-0.832546	2.51609	0.0158009	Q9H8H3	METTL7A
23.042	22.7755	23.061	24.0372	23.5418	23.9361	0.878848	2.11465	0.015805	Q9NWM8	FKBP14
22.3879	22.1937	21.9694	22.8103	23.0761	23.1043	0.813187	2.2207	0.0158079	Q96CN9	GCC1
25.8478	25.6404	25.4318	23.8517	24.0173	24.0709	-1.66	3.57462	0.0158095	Q9UBR2	CTSZ
28.3202	28.4172	28.0704	28.9063	28.9683	28.9531	0.673274	2.5175	0.0158123	P42892-4;P42892-3;P42892;P42892-2	ECE1
28.4012	28.4609	28.3235	28.822	28.8102	28.8193	0.42194	3.34316	0.0158134	Q15084-3;Q15084;Q15084-4;Q15084-5;Q15084-2	PDIA6
25.6452	25.799	26.0467	26.5387	27.2127	26.9676	1.07603	2.03035	0.0158149	O14737	PDCD5
21.9646	21.8304	21.1541	22.8564	23.5901	24.5918	2.02971	1.64729	0.0158156	O14879	IFIT3
22.8722	22.6995	22.1444	21.2707	21.4453	21.3787	-1.20716	2.23201	0.0158169	P12277	CKB
23.9052	24.4761	23.6876	23.0636	23.0177	22.8429	-1.04824	1.8936	0.0158173	Q92743	HTRA1
22.8171	22.9943	22.8148	22.2486	22.1797	21.9343	-0.75447	2.59101	0.0158182	Q9UN67;Q9Y5E1	PCDHB10;PCDHB9
24.4766	24.1875	24.2614	24.9725	25.1374	24.9803	0.721559	2.67616	0.0158239	Q92692-2	PVRL2
21.4187	21.322	20.7685	22.0587	22.3756	22.1068	1.01065	1.96106	0.0158244	Q9H813;Q9H813-2	TMEM206
25.3628	25.2689	25.4156	26.2621	25.9237	25.9344	0.690937	2.35814	0.015827	P51153	RAB13
23.4581	23.6503	23.6114	24.6332	25.5757	24.9807	1.48987	2.21417	0.0158329	Q9ULW0;Q9ULW0-2	TPX2
25.1933	25.3611	25.0984	24.5934	24.4486	24.6721	-0.646242	2.51523	0.0158351	P21980;P21980-2	TGM2
25.0543	24.955	25.0004	26.2408	25.8006	25.7596	0.930413	2.39459	0.0158351	P36269;P36269-3;P36269-2	GGT5
23.6494	23.728	23.7856	22.7219	23.0604	22.9262	-0.81813	2.81879	0.0158374	O95081;O95081-2	AGFG2
21.2606	21.3376	20.455	21.9725	22.5193	22.4656	1.30143	1.76504	0.015838	Q9H0R5;Q9H0R5-4	GBP3
23.2256	23.3757	23.2146	24.0953	23.8919	24.1674	0.779591	2.87722	0.01584	Q9NX62	IMPAD1
24.4019	24.5098	24.1665	23.612	23.3213	23.7442	-0.800279	2.11783	0.0158408	Q5VST6;Q5VST6-2	ABHD17B
23.2855	23.6136	23.0902	22.5533	22.2559	22.4584	-0.907223	2.17166	0.0158409	Q9NTK5;Q9NTK5-3;Q9NTK5-2	OLA1
26.5631	26.7833	26.4319	25.9556	25.8985	25.9237	-0.666822	2.51929	0.0158431	Q16864;Q16864-2	ATP6V1F
22.383	22.2904	22.5905	21.25	21.2333	21.7499	-1.01021	2.20995	0.0158471	P06276	BCHE
23.8461	24.2669	24.3958	23.3094	23.3683	22.9833	-0.949333	2.01126	0.0158502	Q86SK9-2;Q86SK9	SCD5
22.8856	22.8729	22.7569	23.5948	23.8899	23.5097	0.826305	2.60218	0.0158532	Q8N5A5-2;Q8N5A5-3;Q8N5A5	ZGPAT
22.2739	22.2986	21.8724	22.9692	22.8983	22.8644	0.762315	2.24078	0.0158533	Q8NDF8-5;Q8NDF8;Q8NDF8-3;Q8NDF8-4;Q8NDF8-2	PAPD5
19.4639	20.8017	20.2357	22.1697	21.7307	22.0658	1.82168	1.94769	0.0158571	Q9NZQ7;Q9NZQ7-3;Q9NZQ7-2	CD274
21.6071	21.652	21.8774	22.4169	22.6167	23.0521	0.983073	2.0593	0.0158623	P26572	MGAT1
22.3748	22.3053	21.9797	20.0415	20.9873	21.2383	-1.46424	1.72302	0.0158627	O43520	ATP8B1
24.312	24.3601	24.4204	23.6993	23.743	23.9523	-0.565944	2.59442	0.015866	Q6ZSJ8	C1orf122
23.587	23.6622	23.6453	22.3664	22.9583	22.5809	-0.996281	2.33208	0.0158696	O75157-2;O75157	TSC22D2
22.8387	22.7976	23.1038	22.2673	21.9318	21.7223	-0.939559	2.14565	0.0158696	Q01459	CTBS
20.0056	20.5789	20.8214	21.533	22.0409	21.6346	1.2675	1.9357	0.0158714	Q9BX10-4;Q9BX10;Q9BX10-2	GTPBP2
24.6938	24.6472	24.8076	23.7405	24.0832	23.506	-0.939653	2.24277	0.015874	Q6ZMZ3;Q6ZMZ3-2;Q6ZMZ3-3	SYNE3
23.1	22.7691	23.1808	23.8477	23.9562	24.0496	0.934535	2.59608	0.0158743	Q9BQE4	VIMP
28.4678	28.4825	28.2901	27.8445	27.6169	27.88	-0.632992	2.44882	0.015876	P62879	GNB2
23.634	23.7943	23.8834	23.2135	23.0083	23.0375	-0.684142	2.66932	0.015879	O14519;O14519-2	CDK2AP1
23.2919	23.6001	23.1946	22.5902	22.5095	22.7298	-0.7524	2.2581	0.0158798	O75874	IDH1
22.7257	23.024	23.1315	22.2745	22.3213	22.2654	-0.673329	2.27101	0.0158875	Q12873-2;Q12873;Q12873-3	CHD3
20.4361	20.5406	20.6397	22.3458	21.6966	21.5334	1.31977	2.17888	0.0158897	Q0VF96;Q0VF96-2	CGNL1
26.0815	25.3187	25.7412	26.9671	27.1664	26.6146	1.20224	1.93154	0.0158897	Q9NV96;Q9NV96-2;Q9NV96-3	TMEM30A
23.3935	22.5859	23.2052	21.9629	21.4944	21.6506	-1.35893	2.07922	0.0158905	Q53FA7;Q53FA7-2	TP53I3
23.6014	23.7096	23.5434	23.0819	23.1968	23.0722	-0.501181	2.8683	0.0158914	O14972;O14972-2	DSCR3
26.0464	25.8953	25.6492	25.1893	25.1366	25.1135	-0.717165	2.43282	0.0158984	Q9UM54-6;Q9UM54-5;Q9UM54-2;Q9UM54-4;Q9UM54-1;Q9UM54	MYO6
22.9237	22.3164	22.4613	23.3309	23.8862	23.7255	1.08036	1.92641	0.015902	O00622	CYR61
25.6982	25.6197	25.4208	24.9136	24.7727	24.9189	-0.711201	2.76162	0.0159041	Q13557-8;Q13557-10;Q13557;Q13557-6;Q13557-11;Q13557-12;Q13557-5;Q13557-4	CAMK2D
23.9767	24.0312	23.9167	24.6662	24.5087	24.8512	0.700485	2.59086	0.0159053	Q86YS6	RAB43
24.9276	25.0105	24.796	24.2153	24.0575	24.4012	-0.686714	2.37141	0.0159064	P30041	PRDX6
22.9348	22.7662	22.5715	21.3756	20.3972	21.3491	-1.71684	2.14737	0.015916	P58005;P58005-4;P58005-3	SESN3
21.4936	20.9627	21.2221	21.9439	22.1886	22.0324	0.828829	2.0946	0.0159168	Q5VZE5;Q5VZE5-2	NAA35
26.9126	26.7133	26.5236	25.9049	25.7504	25.9931	-0.833721	2.48279	0.0159241	P11117	ACP2
21.96	21.794	21.8852	22.3825	22.6984	22.5867	0.676123	2.53645	0.0159265	Q6ZW31-2;Q6ZW31	SYDE1
23.1232	23.6508	23.793	24.7886	24.4536	24.4588	1.04468	1.9672	0.015927	Q9NZM5	GLTSCR2
25.4813	25.7098	25.3964	24.7848	24.8762	24.9268	-0.666566	2.54121	0.0159273	P04083	ANXA1
20.871	20.7584	21.5745	22.3508	23.9258	22.8341	1.96892	1.68363	0.015928	Q9NRL2-2;Q9NRL2	BAZ1A
22.99	23.2512	23.4953	21.8638	22.4153	21.6563	-1.26705	2.0322	0.0159368	Q9Y6K1;Q9Y6K1-2	DNMT3A
26.3031	25.9015	26.1457	26.9875	26.8931	26.8863	0.805577	2.57375	0.0159389	P26038	MSN
25.4601	25.1408	24.89	25.9792	26.1579	25.9308	0.858994	2.06405	0.0159423	O43493;O43493-5;O43493-3;O43493-7;O43493-4	TGOLN2
23.1178	22.2612	22.9955	24.6009	26.1233	24.6085	2.31938	1.81072	0.015944	Q8N370;Q8N370-3;Q8N370-4;Q8N370-2	SLC43A2
23.2897	23.5278	23.7941	22.7681	22.7583	22.7814	-0.767911	2.20533	0.0159541	Q8IXI2-4;Q8IXI2;Q8IXI2-5;Q8IXI2-2;Q8IXI2-7;Q8IXI2-3	RHOT1
22.8513	22.474	22.4026	23.4586	23.3667	23.3313	0.809554	2.30506	0.0159558	Q58DX5;Q58DX5-2	NAALADL2
24.8975	24.8743	24.912	25.9129	25.505	25.5442	0.759406	2.36369	0.0159563	Q9P2B2	PTGFRN
24.7162	24.4191	24.4656	26.1196	25.9099	25.9954	1.47462	3.73874	0.0159615	P30825	SLC7A1
23.8125	24.1411	23.9284	24.6527	24.5046	24.7209	0.665374	2.34674	0.0159679	P08240;P08240-2	SRPR
23.8347	23.813	23.3584	24.7771	24.5206	24.5442	0.945256	2.24028	0.0159683	Q9UG63;Q9UG63-2	ABCF2
25.1988	24.9477	25.2182	26.1905	26.0858	25.7924	0.901302	2.43901	0.0159737	Q9NYP7-2;Q9NYP7	ELOVL5
26.1019	25.7479	25.8727	26.9801	26.9171	26.5689	0.914533	2.28927	0.015976	P08195-2;P08195-3;P08195;P08195-4	SLC3A2
20.6844	21.55	20.0821	22.2531	23.071	22.5168	1.84149	1.70474	0.0159803	P13995;P13995-2	MTHFD2
25.3209	25.3135	25.5429	26.1518	26.1101	25.9268	0.670476	2.55447	0.0159852	O15523;O15523-2	DDX3Y
25.7115	25.9441	25.5988	26.7369	26.3875	26.538	0.802677	2.30081	0.0159854	Q9Y4I1;Q9Y4I1-2	MYO5A
21.5018	21.6504	21.3948	23.0122	23.0798	24.3077	1.95094	1.98677	0.0159909	P78423	CX3CL1
23.7193	23.7093	23.6246	23.2492	23.0514	23.2048	-0.515867	2.81421	0.0159936	Q7Z2K6	ERMP1
23.1996	23.1905	22.915	22.2851	22.3417	22.4935	-0.728237	2.53647	0.016	O15211;O15211-2	RGL2
21.6893	21.7014	22.0106	24.6463	24.5407	24.1694	2.65173	3.9197	0.016	Q03405-2;Q03405;Q03405-3	PLAUR
25.7881	25.7659	25.8033	24.6738	24.4986	25.2471	-0.979284	1.90752	0.0160062	Q13509;Q13509-2	TUBB3
26.7612	26.7388	26.8363	26.12	26.3042	26.3168	-0.531755	2.79033	0.0160066	O76070	SNCG
20.8058	21.7877	23.3523	25.3449	25.1152	24.581	3.03174	1.75982	0.016008	Q9UL63;Q9UL63-2	MKLN1
24.13	24.3173	23.8497	23.2689	22.7464	22.9617	-1.10669	2.2551	0.0160088	P14543;P14543-2	NID1
29.8601	29.8185	29.9188	30.3122	30.518	30.5502	0.594374	2.75586	0.0160146	Q9UJF2-2;Q9UJF2	RASAL2
23.3276	23.358	23.1044	22.6764	22.2364	22.2916	-0.861809	2.24244	0.0160148	Q6V0I7;Q6V0I7-3;Q6V0I7-2	FAT4
23.4615	23.6868	23.3724	22.25	22.476	22.9003	-0.964766	1.98016	0.0160193	Q9BRA2	TXNDC17
23.2212	22.934	23.2915	23.716	23.9972	23.8608	0.709119	2.18781	0.0160309	Q96DZ1;Q96DZ1-3;Q96DZ1-2	ERLEC1
23.3171	23.4349	23.6436	24.2458	24.1774	24.0859	0.704439	2.57333	0.0160314	Q9NQT5;Q9NQT5-2	EXOSC3
24.5442	24.8656	24.592	25.3072	25.4804	25.3985	0.728074	2.54029	0.0160318	Q99613;Q99613-2;B5ME19	EIF3C;EIF3CL
26.6321	26.5096	26.493	25.9124	26.0642	26.0764	-0.52724	2.81175	0.0160329	P09493-9	TPM1
26.3717	26.5265	26.2132	25.7215	25.5937	25.6255	-0.723605	2.74234	0.016044	P06396-2;P06396-4;P06396	GSN
22.4382	22.1065	23.0957	20.7295	20.8421	21.448	-1.54024	1.86455	0.016044	Q6UWY0	ARSK
23.7313	22.8998	23.3226	24.9325	24.811	24.2948	1.3615	1.93154	0.0160444	Q9NZM1-3	MYOF
24.4366	23.8566	24.2022	24.9149	25.2513	25.5328	1.06785	1.91492	0.0160452	P43490	NAMPT
22.2286	22.4276	21.2456	20.3731	20.7457	20.4259	-1.45235	1.71422	0.0160556	Q9P0K1-5;Q9P0K1-2;Q9P0K1;Q9P0K1-4;Q9P0K1-3	ADAM22
23.9553	24.2405	23.45	24.9338	25.4004	24.9012	1.19655	1.87932	0.0160594	Q5T9L3-2	WLS
28.2311	28.1843	28.2028	28.7569	28.7926	28.6295	0.520253	3.27269	0.0160637	P67809	YBX1
23.3572	23.3741	23.2031	22.8088	22.3363	22.4096	-0.793244	2.14573	0.0160711	P23229-4;P23229-2;P23229-9;P23229-6;P23229-5;P23229-3;P23229;P23229-7	ITGA6
28.1573	28.4406	28.0108	27.3961	27.4025	27.5126	-0.765827	2.36117	0.0160734	Q99538-3;Q99538-2;Q99538	LGMN
23.8253	23.6999	23.6881	24.3236	24.4437	24.2213	0.591787	2.79377	0.0160742	P48634;P48634-3;P48634-2;P48634-4	PRRC2A
25.5069	25.535	25.2362	24.7538	24.6464	24.6835	-0.731448	2.72526	0.0160793	Q9HB90	RRAGC
25.8632	26.0997	26.0328	26.4671	26.5829	26.5558	0.536697	2.61908	0.0160805	Q86UE4	MTDH
19.5463	21.4062	21.2232	23.1247	24.77	23.3083	3.00909	1.72556	0.0160846	Q9NQW6;Q9NQW6-2	ANLN
21.5493	22.168	21.8855	22.6851	22.9019	22.7475	0.910547	2.05984	0.016086	Q9NVX2	NLE1
26.657	26.3701	26.2892	25.2695	25.3862	25.7486	-0.970683	2.22228	0.0160958	Q9BXP2	SLC12A9
24.8176	24.7353	24.5112	25.2474	25.3636	25.2875	0.611432	2.47804	0.0160971	O94992	HEXIM1
24.9064	25.1315	24.7812	25.9982	25.7388	25.7112	0.876375	2.50956	0.0160995	P00533	EGFR
22.1517	22.0267	22.2076	22.6137	22.7251	22.6683	0.54037	3.00975	0.0161041	Q9BYI3-3;Q9BYI3	FAM126A
22.819	22.1085	22.9275	21.1146	20.3308	21.5472	-1.62081	1.67824	0.0161054	P00813	ADA
26.9464	26.6119	26.7584	25.8429	26.1573	25.944	-0.790822	2.38452	0.0161065	P45880;P45880-2;P45880-1	VDAC2
22.9782	23.1545	22.7808	22.1466	22.3771	22.2539	-0.711956	2.30564	0.0161126	P46108;P46108-2	CRK
24.6551	24.1066	23.975	23.2258	22.9457	23.0045	-1.18689	2.20799	0.0161148	P09619	PDGFRB
23.552	23.5588	23.6568	24.2897	24.23	24.6538	0.801942	2.3753	0.0161156	Q9BZQ6-2;Q9BZQ6	EDEM3
26.5586	26.1018	26.3237	28.172	28.317	28.0017	1.83552	3.47903	0.0161165	P50479;P50479-2	PDLIM4
28.0445	27.8179	28.0107	27.0506	27.1533	27.3896	-0.759909	2.46154	0.016117	O00560;O00560-3	SDCBP
21.8575	21.8763	22.1284	22.5215	22.9608	23.0695	0.896517	2.04575	0.0161232	Q8IVT5;Q8IVT5-2;Q8IVT5-3;Q8IVT5-4	KSR1
21.2448	21.2765	20.3841	22.4624	22.1325	22.4034	1.36431	1.93513	0.0161341	P20749	BCL3
23.5122	23.674	23.381	22.6393	22.2555	22.8077	-0.954917	2.18229	0.0161356	Q96IG2-2;Q96IG2	FBXL20
22.7786	22.6447	22.6546	23.2673	23.5906	23.5399	0.773268	2.67731	0.0161361	P19525;P19525-2	EIF2AK2
23.7863	23.521	23.6884	24.3929	24.3173	24.2257	0.64677	2.67868	0.0161371	Q96C57	C12orf43
23.7976	23.5047	23.531	24.2915	24.2585	24.2613	0.659364	2.65997	0.0161467	Q9H488	POFUT1
20.156	20.6624	21.7213	22.4996	23.8259	23.9808	2.58883	1.76743	0.0161484	O43353;O43353-2	RIPK2
26.0686	26.2391	25.7095	25.1836	25.1256	25.2712	-0.81225	2.13264	0.0161494	P09936	UCHL1
25.5287	25.6037	25.689	24.9458	24.6203	24.9147	-0.780231	2.62827	0.0161504	Q9UBQ0;Q9UBQ0-2	VPS29
26.3607	26.4267	26.2248	26.8787	26.8782	27.0231	0.58923	2.81514	0.0161642	P60866;P60866-2	RPS20
22.5396	23.368	23.1091	24.2999	24.0355	24.47	1.2629	1.994	0.016166	P21506	ZNF10
25.8659	25.7875	25.6891	24.7672	24.2558	25.0045	-1.10501	2.08619	0.0161679	Q13162	PRDX4
27.7568	27.7872	27.6138	28.3239	28.2906	28.4479	0.634853	3.04546	0.0161727	P46782	RPS5
26.0121	25.8924	26.1324	25.3016	25.4654	25.3926	-0.625742	2.7619	0.0161779	P46937-6;P46937-7;P46937;P46937-9;P46937-5;P46937-3;P46937-2;P46937-8;P46937-4	YAP1
25.1717	25.354	25.1283	23.8874	24.4548	23.5866	-1.24172	2.03353	0.01618	Q9Y250;Q9Y250-2;Q9Y250-3;Q9Y250-5;Q9Y250-4	LZTS1
23.8673	23.9739	23.8928	23.4209	23.3185	23.2495	-0.581725	3.21937	0.0161863	Q9UQ80;Q9UQ80-2	PA2G4
24.6344	24.9891	25.1774	23.3169	24.0501	23.7561	-1.22596	2.00192	0.0161944	O00483	NDUFA4
26.3479	26.2814	26.1084	25.2516	25.6161	25.5338	-0.778703	2.39082	0.0161966	Q9NP58-4;Q9NP58	ABCB6
27.6211	27.4168	27.2835	28.1073	28.1058	28.1208	0.670849	2.61815	0.0161989	Q9Y520-4;Q9Y520-5;Q9Y520;Q9Y520-7;Q9Y520-6;Q9Y520-3;Q9Y520-2	PRRC2C
23.4889	23.5622	23.7658	24.4798	25.3122	24.7139	1.22965	2.03293	0.0162093	P49454	CENPF
24.39	24.0996	23.8952	25.1281	24.879	25.0568	0.892987	2.28137	0.0162118	P23458	JAK1
23.8045	23.8359	23.8361	23.0455	22.5275	22.2528	-1.21689	2.19516	0.0162222	P55285;P55285-2	CDH6
22.4203	23.6348	22.4612	24.8892	24.7335	24.2897	1.79869	1.83448	0.0162247	Q7KYR7;Q7KYR7-5;Q7KYR7-1;Q7KYR7-3	BTN2A1
24.3645	24.177	24.1272	23.4473	23.4076	23.679	-0.711611	2.51324	0.0162273	P68036;P68036-3;P68036-2;A0A1B0GUS4	UBE2L3
19.8598	21.8944	21.1578	23.328	23.5135	23.1985	2.37601	1.77377	0.0162299	P60880;P60880-2	SNAP25
24.8702	24.4513	24.474	23.7805	23.6583	23.502	-0.951565	2.41585	0.0162342	P42702	LIFR
25.4182	25.0493	25.458	24.0404	24.3821	24.5158	-0.995719	2.1799	0.0162408	Q9BXS4	TMEM59
23.3475	23.3033	22.8589	22.3101	22.3472	22.2562	-0.865366	2.26453	0.0162552	Q12765;Q12765-2;Q12765-3	SCRN1
24.5437	24.6193	24.7137	26.1533	25.341	25.8323	1.14997	2.05237	0.0162581	P08648	ITGA5
21.3056	20.9975	21.3786	22.1465	22.1894	21.9532	0.869108	2.49372	0.0162584	Q9Y6V7	DDX49
21.283	21.15	20.9748	22.0141	23.095	22.6196	1.44025	1.94149	0.016261	Q6ZS17-2;Q6ZS17;Q6ZS17-3;Q6ZS17-4	FAM65A
21.3488	21.0139	21.3595	22.3837	22.0458	22.1052	0.937481	2.43367	0.0162709	Q9UER7;Q9UER7-3;Q9UER7-2;Q9UER7-4;Q9UER7-5	DAXX
24.5123	24.8699	25.0275	25.9405	25.6652	25.6544	0.950155	2.21921	0.0162724	P23497-4	SP100
26.1841	26.1589	26.1117	27.499	27.3141	27.2817	1.21336	4.16411	0.0162745	P06756-3;P06756;P06756-2	ITGAV
25.4309	25.071	25.1698	26.06	26.0783	25.8494	0.772008	2.39368	0.0162857	Q13443;Q13443-2	ADAM9
23.2248	23.2687	23.2533	22.7747	22.6617	22.7736	-0.512231	3.68481	0.0162946	Q9BVS4;Q9BVS4-2	RIOK2
25.8826	25.6791	25.539	24.9616	24.7433	24.9487	-0.815682	2.58094	0.0163311	Q14849-2;Q14849-3;Q14849	STARD3
23.6208	23.4793	23.8963	21.1011	22.497	21.2802	-2.03934	1.95872	0.0163677	Q5T0B9	ZNF362
25.9361	26.9015	26.0562	21.3567	21.5362	20.5188	-5.1607	3.53301	0.0163902	Q01130;Q01130-2	SRSF2
24.7435	25.002	24.7728	25.6504	25.4605	25.6248	0.739148	2.73058	0.0164045	Q5T3F8;Q5T3F8-3;Q5T3F8-2	TMEM63B
22.0016	21.6931	22.4027	24.4808	24.3107	24.1901	2.29473	3.30566	0.0164356	O94813-3;O94813-2;O94813	SLIT2
25.5629	25.7079	25.5369	25.1395	25.0639	24.8904	-0.571294	2.48471	0.0164793	Q5KU26	COLEC12
24.1413	24.1257	23.8388	24.5598	24.908	24.8379	0.733267	2.1446	0.0165046	Q15437	SEC23B
23.3857	23.1736	23.2871	22.7671	22.7905	22.5788	-0.570017	2.48273	0.0165758	O15231-3;O15231-2	ZNF185
23.356	23.3627	23.2256	22.0551	21.7797	21.7842	-1.44176	3.84764	0.0166	P46527	CDKN1B
23.3917	23.3264	23.1647	23.7647	23.9186	24.0491	0.616568	2.35647	0.0166012	Q92974-3;Q92974-2;Q92974	ARHGEF2
21.6984	21.4278	21.254	22.1476	22.0929	22.2276	0.695992	2.17185	0.0167006	Q9UGR2	ZC3H7B
21.0241	21.0968	20.8851	22.242	21.5619	22.339	1.04564	1.84416	0.0167069	Q9Y2L9-2;Q9Y2L9;Q9Y2L9-3	LRCH1
25.386	25.4002	25.1452	24.4999	24.8239	24.5881	-0.673172	2.21253	0.0167256	Q16647	PTGIS
21.2323	20.8055	20.6049	21.7955	21.6333	21.9804	0.922146	1.92615	0.0167322	Q9BRZ2;Q9BRZ2-2	TRIM56
25.8623	26.0036	25.4952	25.0061	24.8828	25.113	-0.786403	2.04809	0.0167508	P62942	FKBP1A
20.7991	21.045	21.3407	21.731	21.9883	21.91	0.814788	2.02475	0.0167576	Q9NSI2-2;Q9NSI2	FAM207A
21.9612	22.0414	22.0813	22.4665	22.8873	22.8616	0.710518	2.14087	0.0167667	Q5VU43-13;Q5VU43-2;Q5VU43-6;Q5VU43-7;Q5VU43-3;Q5VU43;Q5VU43-4	PDE4DIP
22.4915	22.1276	22.4586	24.2059	23.9605	24.2468	1.77849	3.57661	0.0167677	Q9BV36-2;Q9BV36;Q9BV36-4;Q9BV36-3;Q9BV36-5	MLPH
23.1166	23.1923	23.0434	22.5194	22.7001	22.6372	-0.498518	2.72909	0.0167759	P10155;P10155-3;P10155-5;P10155-4	TROVE2
24.2961	24.3307	24.0087	23.5285	23.3689	23.6624	-0.691893	2.19008	0.016783	O60353-2;O60353	FZD6
22.3085	22.7507	22.5866	23.2418	23.1983	23.2417	0.678669	2.19352	0.0167917	Q9UNQ2	DIMT1
30.6615	30.912	30.9149	29.8186	30.3049	29.7447	-0.873404	1.96071	0.0168012	P16403	HIST1H1C
23.0075	23.2043	23.2256	22.6105	22.2135	22.4981	-0.705105	2.17003	0.0168085	O15484	CAPN5
22.877	23.1676	22.764	23.6329	23.5506	23.8663	0.74707	2.08993	0.0168167	P82094;P82094-2	TMF1
24.589	24.1435	24.4456	23.6589	23.6354	23.7701	-0.704517	2.16095	0.0168265	Q9UKK9	NUDT5
21.8005	22.372	22.4904	21.0969	20.8048	21.4083	-1.11766	1.81437	0.0168341	Q5T2D3	OTUD3
25.9153	25.963	25.842	26.4681	26.338	26.32	0.468573	2.88246	0.0168418	Q9UBS4	DNAJB11
23.8113	23.3037	23.4741	22.5563	22.8834	22.3784	-0.923644	1.93128	0.0168598	P78314;P78314-3;P78314-4	SH3BP2
21.7701	23.2212	22.1841	23.9337	23.865	24.2014	1.60825	1.65266	0.016867	Q93073-2;Q93073	SECISBP2L
23.284	23.2457	23.4575	22.2065	22.3673	22.8085	-0.868347	1.97783	0.0168855	Q15126	PMVK
25.3676	25.2633	25.0472	25.9786	25.94	26.5134	0.917939	1.93871	0.0169113	Q96A49	SYAP1
24.8114	24.5124	24.5638	23.9213	23.9623	24.1286	-0.625146	2.29728	0.0169318	O00499-9;O00499-10;O00499-7;O00499-8;O00499-4;O00499-6;O00499-11;O00499-3;O00499-2;O00499-5;O00499	BIN1
22.6311	22.6347	22.511	23.9118	23.8802	24.1299	1.38165	4.00928	0.0169388	Q460N5;Q460N5-4;Q460N5-1;Q460N5-3	PARP14
21.66	21.3168	21.6012	20.6731	20.7538	21.0054	-0.715237	2.09687	0.0169884	Q8NFX7;Q8NFX7-2;Q8NFX7-3	STXBP6
27.1941	27.3154	26.8421	26.2205	26.4456	26.4231	-0.754132	2.04501	0.017013	Q8N4L2	TMEM55A
21.1167	21.4132	21.4264	21.9556	22.9206	22.9604	1.29343	1.70506	0.0170377	Q6IQ26-2;Q6IQ26	DENND5A
22.9241	23.1105	22.9038	23.4495	23.8502	23.6628	0.674687	2.14592	0.0170613	Q5T7V8;Q5T7V8-3;Q5T7V8-4;Q5T7V8-2	GORAB
24.8032	24.2261	24.9938	25.7919	25.5291	25.7104	1.00278	1.83462	0.0170624	Q8IYB1	MB21D2
27.8889	27.8981	27.5794	27.1194	27.0676	27.2654	-0.637967	2.21622	0.0170857	Q9H3Z4;Q9H3Z4-2	DNAJC5
22.6145	21.6492	19.7352	23.8487	24.4639	24.1468	2.82015	1.50832	0.0170872	P28300	LOX
23.2883	23.607	22.8736	24.2442	24.2998	24.0764	0.950544	1.88708	0.0170904	P05997	COL5A2
22.9185	22.8921	22.3684	23.833	23.5286	23.5043	0.89566	1.90016	0.0170951	Q8WZ73;Q8WZ73-3;Q8WZ73-2	RFFL
26.2886	26.8465	26.3455	27.3343	27.4054	27.2397	0.832935	1.97767	0.0171059	P10620;P10620-2	MGST1
23.6953	23.6787	23.3795	23.0101	22.8817	22.5882	-0.757861	2.02754	0.0171102	P19438;P19438-2;P19438-3	TNFRSF1A
23.9596	23.5406	23.5287	24.3777	24.5885	25.0257	0.987624	1.84776	0.0171121	Q6P996-4;Q6P996-5;Q6P996;Q6P996-3	PDXDC1
22.6637	22.6379	22.5023	21.4227	21.4968	21.4609	-1.14117	4.51455	0.0171134	Q6NSJ0	KIAA1161
27.3738	26.5972	27.0854	26.0767	26.1002	26.0169	-0.954199	1.85812	0.0171198	P21796	VDAC1
25.163	24.7111	24.3807	23.8934	23.6571	23.7324	-0.990655	1.85503	0.0171311	Q9H6Y7	RNF167
30.0897	30.0461	29.8997	30.9044	30.4795	30.6978	0.682089	2.1363	0.0171347	Q15907;Q15907-2	RAB11B
25.1202	25.1644	24.6759	24.1283	24.1049	24.3363	-0.797029	2.00574	0.017137	Q9BWD1;Q9BWD1-2	ACAT2
21.0937	22.4019	20.9838	23.1095	23.0658	23.1096	1.60183	1.6097	0.0171509	Q9BW61	DDA1
25.1704	25.3598	25.1252	25.6847	25.9477	26.0438	0.673599	2.19048	0.0171563	Q9NP72;Q9NP72-2;Q9NP72-3	RAB18
26.0805	26.2974	25.919	27.1842	26.8195	26.7183	0.808367	1.97106	0.0171593	Q8TAD8	SNIP1
24.3099	24.1704	24.1204	25.8184	24.8969	25.1973	1.10394	1.78613	0.017162	P20020-6;P20020;P20020-4;P20020-1;P20020-5;P20020-2	ATP2B1
25.595	25.875	25.744	26.2676	26.3093	26.2294	0.530771	2.49171	0.0171751	P18031	PTPN1
22.6047	22.6987	22.7005	23.4769	23.113	23.2671	0.617743	2.30455	0.0171817	Q99959-2;Q99959	PKP2
28.129	29.0798	29.3476	27.6048	26.272	27.1306	-1.84972	1.58084	0.0171839	P16104;Q96QV6	H2AFX;HIST1H2AA
23.9724	23.9698	23.6511	24.5152	24.6796	24.4232	0.674896	2.17868	0.0171871	Q7L2H7;Q7L2H7-2	EIF3M
24.5674	23.8942	24.368	25.0954	25.1607	25.1793	0.868607	1.90345	0.0171994	O75190;O75190-3;O75190-2;O75190-4	DNAJB6
21.939	22.0418	21.684	22.4128	22.7365	22.6999	0.728133	2.10479	0.0172071	O14933;O14933-2	UBE2L6
28.7003	28.8021	28.2886	27.9552	27.5214	27.6885	-0.875289	1.91324	0.0172086	O75348	ATP6V1G1
21.4801	21.1885	20.7272	22.5357	22.4201	21.9008	1.15363	1.76698	0.0172123	P78356;P78356-2	PIP4K2B
26.3077	26.2614	26.0396	25.7176	25.4706	25.6128	-0.602531	2.27561	0.0172135	Q9UEY8-2;Q9UEY8	ADD3
23.0909	23.2911	22.5619	24.2643	23.8362	23.9101	1.02226	1.79855	0.0172238	Q9NZV1	CRIM1
23.8932	23.7847	23.6329	22.948	23.2255	23.2167	-0.640169	2.24827	0.0172375	Q96AQ6;Q96AQ6-2;Q96AQ6-3	PBXIP1
22.67	22.9604	22.3785	21.8795	21.5533	21.9345	-0.880573	1.89047	0.0172377	Q99829	CPNE1
23.0737	23.488	23.0394	22.4062	22.3604	22.586	-0.749512	2.02851	0.0172482	Q9Y2V2	CARHSP1
24.3317	24.086	23.1023	22.5806	22.488	22.1435	-1.436	1.6444	0.017262	P50453	SERPINB9
21.6837	21.555	21.5243	20.7689	20.8514	21.1519	-0.663585	2.20286	0.0172628	Q8N2R8	FAM43A
24.2015	23.8225	23.9855	23.1604	23.4591	22.9725	-0.805821	1.9644	0.0172727	P36897;P36897-2;P36897-3	TGFBR1
25.0126	24.9586	24.7861	22.9815	22.8435	23.3063	-1.87531	3.59158	0.0172917	Q9HAT2;Q9HAT2-2	SIAE
27.0032	26.9259	26.7656	26.3013	26.3927	26.436	-0.521593	2.53499	0.0172973	Q9NUM4	TMEM106B
24.6456	24.3468	24.3733	23.275	23.7968	23.7549	-0.846339	1.92932	0.0173219	Q15036-2;Q15036	SNX17
26.1999	25.7583	25.7535	25.2539	25.1262	25.1504	-0.727099	2.04685	0.017324	P17302	GJA1
23.5949	24.1645	23.4767	22.6947	22.9585	22.7767	-0.935404	1.84084	0.0173799	Q96ME1-4;Q96ME1-2;Q96ME1	FBXL18
30.2431	30.6146	29.991	29.5336	29.3585	29.4758	-0.826932	1.92955	0.0174042	Q9NVJ2	ARL8B
23.8703	23.5236	24.1016	22.8125	23.1113	22.3797	-1.06403	1.76679	0.0174286	P28799;P28799-3;P28799-2	GRN
23.7684	23.8864	23.535	24.331	24.3202	24.6223	0.694529	2.08108	0.0174556	Q8IW50;Q8IW50-7;Q8IW50-2	FAM219A
26.224	26.0542	25.8976	24.266	24.3527	24.545	-1.67067	3.73869	0.0174737	Q9UHL4	DPP7
25.8028	25.6232	25.5565	25.1558	24.966	25.1638	-0.565638	2.35118	0.0174798	P08758	ANXA5
23.4153	23.6498	23.6832	22.9646	22.9581	23.1177	-0.569311	2.34178	0.0175042	Q9UBX3;Q9UBX3-2	SLC25A10
23.9044	23.2781	22.4779	20.3301	22.0427	20.1382	-2.38312	1.50436	0.0175286	Q92562	FIG4
23.1257	23.1468	22.8754	23.6724	23.5694	23.9145	0.669453	2.11965	0.0176033	Q15643;Q15643-2	TRIP11
21.5261	20.6655	21.2556	23.8943	24.1042	23.7615	2.77096	3.27554	0.0176596	P26022	PTX3
23.9798	25.2081	23.8056	22.8504	22.4739	22.8743	-1.59828	1.59384	0.0177072	Q01105	SET
19.7517	21.3809	21.2573	22.3226	22.9584	22.7238	1.87162	1.55157	0.0177317	Q96KP6;Q96KP6-2;Q96KP6-3	TNIP3
23.2039	22.4795	22.7735	21.4808	21.3226	22.094	-1.18648	1.70377	0.0177562	P22304;P22304-3;P22304-2	IDS
25.2632	25.3613	25.2139	24.762	24.906	24.7862	-0.461388	2.75627	0.0177851	O95772-2	STARD3NL
21.4847	22.4216	22.3822	21.1085	20.2854	20.7301	-1.3882	1.63593	0.0178097	Q7L591-3;Q7L591;Q7L591-2;Q7L591-4	DOK3
25.9756	25.6622	25.5941	23.3158	23.5449	23.8383	-2.17767	3.4673	0.0178495	P61970	NUTF2
21.9129	21.7006	23.1832	20.6029	20.8452	20.3864	-1.65409	1.57832	0.0179312	Q12860;Q12860-2	CNTN1
21.6077	21.8657	21.5223	20.8913	21.1642	21.0234	-0.63892	2.10049	0.0179471	Q9HC38-2;Q9HC38	GLOD4
22.3804	22.7032	22.4267	21.0268	21.8335	21.6281	-1.00729	1.73457	0.0179709	O15235	MRPS12
24.6568	24.8707	24.5484	25.2382	25.2067	25.2592	0.542719	2.31788	0.0179789	Q15154;Q15154-2;Q15154-4	PCM1
28.0497	28.3543	28.4236	27.4731	27.3993	27.7715	-0.727913	1.96655	0.0179947	Q99623;Q99623-2	PHB2
30.1854	30.1268	29.9998	29.6021	29.236	29.5686	-0.635095	2.10107	0.0180026	Q14108	SCARB2
28.6696	28.9254	28.7097	27.9055	28.2502	28.1986	-0.650134	2.08477	0.0180186	O43813	LANCL1
24.7802	25.0579	24.849	25.3421	25.5409	25.4908	0.562258	2.26676	0.0180264	O95249;O95249-2	GOSR1
25.4784	25.6162	25.2527	26.1697	25.9473	26.2997	0.689778	2.02156	0.0180426	Q9C004	SPRY4
29.7859	29.9352	29.7591	28.0924	28.0491	28.3889	-1.64993	3.78978	0.0180435	Q8IV08	PLD3
24.6325	24.696	24.9774	23.6523	24.2606	23.6442	-0.916278	1.78641	0.0180502	Q8NF91;Q8NF91-8	SYNE1
24.2578	24.0441	24.2065	24.5986	24.6645	24.7021	0.485586	2.61778	0.0180521	Q5JPE7-2;Q5JPE7;P69849;Q5JPE7-3	NOMO2;NOMO3
23.3558	23.6513	23.3936	24.2066	23.96	24.0391	0.601628	2.15666	0.0180525	P48723	HSPA13
22.5186	23.0892	22.4377	21.6496	21.3341	21.9533	-1.03616	1.72236	0.0180666	P06132	UROD
25.0945	25.0698	25.3437	25.6513	25.6982	25.785	0.542179	2.31738	0.0180762	Q14696	MESDC2
22.4714	22.2094	22.1687	20.7663	20.6116	21.6768	-1.26495	1.66618	0.0180769	P28161-2;P28161	GSTM2
25.1717	24.9891	24.649	24.1092	24.2315	24.2821	-0.729016	1.97008	0.0180907	P29401;P29401-2	TKT
22.6319	22.0155	21.9075	21.372	21.0626	21.2512	-0.956371	1.76931	0.0181148	Q9Y2Y6	TMEM98
23.0237	23.3542	23.2048	23.837	23.679	23.8696	0.600932	2.23149	0.0181286	Q9Y2P8	RCL1
21.9026	22.0947	21.8374	23.0396	22.5468	22.5731	0.774919	1.91853	0.018139	Q96SM3	CPXM1
26.5009	26.5227	26.3941	26.8797	26.8489	26.8976	0.402828	3.1721	0.0181534	Q9UP95;Q9UP95-2;Q9UP95-3;Q9UP95-6;Q9UP95-7	SLC12A4
23.5484	22.9463	23.1351	22.1315	21.9106	22.5553	-1.01079	1.75362	0.0181563	Q13576;Q13576-3;Q13576-2	IQGAP2
21.2527	21.2909	21.4452	20.372	20.8282	20.0987	-0.896652	1.81446	0.0181633	Q5T3J3	LRIF1
23.5034	23.309	23.4606	23.8909	23.8399	23.9332	0.463664	2.69351	0.0181808	P54259	ATN1
23.6208	22.9491	23.1964	20.9129	20.1106	22.2969	-2.14862	1.48964	0.0181877	Q96MW1;Q96MW1-2	CCDC43
21.3899	21.409	21.5189	21.8971	22.1924	21.9343	0.568649	2.30724	0.0181986	Q96AE7	TTC17
26.5337	26.3245	26.2369	25.8914	25.4129	25.4618	-0.776327	1.93885	0.0182054	Q8IY95-2;Q8IY95	TMEM192
25.0251	25.3028	25.006	26.0072	25.6718	25.7026	0.682568	2.04693	0.0182121	Q14699	RFTN1
24.2336	23.887	23.8332	23.3061	23.4064	23.1355	-0.701916	2.0417	0.0182234	P57737-3	CORO7
27.9557	27.8959	27.6344	27.222	27.2453	27.3104	-0.569427	2.29453	0.01823	Q96BM9	ARL8A
26.1402	26.3126	25.964	25.6558	25.4508	25.4299	-0.626806	2.14497	0.0182366	P35611-2;P35611-6;P35611;P35611-3;P35611-4;P35611-5	ADD1
24.971	24.9454	24.9635	22.9933	23.1979	23.4511	-1.74587	3.71609	0.0182418	O00462	MANBA
20.8002	22.9811	23.2177	24.6509	24.8124	24.9518	2.47204	1.47969	0.0182483	P00973;P00973-2;P00973-4;P00973-3	OAS1
22.6659	22.1886	22.5467	23.0513	23.2784	23.3388	0.755733	1.96503	0.0182547	Q9HB20	PLEKHA3
22.9225	23.1926	22.9499	22.2923	22.5161	22.4843	-0.590768	2.22655	0.0182611	Q643R3	LPCAT4
27.5254	27.8507	28.0942	26.4074	27.1922	26.4714	-1.13309	1.70675	0.0182732	Q71UI9;P0C0S5;Q71UI9-4;Q71UI9-2;Q71UI9-3	H2AFV;H2AFZ
21.9325	21.1237	21.4741	22.5946	22.3732	22.4632	0.966916	1.78567	0.0182795	Q93063;Q93063-3;Q93063-2	EXT2
23.8393	23.1393	23.1411	22.4446	22.3479	22.4802	-0.949023	1.79775	0.0183043	P11362-2;P11362-6;P11362-20;P11362-4;P11362-21;P11362-14;P11362;P11362-19;P11362-7;P11362-5;P11362-3;P11362-13;P11362-11;P11362-9;P11362-12;P11362-10;P11362-8	FGFR1
22.7059	22.7616	22.6227	23.154	23.6233	23.3233	0.670162	2.02652	0.0183529	Q9UGN5-2;Q9UGN5	PARP2
21.0814	20.3925	20.4392	21.9341	22.4818	21.4328	1.3119	1.60063	0.018377	Q13103	SPP2
22.7978	23.1289	22.3545	22.0099	21.6781	21.7168	-0.958802	1.74583	0.018401	P52788;P52788-2	SMS
26.8795	27.0739	26.9334	29.0358	29.4335	28.8371	2.13988	3.49929	0.0184444	P01889	HLA-B
24.0286	24.0403	23.942	23.4624	23.1589	23.554	-0.611875	2.11303	0.0186085	P20908;P20908-2	COL5A1
23.152	23.4723	23.2938	23.8817	23.7867	23.8763	0.542195	2.28793	0.0186132	Q16637-4;Q16637-2;Q16637-3;Q16637	SMN1
20.0115	20.3606	19.9268	21.921	20.8406	22.4977	1.65345	1.51728	0.0186324	Q5C9Z4	NOM1
22.9716	23.1809	22.8076	23.824	23.4774	23.7035	0.681559	1.99749	0.0186373	Q7L804;Q7L804-2	RAB11FIP2
22.2293	22.1367	22.1596	23.698	24.1482	23.991	1.77053	3.71166	0.0186517	O43663-2;O43663-4;O43663;O43663-3	PRC1
22.8086	22.5942	22.5243	23.0782	23.297	23.3086	0.585531	2.17088	0.0186564	Q16706	MAN2A1
23.0972	22.5484	22.6832	20.8181	21.6491	21.9404	-1.30708	1.59966	0.018658	Q13867	BLMH
24.317	24.5819	24.4896	24.9466	24.9571	24.9489	0.488022	2.48385	0.0186615	Q15738	NSDHL
23.96	23.6974	24.0186	25.1227	24.4102	24.857	0.904633	1.76704	0.0186804	P56199	ITGA1
23.4838	23.4118	23.013	22.2401	22.602	22.6415	-0.808325	1.84941	0.0186857	Q9UJ70;Q9UJ70-2	NAGK
22.6998	22.3564	22.677	23.2877	23.1789	23.1018	0.611748	2.114	0.0187045	Q96Q45-2;Q96Q45;Q96Q45-5;Q96Q45-3	TMEM237
24.7839	24.6855	24.4517	25.29	25.1122	25.294	0.591715	2.16539	0.01871	P98194;P98194-2;P98194-4	ATP2C1
24.0015	24.2589	24.2917	23.5988	23.7049	23.6328	-0.538527	2.28929	0.0187196	Q9BSF4	C19orf52
24.0557	22.7839	23.1624	21.8612	21.5768	22.2497	-1.43811	1.55936	0.0187287	P10586-2;P10586	PTPRF
26.9222	27.1307	26.8064	28.0886	27.6391	27.5455	0.804679	1.85577	0.0187344	P80723;P80723-2	BASP1
22.0652	21.668	22.0296	20.2678	21.2472	20.8654	-1.12744	1.64817	0.0187436	Q9NX94;Q9NX94-2	WBP1L
24.7449	24.6145	24.7203	25.3859	25.5732	25.1086	0.662704	2.03378	0.0187588	O60828-5;O60828-4;O60828-2;O60828	PQBP1
23.6819	23.7701	23.3896	21.8689	21.5254	21.556	-1.96376	3.60743	0.0188636	O75509	TNFRSF21
23.5706	23.1482	22.9787	22.4843	22.5302	22.2008	-0.827403	1.81324	0.0190241	Q9ULK5	VANGL2
23.4317	23.2446	23.4485	23.7984	23.8723	24.0142	0.520027	2.3337	0.0190483	Q7KZI7-16;Q7KZI7-15	MARK2
25.898	26.2508	26.1109	25.5571	25.4454	25.5594	-0.565925	2.17992	0.0190657	Q5EB52;Q5EB52-2;Q5EB52-3	MEST
24.9851	24.7783	24.831	25.2612	25.473	25.5562	0.565314	2.20288	0.0190726	Q14008-2;Q14008;Q14008-3	CKAP5
24.4439	24.2314	24.5812	26.2354	26.5504	26.7166	2.08199	3.55393	0.0190805	P19838-2;P19838;P19838-3	NFKB1
23.1689	23.3192	22.5732	20.478	22.2249	20.5141	-1.94813	1.45928	0.0190898	Q6UXK5	LRRN1
25.478	25.6366	25.6452	25.0438	25.2128	25.0214	-0.493963	2.43115	0.0190969	P15923-2;P15923;P15923-3	TCF3
26.4004	26.3765	26.3723	26.824	26.7102	26.7255	0.370147	3.26397	0.0191139	P62701	RPS4X
24.1342	24.1459	23.7462	23.3504	23.2917	23.4373	-0.648984	2.03228	0.0191213	Q9ULC4-3;Q9ULC4;Q9ULC4-2	MCTS1
21.7571	21.6195	21.4555	22.1014	22.8263	22.9097	1.00178	1.67961	0.0191307	Q01804;Q01804-5;Q01804-3	OTUD4
26.9238	27.0783	26.8104	27.4049	27.4197	27.4362	0.482779	2.45744	0.0191381	P02649	APOE
26.9476	26.7264	26.6058	26.1367	26.2849	26.0732	-0.594992	2.13712	0.0191458	P05067;P05067-11;P05067-8;P05067-9;P05067-7;P05067-6;P05067-4;P05067-5;P05067-3;P05067-10	APP
24.9835	25.0501	25.2719	24.0666	24.6343	23.9662	-0.879456	1.75587	0.0191547	Q8WXH0;Q8WXH0-2	SYNE2
22.0941	22.5679	22.0427	21.5512	21.5228	21.42	-0.736954	1.89401	0.0191624	O60245;O60245-2	PCDH7
28.6526	28.8608	28.7565	29.5352	29.1645	29.3794	0.603064	2.09375	0.0191788	Q15836	VAMP3
22.8287	22.3793	22.566	23.3419	23.1146	23.3988	0.693769	1.94219	0.019203	A1A4S6	ARHGAP10
23.9068	24.0737	23.6114	25.5049	24.7297	24.6388	1.09379	1.63188	0.019214	Q8N3V7-2;Q8N3V7-3;Q8N3V7	SYNPO
26.3809	26.6707	26.4986	26.9983	27.0424	27.0067	0.499049	2.37192	0.0192381	P61247	RPS3A
25.9647	25.7575	25.4181	26.7871	26.4347	26.3786	0.819998	1.79743	0.0192622	P48681	NES
25.7279	25.9664	26.0147	20.3537	18.6585	20.8897	-5.93571	3.02706	0.0193023	Q9UIU6	SIX4
24.8568	24.8234	25.1569	23.9024	24.4411	24.1681	-0.775122	1.83457	0.019345	Q96EI5;Q96EI5-2	TCEAL4
23.4227	23.3738	23.7512	22.68	22.5907	23.031	-0.748681	1.85607	0.0194115	Q9NVT9	ARMC1
23.5512	23.3305	23.4711	23.8896	23.9694	24.1911	0.565776	2.15636	0.0194357	P23381;P23381-2	WARS
25.1975	25.333	25.1972	25.6178	25.7336	25.87	0.497869	2.3579	0.0195019	Q96HE7	ERO1L
20.4966	20.829	21.071	22.902	22.7952	22.8692	2.05661	3.57761	0.0195294	P42830	CXCL5
21.3275	20.8686	21.0819	23.2558	23.2578	23.3732	2.20291	4.04373	0.0195455	Q9H939;Q9H939-2	PSTPIP2
26.2483	25.9138	26.3004	25.3866	25.5637	25.6007	-0.637135	2.00452	0.0196119	Q9UBP0-3;Q9UBP0;Q9UBP0-4;Q9UBP0-2	SPAST
22.6713	22.5583	22.5075	23.7194	23.785	23.8146	1.19395	4.54369	0.0197619	Q9BZQ8	FAM129A
27.6141	27.4039	27.082	28.2676	28.0812	27.9712	0.739985	1.85458	0.0199702	P21127;P21127-8;P21127-3;P21127-2;P21127-6;P21127-9;P21127-10;P21127-12;P21127-4;P21127-5	CDK11B
24.5857	24.6087	24.4671	23.9835	24.0262	24.2046	-0.482442	2.40549	0.019995	Q96LJ7	DHRS1
21.8591	21.4812	21.4461	23.4918	23.4255	23.6727	1.93455	3.66459	0.02	Q8NFT2-3;Q8NFT2-2;Q8NFT2	STEAP2
22.3901	22.1803	22.1491	24.3274	24.0646	24.3235	1.99867	4.18706	0.02	Q96CP6-2;Q96CP6-3;Q96CP6	GRAMD1A
19.7156	21.3422	20.8698	25.9336	26.8596	26.8627	5.90938	3.30043	0.0200741	P04179;P04179-4;P04179-2	SOD2
23.6244	23.4501	23.2978	22.6656	23.002	22.4963	-0.736144	1.85695	0.0200743	Q9BYT3;Q9BYT3-2	STK33
22.3542	22.9918	23.0053	22.0721	21.7059	21.8547	-0.90622	1.71171	0.0200991	Q9BRJ7;Q9BRJ7-2	NUDT16L1
23.2234	23.4761	23.4459	24.8346	24.9751	25.0669	1.57705	3.95029	0.0202439	O60488-2;O60488	ACSL4
24.2118	23.4067	23.8263	20.8902	20.7821	20.3776	-3.1316	3.43927	0.0203077	Q9NSA3	CTNNBIP1
23.0073	22.5126	22.8802	23.5663	23.5686	23.3645	0.699756	1.89544	0.0204099	Q9Y3A6;Q9Y3A6-2	TMED5
25.6458	25.2048	25.2839	25.9466	26.2838	26.6466	0.914167	1.70183	0.0204351	P40261	NNMT
26.5166	26.7042	26.4364	24.4804	24.6386	24.7821	-1.9187	4.07939	0.0204528	P17050	NAGA
23.7351	22.6214	23.6378	24.6729	24.5765	24.4349	1.22997	1.5604	0.020492	Q8WUM9	SLC20A1
21.4247	20.7827	21.1613	23.8176	24.1288	23.5524	2.71003	3.38671	0.0204938	Q5TC84	OGFRL1
22.8798	20.8924	22.4006	20.2133	20.2084	20.1781	-1.85768	1.44183	0.0205172	Q9Y496	KIF3A
25.5349	25.4397	25.4799	24.8842	24.9318	24.3578	-0.760245	1.82381	0.0205425	P18065	IGFBP2
23.7273	23.4684	23.4903	24.324	24.3287	23.9745	0.647053	1.96721	0.0206241	O75534;O75534-2;O75534-4;O75534-3	CSDE1
22.3499	22.1482	22.0353	24.1613	24.264	24.6044	2.16545	3.73697	0.020625	P33908;P33908-2	MAN1A1
21.5721	21.2963	21.2997	23.3476	23.6	23.9151	2.23154	3.54124	0.02075	Q17RY0-2;Q17RY0	CPEB4
22.3232	22.4137	20.6176	23.4241	24.4436	23.5624	2.02521	1.41651	0.0207805	Q8NF64-3;Q8NF64-2;Q8NF64	ZMIZ2
24.0306	24.5437	24.3695	23.7706	23.0349	23.2252	-0.971011	1.65693	0.0208059	Q3SXM5;Q3SXM5-2	HSDL1
21.5085	20.5285	21.8888	22.7103	22.5118	22.7785	1.35831	1.51919	0.0208313	Q9H1Z4;Q9H1Z4-2	WDR13
20.0293	20.3483	20.7864	23.2595	23.1886	23.3752	2.88643	3.66364	0.0208462	Q9ULC5;Q9ULC5-3;Q9ULC5-4	ACSL5
23.3347	23.5222	23.8038	22.8225	23.0255	22.7079	-0.701573	1.88189	0.0208568	Q9NP66	HMG20A
22.9199	23.525	22.9142	24.3639	23.8873	23.9232	0.938409	1.67873	0.0208824	P24821;P24821-3;P24821-5;P24821-6	TNC
23.0225	22.8618	22.6154	22.0352	22.3412	22.1477	-0.658512	1.94543	0.020908	Q9Y5W9-2;Q9Y5W9	SNX11
23.1097	23.1558	23.0265	24.3736	24.365	24.2745	1.24038	4.82739	0.0209524	O60427	FADS1
23.7961	23.6315	23.692	22.0095	22.0616	22.3078	-1.5802	3.96466	0.0210127	Q9H4E5;Q9H4E5-2	RHOJ
23.3616	23.6119	23.6543	22.7085	23.1082	22.8443	-0.655574	1.93534	0.0211971	Q02252-2;Q02252	ALDH6A1
24.3306	24.5465	24.9642	23.1283	24.0211	23.1896	-1.16742	1.5666	0.0212229	Q96ME7;Q96ME7-3;Q96ME7-2	ZNF512
26.2958	25.7362	26.066	23.9253	23.9038	23.9051	-2.12129	3.70117	0.0212353	P35968	KDR
23.7201	23.7957	23.6754	23.3088	22.8668	23.1618	-0.617961	1.99538	0.0212364	P22413	ENPP1
21.0897	21.1409	20.8832	23.1975	23.3668	22.9933	2.14797	4.05743	0.0212444	O75144-2;O75144;O75144-3	ICOSLG
23.2444	23.0216	22.9988	20.6715	20.0901	20.572	-2.64373	3.7585	0.0212549	Q9HCL0-2;Q9HCL0	PCDH18
22.7005	23.1616	22.9168	20.5407	22.2679	20.7534	-1.73896	1.44367	0.0212621	Q9BQ04	RBM4B
25.5702	25.4165	25.241	23.6458	23.7497	23.8567	-1.65849	3.90318	0.0212821	P37173;P37173-2	TGFBR2
27.2254	27.1738	26.8873	28.1424	27.6141	27.8	0.756686	1.80857	0.021288	P98082;P98082-3;P98082-2	DAB2
23.861	23.9512	23.819	25.385	25.2066	25.237	1.39912	4.49449	0.0212903	Q5T5P2;Q5T5P2-3;Q5T5P2-7;Q5T5P2-2;Q5T5P2-10;Q5T5P2-9;Q5T5P2-8;Q5T5P2-6	KIAA1217
29.1334	28.9188	29.2981	28.5241	28.5704	28.5872	-0.556199	2.1232	0.0214818	Q66PJ3	ARL6IP4
24.7107	24.8244	24.7243	26.5022	26.2666	26.6206	1.71	3.99942	0.0215522	Q03518	TAP1
28.4893	28.4742	28.2348	26.7079	26.793	26.9259	-1.59045	3.97176	0.0215584	P16278;P16278-3;P16278-2	GLB1
22.9094	22.6969	22.3335	23.2423	23.6918	23.4707	0.821692	1.7444	0.0215719	Q9HD26;Q9HD26-2;Q9HD26-3	GOPC
23.7127	23.8151	21.1421	20.6001	20.3165	19.9187	-2.61153	1.36106	0.0216163	Q96F07-2;Q96F07	CYFIP2
26.1796	26.3859	26.6905	25.2534	25.8963	25.1881	-0.97271	1.64212	0.0216357	Q14980;Q14980-4;Q14980-3;Q14980-5	NUMA1
21.5707	21.9243	21.5584	23.6277	23.6862	23.5177	1.92607	3.92135	0.0216393	Q14114-4;Q14114;Q14114-2;Q14114-3	LRP8
25.1966	25.3898	25.437	24.8297	24.6466	24.9133	-0.544626	2.14204	0.0216423	Q8NBX0	SCCPDH
21.624	20.9623	20.5442	25.1065	24.8771	24.636	3.82969	3.43908	0.0216429	Q8WVQ1;Q8WVQ1-3;Q8WVQ1-2	CANT1
21.9923	21.9033	21.2556	21.0083	20.3211	20.6225	-1.0664	1.5993	0.0216618	O75051	PLXNA2
22.5909	22.5605	22.5864	21.8245	21.9837	22.2247	-0.568261	2.08482	0.0216683	Q9Y244	POMP
24.0171	23.3624	23.9189	20.6078	20.0896	20.6302	-3.32355	3.60361	0.02168	Q10571	MN1
23.0554	22.8037	22.554	23.5455	23.3594	23.7992	0.763647	1.77772	0.0216918	Q8WXA3;Q8WXA3-3;Q8WXA3-1	RUFY2
25.6868	25.5022	25.2448	24.4803	24.9861	24.6235	-0.781267	1.77496	0.0216943	Q9H3U5-3;Q9H3U5;Q9H3U5-2;Q9H3U5-5;Q9H3U5-6	MFSD1
23.7873	23.7283	23.7636	23.3177	23.3924	23.4526	-0.372142	3.02308	0.0217177	Q04206-2;Q04206;Q04206-3;Q04206-4	RELA
22.5756	21.5572	22.0772	20.6553	21.2779	20.6535	-1.20776	1.5459	0.0217205	Q9H0W9-2;Q9H0W9;Q9H0W9-4;Q9H0W9-3	C11orf54
25.916	25.8786	25.8964	26.2799	26.4263	26.6751	0.563427	2.08326	0.0217437	O76094;O76094-2	SRP72
21.6989	21.3406	22.0995	22.7077	22.7517	22.3912	0.903839	1.66645	0.0217545	P78332;P78332-2	RBM6
23.7529	23.8108	23.77	24.1797	24.5207	24.2439	0.536866	2.14513	0.0217804	Q969V3-2;Q969V3	NCLN
25.8704	25.8343	25.6971	23.6049	24.0025	24.0223	-1.92403	3.7196	0.0218421	Q9Y2E5;Q9Y2E5-2	MAN2B2
27.9691	27.8676	27.7684	26.3651	26.3129	26.4971	-1.47672	4.30058	0.0218788	P42785;P42785-2	PRCP
27.8452	27.6474	27.5114	28.2023	28.13	28.2993	0.542549	2.12404	0.0219691	P23142-4	FBLN1
24.4285	23.9184	24.124	25.2056	24.8948	24.7342	0.787887	1.75085	0.0219952	O60563	CCNT1
20.3358	21.5099	21.825	25.9208	25.962	25.8173	4.67646	3.29583	0.022	P0DJI8	SAA1
28.1071	27.9497	27.8535	26.1137	26.2664	26.3372	-1.73104	4.20107	0.0220364	P07686	HEXB
22.311	22.345	22.151	20.7416	20.7699	20.6357	-1.55328	4.55381	0.0221224	O43597	SPRY2
24.1704	23.4682	23.936	26.7262	26.384	26.3963	2.64396	3.45005	0.0221333	O00592-2;O00592	PODXL
22.9692	23.1347	22.8905	23.3786	23.7039	23.6537	0.580587	2.02417	0.0222007	Q8NBL1	POGLUT1
28.519	28.527	28.098	27.8124	27.4852	27.729	-0.705795	1.82627	0.022227	P21281	ATP6V1B2
25.4281	26.3489	26.039	26.9183	26.8164	27.005	0.974574	1.61644	0.0222533	P29590;P29590-5;P29590-9;P29590-4;P29590-14;P29590-10	PML
21.8797	20.929	21.9958	23.3629	22.613	22.7773	1.31625	1.49551	0.0222796	Q9P2E3;Q9P2E3-2	ZNFX1
25.1912	24.7953	24.5361	20.6168	23.8723	20.3582	-3.22508	1.31704	0.0222877	O43854-2;O43854	EDIL3
25.2266	25.1666	25.2531	25.539	25.7294	25.6285	0.416857	2.62953	0.022306	Q8NFQ8	TOR1AIP2
23.8776	23.4477	23.689	22.964	23.0945	23.1303	-0.608533	1.97608	0.0223325	Q8WTV0-4;Q8WTV0-2;Q8WTV0-5;Q8WTV0;Q8WTV0-3	SCARB1
23.2659	23.5222	22.728	22.0468	22.1983	22.4619	-0.936366	1.62459	0.0223505	P09960;P09960-4;P09960-2;P09960-3	LTA4H
23.5946	23.3106	23.2571	24.7029	24.0865	24.0199	0.882336	1.66445	0.0223549	Q92508	PIEZO1
22.6895	22.2998	22.2851	20.9467	21.9169	20.9075	-1.16778	1.51704	0.0223603	Q76N32;Q76N32-2	CEP68
25.8218	25.6129	25.4981	26.5325	26.2563	26.1131	0.656333	1.8724	0.0223721	P51159;P51159-2	RAB27A
20.8447	21.2446	20.5882	23.3764	23.6454	23.4519	2.59871	3.63432	0.0223729	Q14213	EBI3
26.7646	26.8641	26.3299	25.9202	25.6536	26.0525	-0.777404	1.73931	0.0223766	Q9Y287	ITM2B
23.4466	22.8036	22.9536	22.2191	22.4225	22.1567	-0.801815	1.72468	0.0223812	Q9NQ84;Q9NQ84-2	GPRC5C
23.9786	23.2568	23.2653	24.6044	24.3527	24.2929	0.916471	1.62682	0.0223861	P78324-4;P78324	SIRPA
27.7141	28.0422	27.8037	29.0567	28.3938	28.582	0.824148	1.69743	0.0223981	Q6NZI2;Q6NZI2-2	PTRF
23.0066	23.5496	23.0606	22.5599	22.2003	22.4956	-0.786959	1.73236	0.0224028	Q04760;Q04760-2	GLO1
23.6427	23.8515	23.441	24.1906	24.224	24.5163	0.665241	1.87345	0.0224075	Q9HAS0	C17orf75
23.2167	22.4137	23.3339	20.8993	21.3402	22.2235	-1.50041	1.43849	0.022412	Q15052-2;Q15052	ARHGEF6
20.6574	22.3929	20.4162	22.7119	23.2694	23.2784	1.93109	1.38567	0.0224242	Q96BZ8	LENG1
24.2199	23.872	23.914	23.3785	23.1352	23.5124	-0.659897	1.87782	0.0224291	Q9P000;Q9P000-2	COMMD9
20.509	20.311	20.7661	22.0558	21.3884	21.1768	1.01168	1.57207	0.0224304	Q68CQ4	DIEXF
21.7097	21.3877	21.8865	23.7079	23.6985	23.583	2.00183	3.72306	0.0224324	O94851-4;O94851-6;O94851-2	MICAL2
24.0662	23.9124	23.8047	23.2907	23.3757	22.7647	-0.784085	1.72397	0.022438	O75937	DNAJC8
29.6769	29.7159	29.6095	28.5721	29.0004	29.2024	-0.742474	1.77079	0.0224504	Q9BVA1	TUBB2B
22.1669	22.4015	22.785	23.3964	23.3044	23.0451	0.797464	1.72737	0.0224554	Q9H9Y2	RPF1
23.135	22.9762	22.8239	23.969	23.5416	23.5142	0.696576	1.80619	0.0224562	P53365;P53365-3;P53365-2	ARFIP2
23.1456	23.3095	23.3875	23.6875	23.7802	23.7314	0.452159	2.39481	0.022464	O00566	MPHOSPH10
27.2466	26.6395	26.9606	25.9513	26.2003	26.3323	-0.787618	1.71444	0.0224821	Q92820	GGH
22.0072	20.931	22.1167	23.1289	23.0865	22.7039	1.28816	1.4855	0.0224901	Q9Y639-1;Q9Y639;Q9Y639-3;Q9Y639-4;Q9Y639-5	NPTN
22.8471	22.6973	22.3708	25.1047	25.5467	25.2149	2.65038	3.784	0.0225833	P29279;P29279-2	CTGF
23.563	23.2494	23.0329	23.9678	23.9184	23.9118	0.650892	1.86414	0.0226682	Q8N3F8	MICALL1
22.573	22.7663	22.7415	22.0584	21.8667	22.3085	-0.615757	1.91468	0.0226697	Q8WX92;Q8WX92-2	NELFB
28.0647	27.9263	27.8554	27.1481	27.5641	27.0129	-0.707098	1.79147	0.0226943	P50995-2;P50995	ANXA11
26.1799	26.2751	26.17	25.507	25.7106	25.846	-0.520462	2.12616	0.0226957	O60493;O60493-2;O60493-4;O60493-3	SNX3
23.5358	23.1955	23.2643	22.4156	22.5554	22.8998	-0.708225	1.78905	0.0227216	Q8WZA0;Q8WZA0-2	LZIC
27.9488	31.3061	31.357	20.6167	20.1878	20.2858	-9.84055	3.01134	0.0227397	A8MVW0	FAM171A2
23.056	22.7637	22.9091	23.3287	23.692	23.5051	0.598966	1.94861	0.0227477	Q9P270	SLAIN2
23.1762	22.6672	23.114	20.7713	20.5463	20.6851	-2.31821	3.74468	0.0227586	P52951	GBX2
24.508	24.7933	24.6375	24.2141	24.1765	24.1301	-0.47268	2.27311	0.0228474	C9JLW8	FAM195B
23.8597	23.7102	23.8525	24.1684	24.2775	24.4331	0.485555	2.22758	0.0228734	O75179-2;O75179;O75179-7;O75179-6;O75179-4	ANKRD17
22.3532	22.3693	22.1935	22.8415	22.6484	22.8615	0.478465	2.25345	0.0228995	Q9NPR2;Q9NPR2-2	SEMA4B
20.5471	20.4676	20.5599	22.1729	21.9073	22.1878	1.56444	4.08853	0.0230556	Q9Y547	HSPB11
20.6685	21.0025	20.8027	22.753	22.6714	22.6167	1.85578	4.22351	0.0230638	Q14162-2;Q14162;Q14162-4;Q14162-5;Q14162-3	SCARF1
23.6802	23.5071	23.3711	23.9283	24.0968	24.0979	0.521511	2.10469	0.0230759	Q9NZ52;Q9NZ52-2;Q9NZ52-4;Q9NZ52-3	GGA3
23.695	24.0223	23.9983	24.6654	24.4138	24.4187	0.594095	1.94194	0.023102	Q14692	BMS1
24.769	24.7227	24.4406	23.9694	24.2034	23.7777	-0.660601	1.83595	0.0231283	Q9H6X2-5;Q9H6X2;Q9H6X2-4;Q9H6X2-6;Q9H6X2-2;Q9H6X2-3	ANTXR1
24.6435	24.62	24.6586	25.011	25.2855	25.0478	0.474099	2.26387	0.0231545	Q16543	CDC37
23.3729	23.2526	23.5515	24.971	25.0604	25.0189	1.62442	4.24571	0.0231579	P05161	ISG15
23.2864	23.2415	23.2253	22.5804	22.8489	22.8563	-0.489237	2.21128	0.0231809	O00139-2	KIF2A
25.4247	25.0853	25.0334	22.3884	22.9874	22.54	-2.54249	3.5125	0.0233803	Q86TG7-2;Q86TG7	PEG10
20.0463	20.6243	19.6391	23.8006	23.7949	24.255	3.84693	3.5408	0.0235652	O75881	CYP7B1
25.4506	25.0933	25.3623	24.4789	24.8602	24.6476	-0.639828	1.84746	0.0236637	O15075;O15075-2	DCLK1
24.5879	24.7668	24.5601	25.0059	25.4487	25.4995	0.679742	1.79496	0.0236902	Q10471	GALNT2
20.3597	19.0358	20.6011	25.2053	25.2005	24.6242	5.01112	3.17719	0.0237143	Q15025;Q15025-4;Q15025-3;Q15025-2;Q15025-7;Q15025-8;Q15025-5;Q15025-6	TNIP1
21.2702	21.2654	21.6653	20.5973	20.8916	20.7636	-0.649473	1.83648	0.0237169	Q9UI08-4;Q9UI08;Q9UI08-3;Q9UI08-5;Q9UI08-2	EVL
24.2429	23.764	24.1762	23.3038	23.4067	23.5023	-0.656785	1.82656	0.0237435	Q9NP74;Q9NP74-2;Q9NP74-3	PALMD
22.8941	22.8755	22.8215	21.0012	22.3438	20.7876	-1.48619	1.41921	0.0237469	O95185;O95185-2	UNC5C
22.6523	22.8818	22.2355	22.0436	21.2002	21.174	-1.11722	1.50809	0.0237703	P20594	NPR2
26.765	26.3922	26.3689	27.1203	27.1491	27.028	0.590442	1.94088	0.0237738	Q969E2;Q969E2-2;Q969E2-3	SCAMP4
27.093	27.455	27.4247	26.6622	26.6349	26.8722	-0.601099	1.9163	0.0237971	P49585	PCYT1A
24.4231	24.0244	24.2099	23.7296	22.6598	22.5738	-1.23138	1.46778	0.0238214	Q9BPZ3	PAIP2
21.872	21.8092	21.9157	22.4805	22.3034	22.2123	0.466431	2.27762	0.0238239	Q9BSQ5-4;Q9BSQ5;Q9BSQ5-2;Q9BSQ5-3	CCM2
22.8824	22.9408	23.2329	22.1505	22.601	22.1463	-0.719369	1.74571	0.023848	Q9C0I1-3;Q9C0I1-2;Q9C0I1	MTMR12
21.2402	22.4767	22.3773	20.9292	20.7427	20.0395	-1.46098	1.41632	0.0238747	O75554-2;O75554	WBP4
24.3685	24.0368	24.5277	23.2847	23.2558	23.8376	-0.851604	1.63331	0.0239015	P43234	CTSO
23.7393	23.7213	23.5455	23.2703	23.1319	23.2689	-0.44503	2.35121	0.024049	Q15334	LLGL1
23.8194	23.1218	23.4298	25.8763	25.8851	25.8939	2.42811	3.56205	0.024058	O60462-3;O60462-2;O60462	NRP2
22.969	23.0096	22.9576	23.4723	23.5828	23.2904	0.469747	2.25	0.0240758	Q96HQ2;Q96HQ2-2	CDKN2AIPNL
26.7679	26.7492	27.0597	25.8123	26.4428	25.9115	-0.80339	1.66238	0.0246541	P42167;P42167-2	TMPO
23.8279	23.9044	23.4858	22.7053	23.17	23.1212	-0.740534	1.7128	0.0248479	O43583	DENR
22.7793	22.1869	22.2965	21.4791	21.5936	21.8461	-0.781298	1.67695	0.0248756	Q86TN4-2;Q86TN4;Q86TN4-3;Q86TN4-4	TRPT1
23.8	23.0924	23.5585	22.4843	22.8349	22.646	-0.828543	1.63743	0.0250466	O94885	SASH1
21.2839	21.3949	20.599	22.1366	21.8821	21.9597	0.900222	1.58892	0.0251384	O15205	UBD
26.2971	26.3708	26.4004	26.9432	26.7612	26.7016	0.445884	2.316	0.0252026	P55081	MFAP1
29.2581	29.4146	29.7818	28.4968	28.9992	28.54	-0.806161	1.64599	0.0252304	P16401	HIST1H1B
26.5411	26.5543	26.4803	26.8658	27.2593	27.0628	0.537425	2.01134	0.0252527	P49257	LMAN1
24.0913	24.5497	24.1697	24.7622	25.0885	24.9904	0.67681	1.77358	0.0252583	P28838-2;P28838	LAP3
23.7402	23.8273	23.5834	24.1812	24.1544	24.1147	0.433137	2.37311	0.0252805	Q13438;Q13438-4;Q13438-5;Q13438-2;Q13438-7;Q13438-6;Q13438-3;Q13438-8	OS9
24.091	24.3907	24.2638	23.3191	23.8127	23.6109	-0.667618	1.78667	0.0252862	Q9UBQ7	GRHPR
22.4827	20.0788	22.3246	23.9835	23.802	23.6948	2.19807	1.31811	0.0253142	Q9H6H4	REEP4
26.0642	25.9663	25.8934	26.3252	26.3475	26.4052	0.384666	2.65973	0.0253581	P11047	LAMC1
26.9919	28.6356	27.3659	26.0674	26.3467	26.0622	-1.50571	1.38759	0.0253858	Q0VGL1	LAMTOR4
23.801	24.1057	24.2044	24.7079	24.6421	24.5099	0.582907	1.90817	0.0254136	P42696;P42696-2	RBM34
24.1924	23.5873	23.8062	24.506	24.5176	24.733	0.72359	1.70942	0.0254146	Q7Z4R8	C6orf120
27.064	27.0731	26.8643	28.1479	27.5543	27.5779	0.759577	1.67861	0.0254414	O95425-4;O95425-2	SVIL
30.0563	30.3472	30.1393	30.6627	30.6457	30.9436	0.569719	1.93017	0.0254423	P11021	HSPA5
24.2884	24.0713	24.1142	24.528	24.6098	24.6268	0.430246	2.38119	0.0254693	Q6Y7W6-4;Q6Y7W6-5;Q6Y7W6;Q6Y7W6-3	GIGYF2
21.6443	22.4387	22.1674	19.7403	21.1542	20.9195	-1.47879	1.39133	0.02547	Q9Y4X4;Q9Y4X4-3;Q9Y4X4-2	KLF12
22.6963	23.013	22.9951	23.5049	23.6037	23.3206	0.57494	1.91691	0.025494	Q9Y2H0-3;Q9Y2H0;Q9Y2H0-1	DLGAP4
23.4307	23.6874	23.8102	23.0037	23.1795	23.0818	-0.554452	1.97039	0.0254973	Q96KQ7;Q96KQ7-2	EHMT2
24.7827	24.6889	25.0223	25.3382	25.2796	25.4789	0.534263	2.00631	0.0255217	Q9Y3E5	PTRH2
24.1175	24.5763	24.8624	23.1737	23.9248	23.4124	-1.01513	1.51305	0.0255731	P17026	ZNF22
24.1865	24.0711	24.1943	23.5744	23.691	23.8267	-0.453285	2.26103	0.0256009	P36969-2;P36969	GPX4
25.3589	25.363	25.4666	24.8037	24.8664	25.0902	-0.476068	2.14787	0.0256699	Q9Y4P8-4;Q9Y4P8	WIPI2
24.6139	24.5243	24.3619	24.8653	25.1366	25.031	0.510962	2.04087	0.0256972	Q6PKG0	LARP1
23.8486	23.7117	23.6639	22.8214	23.3802	22.9997	-0.674304	1.74815	0.025702	Q7Z4W1	DCXR
26.483	26.4031	26.189	26.8409	26.7903	26.8391	0.465027	2.18808	0.0257247	P01024	C3
21.0578	21.9084	20.8423	22.7888	23.6359	22.1353	1.58387	1.36327	0.0257296	P54826	GAS1
24.5433	23.5267	24.492	25.3445	25.2077	25.2223	1.07081	1.48736	0.0257346	P41567	EIF1
24.2455	24.2167	23.8916	23.3416	23.6704	23.0613	-0.760132	1.65425	0.0257521	Q14141;Q14141-2;Q14141-4	2021-09-06
24.99	25.1893	24.749	24.0292	24.3711	24.4492	-0.692974	1.7279	0.0257573	P00568	AK1
23.5818	23.8697	23.6636	24.1311	24.1731	24.2087	0.465934	2.20459	0.0257624	Q86SZ2;Q86SZ2-2	TRAPPC6B
25.0288	24.6905	25.2316	24.0075	24.4973	23.8251	-0.873678	1.57298	0.0257797	Q96CP2	FLYWCH2
22.895	23.1725	23.4017	22.2373	22.67	22.39	-0.723967	1.69553	0.0257849	O94880	PHF14
23.5532	23.6363	23.3709	24.3778	24.0383	23.9773	0.61094	1.84616	0.0257903	Q9H0X9;Q9H0X9-2;Q9H0X9-3	OSBPL5
22.2175	22.0661	21.5265	20.3226	21.3353	19.8797	-1.42419	1.3868	0.0258073	Q9H7V2	SYNDIG1
21.9721	22.2789	21.8349	22.8298	23.1012	22.5022	0.782412	1.643	0.0258127	Q9NY27;Q9NY27-3;Q9NY27-2	PPP4R2
23.8146	23.5624	23.539	22.9997	22.7697	23.2273	-0.639766	1.8024	0.0258182	Q9Y3E7-2;Q9Y3E7-4;Q9Y3E7;Q9Y3E7-3	CHMP3
29.5448	29.083	28.9536	28.3853	28.5808	28.4823	-0.711021	1.71164	0.0258405	Q6IAA8	LAMTOR1
22.2228	21.2424	22.1131	22.6789	23.2989	22.9744	1.12461	1.45787	0.0260298	Q9H0H5	RACGAP1
23.1898	22.9691	22.7495	23.599	23.4934	23.9739	0.719307	1.68821	0.0262189	P46976-2;P46976;P46976-3	GYG1
25.1241	25.3503	24.892	24.5467	24.6103	24.4102	-0.599724	1.84214	0.0264246	Q13642-5;Q13642-1;Q13642-4;Q13642;Q13642-3	FHL1
29.0448	28.9585	29.1151	28.4883	28.726	28.5493	-0.45162	2.22932	0.0265	Q15417;Q15417-2;Q15417-3	CNN3
25.216	25.3868	25.1153	24.7746	24.7828	24.8303	-0.443476	2.26408	0.0265281	P13861;P13861-2	PRKAR2A
26.4176	26.5284	26.4483	26.1066	26.0433	26.1613	-0.361001	2.79492	0.0265793	A1L0T0	ILVBL
20.487	21.405	21.4015	22.4148	21.8438	22.4076	1.12424	1.45349	0.0266074	P08581-2;P08581	MET
22.7287	23.1536	23.1749	23.6587	23.6056	23.6003	0.602448	1.83257	0.0266653	Q9BRT6	LLPH
22.5237	22.6504	22.7989	22.1258	22.1612	22.2792	-0.468906	2.15404	0.0268987	P46063	RECQL
25.3437	25.1883	25.2373	25.5844	25.6286	25.7037	0.382446	2.57355	0.0269489	Q96AC1-3;Q96AC1;Q96AC1-2	FERMT2
24.6013	24.1193	24.4194	25.3579	25.1153	24.8633	0.732205	1.66387	0.0269558	O15258	RER1
23.7968	23.7274	23.5638	24.1166	24.3926	24.1315	0.51754	1.99037	0.026977	O95391	SLU7
25.4122	25.8831	25.6172	24.8489	24.8303	25.1889	-0.681464	1.71866	0.0269842	Q9Y2Q3;Q9Y2Q3-3;Q9Y2Q3-2;Q9Y2Q3-4	GSTK1
24.4089	24.3139	23.9774	23.7096	23.6853	23.5688	-0.578833	1.86213	0.0269843	Q9Y5E7	PCDHB2
21.9412	21.3809	21.4335	21.0285	20.7948	20.5239	-0.802802	1.59675	0.0270052	O43257	ZNHIT1
24.8448	24.8435	22.0097	21.0691	21.6818	21.187	-2.58671	1.26024	0.0270126	O60942-3;O60942-4;O60942-2;O60942	RNGTT
23.431	23.4296	22.8136	22.5917	22.4315	22.3142	-0.778905	1.61522	0.0270335	Q6UX71;Q6UX71-2	PLXDC2
23.4901	23.7612	23.5804	24.034	24.0627	24.0509	0.438656	2.26576	0.027041	O95870;O95870-2	ABHD16A
21.2198	21.5243	21.5145	20.1668	20.9058	19.5918	-1.19808	1.41866	0.0270618	Q5T7W0-2;Q5T7W0-4;Q5T7W0	ZNF618
28.7543	28.873	28.5896	29.5376	29.1747	29.243	0.579444	1.85885	0.0270901	Q9NZM1-6;Q9NZM1;Q9NZM1-5	MYOF
24.7513	24.5268	24.6909	25.1247	25.0064	25.1955	0.452503	2.18943	0.0271734	Q13310-3;Q13310-2;Q13310	PABPC4
20.7773	20.8032	20.7467	21.8969	22.312	21.2021	1.02796	1.47069	0.0272017	Q9Y289	SLC5A6
21.2985	22.1182	22.0334	20.8438	21.0467	20.8885	-0.890395	1.53588	0.02723	Q14934-16;Q14934;Q14934-8;Q14934-2;Q14934-10;Q14934-3;Q14934-4;Q14934-5;Q14934-6;Q14934-7;Q14934-9;Q14934-11;Q14934-12;Q14934-13;Q14934-14;Q14934-15;Q14934-17;Q14934-18	NFATC4
22.865	23.3133	23.379	22.4703	22.5286	22.6169	-0.647176	1.74667	0.0272583	Q96NE9;Q96NE9-2	FRMD6
23.9051	23.514	23.7446	22.9027	23.2054	23.2174	-0.612737	1.79176	0.0272739	O15357;O15357-2	INPPL1
23.9856	23.8903	23.8978	23.5316	23.6349	23.4736	-0.377899	2.59303	0.0273782	O94915	FRYL
21.6337	21.8607	21.5768	22.0527	22.4658	22.4	0.61577	1.78483	0.0274333	Q96EU6-2;Q96EU6	RRP36
28.5967	28.2633	28.0497	27.714	27.5395	27.7056	-0.650205	1.73658	0.0274617	P38606;P38606-2	ATP6V1A
24.7659	25.0138	24.9051	23.9122	24.4433	24.3287	-0.66687	1.7102	0.0277647	P49419-2;P49419;P49419-4	ALDH7A1
26.7974	26.9942	26.9939	27.2922	27.5057	27.3665	0.459646	2.14751	0.0277934	Q9P2E9	RRBP1
23.1364	23.006	23.3361	23.5393	24.0399	23.9057	0.668851	1.70497	0.0278064	P51946	CCNH
26.2527	24.8723	25.9883	24.5764	24.4443	24.2267	-1.28863	1.3821	0.0278351	Q9BY67-5;Q9BY67;Q9BY67-4;Q9BY67-3;Q9BY67-2	CADM1
21.8672	22.0257	21.6469	20.8314	19.8845	21.1885	-1.21181	1.39755	0.0279794	P39210	MPV17
24.2049	20.1143	21.3768	25.3448	24.982	24.8776	3.16942	1.22287	0.0280082	O15427	SLC16A3
22.3512	22.6448	22.7933	23.0587	23.2243	23.2631	0.585615	1.81388	0.0280163	Q7L311	ARMCX2
27.6179	27.7589	27.7977	27.2069	27.3632	27.3512	-0.417789	2.30999	0.0280449	P56945;P56945-5;P56945-8;P56945-3;P56945-7;P56945-2;P56945-6;P56945-4	BCAR1
23.1583	22.7775	22.209	21.9436	21.5667	21.781	-0.951207	1.48559	0.0280736	Q96JQ0	DCHS1
26.6024	26.6714	26.6947	26.9547	27.1891	27.0727	0.415981	2.32643	0.028078	P60468	SEC61B
22.2699	22.3088	22.3802	21.9488	21.9371	22.0337	-0.346441	2.83797	0.0281024	Q9Y5W7-3;Q9Y5W7-4;Q9Y5W7;Q9Y5W7-2	SNX14
25.4038	26.0709	24.9249	23.5305	23.7602	20.5349	-2.85796	1.23068	0.0281311	Q8TBB6	SLC7A14
23.4835	23.2007	22.9557	22.4742	22.3825	22.7314	-0.683932	1.68153	0.02816	Q8NEU8;Q8NEU8-2;Q8NEU8-3	APPL2
21.3592	21.9522	20.9173	22.8738	22.1694	22.505	1.10654	1.42162	0.0281833	Q96GM8	TOE1
30.4124	30.9985	30.9824	29.9817	30.2374	29.8211	-0.784361	1.582	0.028212	P02545;P02545-6;P02545-5;P02545-4	LMNA
23.0374	23.5107	22.8283	22.4833	21.3493	20.5462	-1.66586	1.30709	0.0283455	Q8NFM7-2;Q8NFM7-4;Q8NFM7-3;Q8NFM7	IL17RD
21.8736	21.3241	21.0412	20.7471	20.3231	20.4876	-0.893719	1.50948	0.0283744	Q5JU85-3;Q5JU85	IQSEC2
26.9853	26.6675	26.9409	27.4223	27.3985	27.2736	0.500217	1.98745	0.0285239	Q9NYV4-2;Q9NYV4;Q9NYV4-3	CDK12
26.8982	26.9489	26.6547	26.2762	26.1626	26.4556	-0.535808	1.89859	0.0287181	P63241;P63241-2;Q6IS14	EIF5A;EIF5AL1
23.587	24.1255	23.6768	22.9928	23.2058	23.1915	-0.666393	1.68059	0.0292308	P15121	AKR1B1
22.7396	22.2588	22.5463	21.6051	21.9707	21.9482	-0.673563	1.67359	0.0292604	Q8N392;Q8N392-2	ARHGAP18
21.6736	21.2073	21.5275	21.9547	22.072	22.2642	0.627495	1.72335	0.0293078	Q86XZ4	SPATS2
22.8768	22.5289	22.5499	23.4922	23.6593	23.0472	0.74767	1.59756	0.0293266	Q15771	RAB30
23.0186	23.1032	23.2785	22.2874	22.7927	22.2589	-0.687113	1.65272	0.0293374	Q8WVM7;Q8WVM7-2	STAG1
25.0749	25.0258	24.92	25.5597	25.607	25.3053	0.48381	2.01208	0.0293454	Q6IQ22	RAB12
24.4671	23.8039	24.1483	23.2417	23.5884	23.3224	-0.75559	1.58875	0.0293669	Q9Y277;Q9Y277-2	VDAC3
24.1081	24.2963	24.012	24.5939	24.5508	24.583	0.437091	2.17806	0.0293749	Q8NB49-2;Q8NB49-3;Q8NB49-4;Q8NB49	ATP11C
24.2996	24.1371	24.2162	23.4391	23.8497	23.7276	-0.545472	1.85696	0.0293948	Q16204	CCDC6
22.75	20.5974	20.2861	23.2696	23.1292	23.5261	2.09712	1.25658	0.0293966	O43674-2;O43674	NDUFB5
26.0026	25.8852	25.8006	26.6369	26.4141	26.2485	0.537031	1.87526	0.0294243	Q7L4I2;Q7L4I2-2	RSRC2
24.6046	24.5182	24.524	24.845	25.0134	24.9047	0.372129	2.55673	0.0294263	Q14671-2;Q14671-3	PUM1
21.5529	22.0201	22.0158	21.1922	20.9574	21.3571	-0.694037	1.63707	0.0294895	Q86U28	ISCA2
21.4256	20.8866	21.8927	22.7712	22.0514	22.7397	1.11917	1.39627	0.029556	O60674	JAK2
26.2962	24.8116	25.9835	27.4278	26.8496	26.9602	1.38212	1.33249	0.0296344	Q13740-2;Q13740	ALCAM
22.9748	23.0054	23.6426	22.5885	20.0282	19.862	-2.3814	1.23069	0.0297029	O14524-2;O14524	TMEM194A
25.2101	24.7985	25.0509	24.1455	24.5975	24.3606	-0.651999	1.67334	0.0297126	Q53T59	HS1BP3
22.1774	22.7903	22.3654	21.4791	21.8667	21.7571	-0.743385	1.58783	0.0297325	P09417;P09417-2	QDPR
28.0343	28.2207	28.3189	27.5525	27.5413	27.8482	-0.543953	1.85095	0.0297393	P35232	PHB
25.845	25.9146	25.6195	26.2637	26.2166	26.2406	0.447293	2.11454	0.0297421	Q4KMQ2;Q4KMQ2-3;Q4KMQ2-2;Q4KMQ2-4	ANO6
21.2707	21.381	20.6211	24.6312	25.1356	21.7844	2.75945	1.21207	0.0297689	P16402	HIST1H1D
28.2122	29.6712	28.7882	27.0256	27.9099	27.529	-1.40241	1.32468	0.0297716	P52926;P52926-3;P52926-6;P52926-4;P52926-5;P52926-2	HMGA2
23.866	22.9988	20.8521	25.8455	25.2681	24.3406	2.57908	1.21513	0.0297765	P62491;P62491-2	RAB11A
24.4122	24.7952	24.8545	25.4303	25.2566	25.1871	0.604055	1.74248	0.0298012	Q9BYG3	NIFK
24.061	24.0138	23.8845	24.3768	25.1232	24.7297	0.756784	1.56824	0.0298059	Q9Y5R8	TRAPPC1
22.3152	22.5842	22.3877	23.4472	22.8837	22.9974	0.680419	1.63637	0.0299151	O00478-2;O00478	BTN3A3
21.2376	20.9933	21.0524	21.7065	21.622	22.343	0.796089	1.53549	0.0299447	Q9UBS3	DNAJB9
20.7358	21.89	20.9869	22.1314	22.5822	22.2442	1.11505	1.38467	0.0301065	Q15652;Q15652-3;Q15652-2	JMJD1C
22.1594	22.1685	21.9457	21.4175	21.225	21.7451	-0.628651	1.69386	0.0301436	Q9NVM6	DNAJC17
23.9198	24.0111	24.0845	24.4373	24.3259	24.3618	0.369889	2.51259	0.0301732	Q8N766-2;Q8N766;Q8N766-3;Q8N766-4	EMC1
24.8918	24.667	24.7713	24.1594	24.388	24.382	-0.466864	2.03035	0.0301786	Q9NRY4	ARHGAP35
23.3155	22.9516	22.921	22.5967	22.0331	22.3936	-0.72153	1.59241	0.030203	Q96CT2;Q96CT2-2	KLHL29
21.8865	22.0765	21.4056	22.4893	22.4364	22.5783	0.711788	1.6002	0.0302083	Q96MT3	PRICKLE1
27.2293	27.4693	27.6937	26.9121	26.9761	26.7465	-0.585911	1.75316	0.0302745	Q1KMD3	HNRNPUL2
25.2061	25.4396	25.6345	26.2334	25.8599	26.0379	0.617045	1.70294	0.0304618	Q15061	WDR43
21.6999	22.0066	21.8232	21.3556	21.4543	21.1819	-0.512677	1.89476	0.0304917	O14939;O14939-4	PLD2
23.8009	24.1761	23.7843	24.5069	24.4953	24.3905	0.543781	1.82235	0.0305273	P61018;P61018-2	RAB4B
22.8494	23.3469	22.9439	22.455	22.4497	22.4679	-0.58925	1.74141	0.0305572	Q9UJ14;Q9UJ14-5	GGT7
23.3411	23.3632	23.6153	22.0456	23.014	21.6332	-1.20892	1.35024	0.0306029	Q96KM6	ZNF512B
26.1549	26.2834	26.1746	26.5543	26.7162	27.0068	0.554754	1.79668	0.0306329	Q8NBJ5	COLGALT1
23.2018	23.4684	23.5884	23.9119	24.0091	23.8795	0.51395	1.88377	0.0306628	Q99575	POP1
22.2245	21.1691	22.0588	23.0603	22.6715	22.8387	1.03938	1.39838	0.0308132	Q9P2R6;Q9P2R6-2	RERE
30.8542	30.9531	30.8954	29.8719	29.9541	30.5916	-0.761699	1.53312	0.0311064	Q71U36;Q71U36-2;P0DPH8;P0DPH7;Q6PEY2	TUBA1A;TUBA3E
24.221	23.4114	24.1156	25.235	24.6497	24.7362	0.957634	1.42477	0.0311223	P43121;P43121-2	MCAM
30.12	29.9788	29.6945	29.0464	29.4116	29.4199	-0.638512	1.65707	0.0311365	P23528	CFL1
23.3582	22.2592	21.4421	20.5486	20.4149	21.1889	-1.63571	1.26983	0.0311526	E9PRG8	C11orf98
23.7937	23.3656	23.8647	24.2042	24.2723	24.3942	0.615585	1.68865	0.0311667	Q6P1A2;Q6P1A2-2	LPCAT3
24.371	24.4027	24.1758	23.9523	23.7915	23.9127	-0.430962	2.13131	0.0311969	P23526;P23526-2	AHCY
23.9726	23.9871	23.5806	23.3716	23.0926	23.2936	-0.594183	1.71347	0.0312928	Q5VWJ9	SNX30
23.3391	21.8142	22.5605	20.9114	20.8714	21.6799	-1.41701	1.29507	0.0313861	O75954	TSPAN9
23.8977	23.7719	23.8286	23.1914	23.542	23.0873	-0.559205	1.76695	0.0313994	Q9P0V9-2;Q9P0V9;Q9P0V9-3	2021-09-10
22.4786	22.2952	21.8567	22.9312	22.8282	23.5047	0.877893	1.45652	0.0314297	Q9NPI6-2;Q9NPI6	DCP1A
24.8709	23.8838	24.69	23.5156	23.2849	23.6927	-0.98384	1.40791	0.03146	Q8NCC3;Q8NCC3-2	PLA2G15
25.389	25.1833	25.0571	25.5557	26.2021	26.2424	0.790223	1.5064	0.0314923	O60763;O60763-2	USO1
24.2272	24.7	24.2566	25.0916	24.9185	24.9797	0.602002	1.69495	0.0315812	P51116	FXR2
21.2713	20.4616	21.0031	22.5356	22.8393	21.4324	1.35709	1.29977	0.0316555	P08603	CFH
25.533	25.9376	25.5813	25.0719	25.208	25.158	-0.538006	1.80194	0.0316858	Q9Y519	TMEM184B
27.2468	27.2872	27.3115	27.8472	28.3433	27.6987	0.681259	1.59566	0.0317162	P42677	RPS27
20.5871	21.3607	20.4202	21.4664	21.9543	21.9099	0.987545	1.39949	0.0317438	Q86YB8	ERO1LB
26.9107	26.8836	26.6291	26.2067	26.4094	26.3647	-0.480804	1.93942	0.0317466	Q9NRX5	SERINC1
20.5387	20.7861	21.044	22.7723	21.6788	21.5126	1.19828	1.3313	0.031897	Q15067	ACOX1
23.36	23.4232	23.3483	23.0247	23.0271	23.1202	-0.319832	2.91476	0.0319275	P14324-2;P14324	FDPS
28.8017	28.505	28.8716	29.1627	29.2612	29.2454	0.497031	1.88702	0.0319543	P27824-2;P27824;P27824-3	CANX
24.8323	24.6511	24.8531	25.0926	25.3191	25.4297	0.501669	1.87964	0.031958	P35610;P35610-3;P35610-2	SOAT1
23.8489	24.3074	24.2078	24.5526	24.8477	24.8013	0.612501	1.6715	0.0319848	Q9UBV2	SEL1L
22.8561	22.9011	23.3535	22.1464	22.6124	22.0347	-0.772414	1.50289	0.032945	Q8N5C6;Q8N5C6-2	SRBD1
24.6812	24.1889	24.4911	23.4701	23.9697	23.8212	-0.700054	1.5628	0.0329763	O00401	WASL
24.3832	24.4096	24.7297	23.7389	24.1459	23.63	-0.669185	1.59463	0.0330076	Q9UK61-3;Q9UK61-4;Q9UK61;Q9UK61-2	FAM208A
23.5638	23.6646	23.4589	22.8264	22.9983	23.2466	-0.538668	1.78181	0.0330596	P12081-4;P12081;P12081-3;P12081-2	HARS
20.8171	20.6646	20.8641	22.6853	21.2305	23.2303	1.60007	1.25206	0.0330909	P56556	NDUFA6
25.156	24.9077	24.8861	25.3684	25.4268	25.4645	0.436634	2.06272	0.0331223	O75718	CRTAP
25.0046	24.8275	24.562	24.1881	24.1246	24.3758	-0.568516	1.72386	0.0334858	Q01813;Q01813-2	PFKP
22.2788	22.0951	22.3196	22.5496	22.8786	23.0349	0.589874	1.68668	0.0336884	Q9UJ41;Q9UJ41-4;Q9UJ41-3	RABGEF1
25.4326	25.4458	25.3565	24.7958	25.0127	25.0992	-0.44241	2.02626	0.0339473	P53597	SUCLG1
23.4912	23.2003	23.2298	22.8892	22.8501	22.8633	-0.43953	2.03707	0.0339793	P78417;P78417-3;P78417-2	GSTO1
24.8327	25.0245	25.073	25.986	25.4181	25.5105	0.661494	1.5922	0.0340113	Q96S97	MYADM
24.3365	24.3476	24.3255	24.7874	24.5905	24.7049	0.357723	2.47028	0.0341035	Q9UHN6;Q9UHN6-2	TMEM2
22.0784	21.742	22.0281	22.6932	22.3983	22.4092	0.550763	1.74342	0.0341617	Q9BTT6	LRRC1
25.3692	24.8699	25.1743	24.6022	24.3431	24.6234	-0.614877	1.64159	0.0342852	Q01081-2	U2AF1
23.0409	23.4616	23.463	23.9111	23.7872	23.9771	0.569932	1.70842	0.0343174	Q9Y5J1	UTP18
24.2565	24.0326	23.7911	23.4004	23.5725	23.4488	-0.55281	1.7354	0.0343693	Q96DM3	C18orf8
24.6504	24.4204	24.0884	23.6923	23.8683	23.7577	-0.613654	1.63823	0.0344822	P37840-2;P37840;P37840-3	SNCA
23.439	21.7773	20.0807	24.3258	24.4455	23.8839	2.45274	1.17154	0.0345037	P01034	CST3
24.474	24.9123	25.4273	24.2259	23.9763	23.9748	-0.878856	1.4213	0.0345145	O43390-2;O43390-4	HNRNPR
24.2011	23.9726	23.9768	24.3987	24.7975	24.5703	0.538642	1.75723	0.0345359	Q5T6F2	UBAP2
21.8601	22.2192	20.9691	20.6915	20.5073	20.6158	-1.07793	1.34277	0.0345468	Q15102	PAFAH1B3
27.5788	27.7806	27.3996	27.0233	26.9142	27.204	-0.539169	1.75087	0.0347635	P22307;P22307-8;P22307-7;P22307-4;P22307-2;P22307-6	SCP2
21.8717	21.1716	20.3293	22.3714	22.4899	22.2479	1.24552	1.29352	0.0347959	Q9BXS6-2;Q9BXS6;Q9BXS6-7;Q9BXS6-4;Q9BXS6-6;Q9BXS6-3;Q9BXS6-5	NUSAP1
26.0159	25.7824	25.5125	20.4072	20.6885	25.1316	-3.69447	1.13044	0.034947	Q9Y561-2;Q9Y561	LRP12
25.2036	25.6381	24.9787	24.7826	24.4118	24.3752	-0.750287	1.48997	0.0351243	Q15185-4;Q15185;Q15185-3	PTGES3
21.4892	20.3093	22.0087	22.5956	22.5578	22.7484	1.36487	1.26535	0.0351569	P05412	JUN
26.1261	26.021	26.0009	26.3149	26.5207	26.5481	0.411892	2.10998	0.0351807	P35998;P35998-2	PSMC2
24.7215	24.715	24.8204	25.2197	25.0144	25.2526	0.40998	2.12624	0.0351896	Q9GZM5	YIPF3
23.9487	24.0692	23.8075	24.2598	24.4746	24.4522	0.4537	1.95085	0.035237	Q15046;Q15046-2	KARS
28.5272	28.3559	28.2845	28.9223	28.8118	28.7258	0.430772	2.02941	0.0352895	O14828	SCAMP3
23.6159	23.689	23.4588	23.0908	23.1379	23.2741	-0.420291	2.06617	0.035418	P49841;P49841-2	GSK3B
20.2634	21.2537	20.279	21.2399	22.8104	22.2082	1.48747	1.24145	0.0354275	Q9UGK3;Q9UGK3-2	STAP2
20.49	20.1262	21.5724	21.8311	21.8813	22.1443	1.2227	1.28802	0.0354507	Q5TDH0-3;Q5TDH0;Q5TDH0-2	DDI2
22.7368	22.3762	22.5548	21.8359	22.136	22.084	-0.537276	1.73976	0.0354603	Q8IVP5	FUNDC1
21.9671	21.4979	21.4114	22.492	23.0672	22.1414	0.94145	1.3722	0.0354738	Q86X95;Q86X95-2	CIR1
25.6775	25.8526	25.6387	26.0546	26.1172	26.2238	0.408921	2.11645	0.0354834	Q9BS26	ERP44
22.3599	22.233	21.8872	21.4366	21.7018	20.9978	-0.781298	1.45597	0.0356691	Q96B86-3;Q96B86;Q96B86-4	RGMA
22.9919	23.1648	22.8096	23.4497	23.3972	23.5141	0.464899	1.89967	0.0359376	Q86VP1-3;Q86VP1-4;Q86VP1-2;Q86VP1	TAX1BP1
25.7649	25.8627	25.5061	25.3751	24.9631	24.9232	-0.624098	1.59566	0.0360183	P63096;P63096-2	GNAI1
24.279	23.9173	23.9196	24.4684	24.5878	24.5721	0.504171	1.79419	0.0360513	Q15014	MORF4L2
26.0014	25.5324	25.3918	25.143	24.8948	24.6077	-0.760015	1.46567	0.0360731	O15061;O15061-2	SYNM
26.1707	26.4475	26.1848	25.298	25.5096	25.9345	-0.686987	1.5273	0.0360843	P04350	TUBB4A
25.8166	25.7312	25.6662	25.4681	25.0812	25.1303	-0.511424	1.77751	0.0361061	Q13308;Q13308-6;Q13308-4;Q13308-2;Q13308-3;Q13308-5	PTK7
26.7493	26.7782	26.3566	26.131	26.1371	25.9862	-0.543259	1.70228	0.0367269	Q9Y5K8	ATP6V1D
23.1154	23.1659	23.1356	22.4609	22.5766	22.8793	-0.50003	1.78557	0.0368597	Q9UPT9;Q9UPT9-2	USP22
22.9889	22.8662	23.105	24.0506	23.3956	23.5637	0.683279	1.51673	0.0368933	P35052;P35052-2	GPC1
22.3803	22.1864	22.0212	22.7419	22.556	22.8311	0.513716	1.75645	0.036927	Q8TBZ3-4;Q8TBZ3-5;Q8TBZ3-6;Q8TBZ3;Q8TBZ3-2;Q8TBZ3-7	WDR20
22.1296	22.6145	22.5497	23.2086	23.5367	22.8587	0.770051	1.44394	0.0370555	Q96BJ3;Q96BJ3-3	AIDA
24.6048	24.9826	24.9419	24.4714	24.1552	24.2302	-0.557513	1.65894	0.0377174	P78347-2;P78347-4;P78347-3;P78347	GTF2I
25.0909	25.1348	24.873	24.5637	24.4835	24.7056	-0.448609	1.90569	0.037736	Q96TA1-2;Q96TA1	FAM129B
21.9518	21.2025	21.8884	22.2267	22.6791	23.1057	0.989552	1.32633	0.0377516	Q9Y5A7-2;Q9Y5A7	NUB1
23.3484	23.8275	23.4279	22.3569	22.8768	23.0356	-0.778188	1.43104	0.0377564	Q9UDR5	AASS
26.6245	26.6617	26.2652	27.1324	27.0296	26.953	0.521238	1.72391	0.0377701	Q8IVF2	AHNAK2
22.6386	22.7501	22.4843	20.9088	22.2841	21.2216	-1.15283	1.27738	0.0377858	Q14767	LTBP2
23.7105	24.3002	23.6369	23.3362	22.6441	23.0799	-0.862461	1.3816	0.0378202	Q14112-2;Q14112	NID2
25.3259	25.7331	25.5884	25.1499	24.985	25.0042	-0.502769	1.74352	0.0379681	Q8WXF1;Q8WXF1-2	PSPC1
28.2495	28.5664	28.807	27.9372	27.8006	28.0601	-0.608348	1.57129	0.0379893	P26599;P26599-2;P26599-3	PTBP1
22.1128	21.7747	22.742	22.771	23.5836	23.388	1.03768	1.29838	0.0380018	Q86WX3	RPS19BP1
25.1004	24.8403	25.0395	23.5296	24.3482	24.46	-0.880823	1.35586	0.0380229	Q9BPW8	NIPSNAP1
21.3393	21.1566	20.7753	23.9242	24.0855	21.5057	2.08142	1.15059	0.0380232	Q53F19;Q53F19-2	C17orf85
22.5882	22.8151	23.2326	22.4638	21.7942	21.7895	-0.862764	1.37513	0.0380234	P49916-3;P49916;P49916-4;P49916-2	LIG3
23.5573	23.5205	23.7813	23.2421	23.1378	23.2418	-0.412477	2.01715	0.0380355	P43487-2;P43487	RANBP1
23.7572	23.7735	23.5271	23.0314	23.0791	23.3902	-0.519032	1.70637	0.0380565	Q96FW1	OTUB1
23.0709	23.3998	22.72	23.6447	24.1331	23.7069	0.764699	1.42805	0.038057	Q9UBW8	COPS7A
25.5952	25.1881	25.2371	24.8553	24.8762	24.5921	-0.565589	1.63892	0.0380577	P11766	ADH5
24.297	23.5875	24.1138	24.9133	25.1174	24.4827	0.838374	1.3814	0.0380693	Q9UDY4	DNAJB4
21.7418	21.7856	21.5978	22.3492	22.1239	22.0333	0.460414	1.86228	0.0380863	Q96J42-2;Q96J42	TXNDC15
22.448	21.3996	22.0441	22.6349	23.0063	23.1289	0.959432	1.32293	0.0380902	Q9ULG6-2;Q9ULG6;Q9ULG6-5;Q9ULG6-4;Q9ULG6-3	CCPG1
24.0722	24.4407	24.3078	24.7048	24.7231	24.769	0.458745	1.86068	0.038091	Q9NY61	AATF
26.8789	26.8244	26.8003	27.5641	27.1932	27.2134	0.489007	1.78773	0.038092	P47756-2	CAPZB
21.5326	21.5203	21.655	21.8335	21.978	21.9577	0.353776	2.32239	0.0381127	Q8IZN3-2;Q8IZN3	ZDHHC14
25.4386	25.3266	25.2933	24.8632	24.8702	25.0949	-0.410094	2.02064	0.0381239	P07384	CAPN1
27.265	27.294	26.9698	26.5497	26.7455	26.7614	-0.490749	1.77779	0.038125	P27348	YWHAQ
27.5938	27.8649	28.1852	26.9704	27.4734	26.8304	-0.789911	1.41744	0.0381264	Q5SSJ5;Q5SSJ5-2;Q5SSJ5-3	HP1BP3
29.0307	28.7318	29.0592	28.0922	28.6065	28.2678	-0.618373	1.55075	0.0381463	Q99439;Q99439-2	CNN2
24.1726	23.3222	24.3534	23.4021	19.8264	20.4299	-2.72993	1.11639	0.0381577	Q99598	TSNAX
27.1587	27.0413	27.2733	26.1506	26.7498	26.6319	-0.646996	1.53029	0.0381591	Q8IWS0;Q8IWS0-3;Q8IWS0-5;Q8IWS0-4	PHF6
28.3605	28.7902	28.9248	28.178	28.0618	28.0059	-0.609933	1.57839	0.0381608	O43390;O43390-3	HNRNPR
23.7663	23.4116	23.5673	22.784	23.2697	22.779	-0.637499	1.5292	0.0381799	Q9H9H4	VPS37B
22.5733	22.7384	22.5801	21.8813	21.2968	22.2303	-0.827822	1.39091	0.0381932	Q9BXB1;Q9BXB1-2	LGR4
23.3169	23.0659	22.9309	20.7327	22.2644	22.2423	-1.35807	1.22826	0.0382274	P78549-3;P78549-2;P78549	NTHL1
20.8028	21.8302	23.2981	24.0301	23.9106	23.488	1.83254	1.16057	0.0382531	Q5T9L3;Q5T9L3-3	WLS
22.1191	22.3943	22.1954	20.7821	21.9239	20.7974	-1.06851	1.29459	0.0382534	P22570-5;P22570;P22570-7;P22570-2;P22570-3;P22570-4;P22570-6	FDXR
26.9182	26.8758	26.7192	26.064	25.9314	26.5534	-0.654794	1.52276	0.0382616	P04632	CAPNS1
23.5134	22.9889	23.647	22.6521	22.7451	22.7668	-0.661762	1.5016	0.0382867	Q9H019;Q9H019-3;Q9H019-2	MTFR1L
22.2933	22.9392	22.8695	23.489	23.6755	23.2099	0.75749	1.43568	0.038296	Q06265;Q06265-2	EXOSC9
21.7894	21.6859	21.7691	22.1257	22.0708	22.4049	0.452331	1.85681	0.0383252	O00443	PIK3C2A
22.0189	21.7984	22.2088	21.4295	21.5852	21.0532	-0.652754	1.52593	0.0383303	Q9HC62-2;Q9HC62	SENP2
23.0158	22.7987	22.4876	21.9719	22.2037	22.295	-0.610457	1.55357	0.0383587	Q9UGV2;Q9UGV2-2;Q9UGV2-3	NDRG3
23.198	23.1113	23.3558	22.7667	22.8002	22.9058	-0.397497	2.06077	0.0383923	Q9Y6G5	COMMD10
26.7923	26.6836	26.3359	26.1138	25.9798	26.1206	-0.532543	1.6701	0.0384259	Q86T03-2;Q86T03	TMEM55B
26.4213	26.3461	26.2632	25.6755	25.8459	26.0647	-0.481458	1.77859	0.0384596	P17655;P17655-2	CAPN2
24.7164	24.323	24.601	25.3681	26.0349	25.0023	0.921663	1.33102	0.0384934	Q9BTV4	TMEM43
23.1702	23.0234	22.8753	22.3348	22.1437	20.8476	-1.24758	1.23401	0.0386562	O14595	CTDSP2
24.7157	25.1247	25.1746	24.3382	24.6043	24.214	-0.619503	1.5405	0.03869	P08651-2	NFIC
22.98	23.4904	23.0128	22.3489	22.6353	22.6172	-0.627267	1.5304	0.0391316	Q92947;Q92947-2	GCDH
24.0688	23.7623	23.5503	22.7779	23.1915	23.3204	-0.697196	1.45599	0.0393763	Q9NRX4;Q9NRX4-2	PHPT1
25.5426	25.7425	25.7734	26.0111	26.088	26.1241	0.388212	2.08664	0.0394748	Q99873-3;Q99873-5	PRMT1
23.3415	22.9818	22.983	22.5764	22.7023	22.5397	-0.495954	1.73068	0.0395091	Q8WYL5;Q8WYL5-2;Q8WYL5-4	SSH1
24.41	24.4164	24.2164	23.5948	24.062	23.752	-0.544644	1.63511	0.0396316	P49189;P49189-3;P49189-2	ALDH9A1
23.1006	23.1743	23.9481	20.7062	22.6175	22.1392	-1.58673	1.17491	0.039816	P15104	GLUL
25.0817	25.2069	25.1516	25.5019	25.4554	25.4149	0.310657	2.66957	0.0401804	Q96A33;Q96A33-2	CCDC47
23.643	23.7687	22.4448	22.2159	22.3047	21.7373	-1.19952	1.23218	0.0403834	O00584	RNASET2
21.6078	20.6204	20.2864	21.7562	22.5283	21.8721	1.21399	1.22938	0.0404183	O75717;O75717-2	WDHD1
23.6165	23.5775	24.0385	24.359	25.3388	24.43	0.965111	1.29877	0.0404533	P11388;P11388-2;P11388-3;P11388-4	TOP2A
25.748	25.6795	25.7452	25.317	25.4325	25.0683	-0.451667	1.83353	0.0404883	Q12972;Q12972-2	PPP1R8
26.0533	25.6412	26.0719	26.4219	26.5935	26.3918	0.546909	1.62408	0.0405234	P60059	SEC61G
22.0704	22.2065	22.6141	21.3943	21.8861	20.9915	-0.873013	1.33522	0.0405418	Q15554	TERF2
23.7287	23.511	23.1763	22.8362	22.5453	23.0215	-0.670961	1.46715	0.0406925	P40121;P40121-2	CAPG
20.0414	20.2093	20.7777	21.5792	20.8272	21.2791	0.885714	1.32833	0.0407276	Q13444-10;Q13444-9;Q13444-8;Q13444-2;Q13444-7;Q13444-6;Q13444-12;Q13444-5;Q13444-4;Q13444-3;Q13444;Q13444-13;Q13444-11	ADAM15
23.3174	23.2898	22.9593	23.7997	23.5335	23.8501	0.538935	1.62831	0.041055	P61964	WDR5
23.2631	23.4885	23.5322	21.1038	20.637	23.0703	-1.82427	1.14355	0.0410903	Q5T653	MRPL2
22.5505	22.6863	22.607	23.0607	22.8935	22.9406	0.350334	2.27947	0.0410943	Q86X10;Q86X10-3;Q86X10-4;Q86X10-2	RALGAPB
24.6761	24.5853	24.5153	23.9198	24.3142	24.1091	-0.477819	1.74987	0.041095	P20810-7;P20810-6;P20810-9;P20810-10;P20810;P20810-4;P20810-8;P20810-5;P20810-2;P20810-3	CAST
29.1346	28.5555	29.0348	29.597	29.5143	29.4436	0.609975	1.52895	0.0411256	Q9NQC3;Q9NQC3-4	RTN4
24.4437	24.9876	24.5842	23.8316	23.6228	24.2831	-0.759342	1.39375	0.0411296	Q99584	S100A13
23.953	24.1209	23.9268	24.2723	24.5111	24.5967	0.459793	1.79763	0.0411301	Q9UBQ5;Q9UBQ5-2	EIF3K
21.9711	22.5969	22.0953	20.6229	20.0434	21.8038	-1.39775	1.18999	0.0411654	Q9HCU0	CD248
25.4727	25.2539	25.387	25.6799	25.8296	25.7416	0.379185	2.10046	0.0414108	Q9Y6Y8;Q9Y6Y8-2	SEC23IP
23.1163	22.6109	23.3562	22.0444	22.3112	22.4669	-0.753632	1.39486	0.0414462	Q9Y2C4;Q9Y2C4-3;Q9Y2C4-4	EXOG
24.2946	24.0547	23.9976	23.6206	23.6758	23.7651	-0.428455	1.88909	0.0418567	O94886	TMEM63A
20.5557	21.141	24.3256	24.5442	25.1448	24.5832	2.75	1.08895	0.0418587	P49736	MCM2
23.8652	23.6103	23.9287	24.1095	24.7215	24.5266	0.651117	1.47252	0.0418608	Q70E73;Q70E73-5;Q70E73-2;Q70E73-8;Q70E73-7;Q70E73-4;Q70E73-3;Q70E73-9;Q70E73-6	RAPH1
23.5308	23.5397	23.2128	24.0205	23.8938	23.8065	0.479188	1.74087	0.0418944	Q9NXW2;Q9NXW2-2	DNAJB12
21.2141	20.6504	21.652	20.051	20.4481	20.3656	-0.883953	1.31769	0.0418963	Q674X7-4;Q674X7-3;Q674X7-5;Q674X7-2;Q674X7	KAZN
23.5453	23.3026	23.345	22.817	22.3477	23.0228	-0.668468	1.45512	0.0418983	Q9BXW6;Q9BXW6-4	OSBPL1A
21.5193	21.5883	21.4161	21.8788	22.1572	21.8431	0.451789	1.81523	0.0419301	Q8N1I0;Q8N1I0-3;Q8N1I0-2	DOCK4
27.4032	27.3267	27.091	26.7724	26.5186	26.9231	-0.535631	1.62374	0.041932	Q9UI12-2;Q9UI12	ATP6V1H
23.2432	23.2191	23.716	24.4785	24.8348	23.7665	0.967167	1.28384	0.0419338	Q9UMY1;Q9UMY1-2	NOL7
22.2943	22.6229	22.0989	21.8436	21.4663	21.8169	-0.629786	1.4927	0.0420169	P14550	AKR1A1
25.3859	25.3598	25.4171	25.6132	25.7478	25.7434	0.313853	2.57663	0.0420525	P61289;P61289-3;P61289-2	PSME3
22.8941	22.7349	23.206	23.518	23.4832	23.3901	0.518752	1.64833	0.042262	Q9HCG8	CWC22
25.8455	25.5786	25.8072	25.1112	25.3776	25.3469	-0.465153	1.76609	0.0423986	Q9UJU6-2;Q9UJU6-6;Q9UJU6-4	DBNL
22.5975	22.5852	22.5657	22.0234	21.8072	22.3226	-0.531726	1.62419	0.0425451	Q6PGP7	TTC37
23.8086	23.8273	23.9006	23.3677	23.3643	23.6128	-0.397227	1.9887	0.0430691	P11586	MTHFD1
24.0344	22.721	23.9128	24.4954	24.7233	24.8249	1.12513	1.22861	0.0431724	P28062;P28062-2	PSMB8
21.5111	22.268	21.6803	22.2836	22.8151	22.941	0.860109	1.31926	0.0432088	P05231	IL6
22.8251	22.8619	22.6174	22.0988	22.4018	22.3795	-0.474752	1.73316	0.0432452	P41240	CSK
23.4769	23.5279	23.1374	23.7804	23.8867	24.1283	0.551046	1.58127	0.0432611	P31153;P31153-2	MAT2A
24.785	24.958	25.0763	24.4383	24.6234	24.4729	-0.428218	1.86429	0.0432975	P09874	PARP1
22.7819	20.8116	20.3298	22.9701	23.071	23.3232	1.81366	1.12613	0.0434937	O60232	SSSCA1
24.5026	24.5866	24.3693	25.4238	25.0124	24.8351	0.604282	1.50649	0.0435302	Q12846;Q12846-2	STX4
24.3712	24.2033	24.5032	23.896	23.8922	24.0322	-0.419127	1.88618	0.0436887	Q00587-2;Q00587	CDC42EP1
23.9087	23.9783	24.1749	24.7088	24.5374	24.3218	0.502051	1.66316	0.0437253	Q86VR2	FAM134C
20.628	22.7734	20.4295	23.4709	22.9401	22.9294	1.83652	1.11963	0.0443241	P28907	CD38
22.1924	22.4085	22.3546	22.6997	22.7218	22.6208	0.362273	2.13917	0.0443612	Q8N2K1-2;Q8N2K1;Q8N2K1-3	UBE2J2
22.1106	22.2799	21.9623	21.4811	21.7844	21.6536	-0.477881	1.70472	0.0445476	Q9HB07	C12orf10
25.9328	24.8113	25.4053	24.2237	24.7156	24.3272	-0.960974	1.26361	0.04455	P61916;P61916-2	NPC2
25.6719	25.523	25.561	25.9847	25.9845	26.463	0.558722	1.5536	0.0445872	P61011;P61011-2	SRP54
22.2843	22.3115	22.2228	22.0265	21.9519	21.9981	-0.280684	2.92738	0.0446026	A6NIH7	UNC119B
23.2081	23.3359	24.2954	22.4245	22.9294	22.4746	-1.00365	1.24395	0.0446396	Q8NAF0	ZNF579
23.0172	23.5698	23.2089	22.7493	22.6277	22.7387	-0.560051	1.54901	0.0446556	O95865	DDAH2
22.8458	22.836	23.0795	22.3129	22.4933	22.5988	-0.452106	1.76315	0.0446711	Q9NUD5;Q9NUD5-2	ZCCHC3
26.1479	26.5841	26.1728	25.7023	25.7841	25.8558	-0.520821	1.60945	0.0446766	P31949	S100A11
27.7103	27.365	27.8084	28.2995	28.4352	27.9799	0.610296	1.48439	0.0446928	Q8WX93-3;Q8WX93;Q8WX93-8;Q8WX93-5;Q8WX93-2;Q8WX93-4;Q8WX93-9	PALLD
22.8167	23.1452	22.7768	20.2862	21.1216	22.5238	-1.60236	1.13633	0.0447082	Q5SW96	LDLRAP1
22.0102	20.9484	22.3692	22.8186	22.8305	23.0277	1.11635	1.21452	0.0447137	Q9Y2J4;Q9Y2J4-2;Q9Y2J4-4;Q9Y2J4-3	AMOTL2
24.2297	23.7529	23.9549	24.4604	24.4474	24.5465	0.505601	1.63106	0.0448132	P60520	GABARAPL2
21.8892	23.536	22.4938	21.257	21.5155	21.4596	-1.22901	1.18563	0.0448503	P60983	GMFB
24.451	24.5639	24.2252	24.8222	25.1945	24.8373	0.537935	1.57302	0.0449315	O75821	EIF3G
23.6646	23.9202	23.6621	23.3556	23.1286	23.3956	-0.455702	1.72598	0.0457124	Q14642	INPP5A
26.0381	25.9604	25.9134	26.3365	26.2118	26.385	0.34041	2.24261	0.0457393	P40616-2;P40616	ARL1
26.2764	26.1066	25.8673	27.2846	26.5583	26.6414	0.744694	1.3476	0.0457496	P43003-2;P43003	SLC1A3
24.5364	24.294	24.355	24.0683	24.04	23.9332	-0.381317	1.98613	0.0457792	Q86SQ0;Q86SQ0-2;Q86SQ0-3	PHLDB2
22.3364	22.3412	22.6242	21.698	21.8759	22.1274	-0.533503	1.56569	0.0457868	Q9BSU1	C16orf70
24.9099	24.8004	25.0071	25.2293	25.2892	25.2217	0.340904	2.23791	0.0457906	P35241;P35241-5;P35241-4	RDX
25.4257	25.6531	25.6464	25.9334	26.2495	25.9569	0.471554	1.69563	0.0458041	O96005;O96005-4;O96005-3	CLPTM1
24.3314	24.2104	23.6003	24.7907	24.7236	24.6767	0.682976	1.39293	0.0458241	Q92615	LARP4B
22.6749	22.8266	22.2274	23.7671	23.1676	23.1317	0.779166	1.33296	0.0458418	Q8TAF3;Q8TAF3-3;Q8TAF3-4;Q8TAF3-5	WDR48
26.0452	26.0127	26.0091	26.2936	26.3065	26.2382	0.257076	3.37262	0.0458427	P62277	RPS13
23.6573	24.1195	24.0405	24.4147	24.5376	24.418	0.517638	1.59967	0.0458454	Q9BVJ6;Q9BVJ6-3;Q9BVJ6-2	UTP14A
27.0889	27.3261	26.8625	26.5993	26.4852	26.6699	-0.507716	1.61158	0.0458615	P51809;P51809-3;P51809-2	VAMP7
24.9183	24.9069	25.0262	25.1972	25.3794	25.3075	0.344239	2.20943	0.0458752	Q70UQ0-4	IKBIP
24.851	24.4728	24.9347	25.3208	25.1819	25.3074	0.517223	1.59423	0.0458989	Q92930	RAB8B
22.3813	22.2146	22.4206	23.171	22.7384	22.7273	0.540031	1.56147	0.0459129	Q9Y6A4	CFAP20
25.5415	25.8102	25.5658	25.1997	25.0871	25.3233	-0.435806	1.78366	0.0459363	P09110;P09110-2	ACAA1
25.9364	26.4027	25.7012	25.1567	25.2953	25.5194	-0.689681	1.38892	0.0459739	P22392-2;P22392	NME2
25.655	25.9235	25.9428	25.4659	25.3715	25.0031	-0.56028	1.52999	0.0460049	P09493-5	TPM1
23.9295	23.0738	22.8724	24.6113	24.1092	24.0741	0.972934	1.24282	0.0460082	Q8IWE4	DCUN1D3
22.7617	22.4901	22.3981	20.593	22.0655	21.5798	-1.13723	1.19656	0.0460114	Q13480;Q13480-2	GAB1
20.0753	20.9133	20.8339	21.2629	21.3579	21.6263	0.808204	1.31256	0.0460459	P30154;P30154-2;P30154-4;P30154-5;P30154-3	PPP2R1B
26.7894	26.6067	26.7011	25.4957	26.3749	25.9819	-0.74822	1.34709	0.0460491	Q8WW12;Q8WW12-2	PCNP
23.1312	23.3712	23.1726	22.6459	22.7163	22.9533	-0.453178	1.72333	0.046481	P41250	GARS
23.758	23.9544	23.5575	24.2072	24.146	24.3071	0.463462	1.69764	0.0465186	Q9UL46	PSME2
24.3193	24.3502	24.3533	25.2447	24.6483	24.842	0.570728	1.50068	0.0466472	O95639;O95639-3;O95639-2	CPSF4
22.7775	22.6252	22.2622	23.0572	23.2359	23.0243	0.550767	1.52797	0.0467098	Q9BTA9;Q9BTA9-2;Q9BTA9-3;Q9BTA9-5	WAC
24.944	24.6916	25.0325	25.2012	25.7102	25.4876	0.576984	1.4907	0.0467464	Q9Y5A9;Q9Y5A9-2	YTHDF2
22.9427	23.3873	23.6309	22.6706	22.7355	22.6846	-0.62338	1.43227	0.0469436	Q8NDT2;Q8NDT2-2	RBM15B
22.1849	21.6591	22.08	21.3348	21.3297	20.3094	-0.983342	1.22557	0.0469815	A6NKD9	CCDC85C
23.2544	23.2634	23.2974	23.4885	23.7479	23.6939	0.371696	2.01193	0.0470194	Q9NUY8;Q9NUY8-2	TBC1D23
20.644	22.5979	20.7412	23.5379	22.4625	22.9829	1.66673	1.10781	0.0470573	Q9BSR8	YIPF4
23.6182	23.0418	23.6588	22.3636	23.0592	22.454	-0.813994	1.29079	0.0471447	Q96FZ2	HMCES
26.3969	26.6172	26.5707	26.1821	26.2003	25.973	-0.409812	1.84146	0.0471826	Q7L5N7;Q7L5N7-2	LPCAT2
24.5088	24.561	24.7878	23.4585	24.3304	23.8015	-0.755719	1.32183	0.0473639	Q8N6S5	ARL6IP6
22.9907	22.5931	22.7961	22.2437	21.869	22.4222	-0.615024	1.4348	0.0474029	Q6NXT1	ANKRD54
23.4425	23.8214	23.9699	22.985	23.0723	23.3639	-0.604209	1.44481	0.0474038	Q9NVH1-3;Q9NVH1;Q9NVH1-2	DNAJC11
21.1142	21.5792	21.1252	20.5993	20.2865	20.8887	-0.68136	1.37285	0.0474419	Q9Y5Y2	NUBP2
22.952	23.0587	23.341	23.672	23.8305	23.4493	0.533388	1.53531	0.0478177	Q8NEJ9-2;Q8NEJ9	NGDN
27.6608	28.0773	28.2869	27.317	27.4972	27.4205	-0.596767	1.44944	0.0478404	Q07666;Q07666-3;Q07666-2	KHDRBS1
32.6338	32.6966	33.2807	31.7869	32.4708	31.9439	-0.803161	1.28997	0.047856	Q99879;Q99877;Q93079;Q5QNW6;P62807;P58876;Q5QNW6-2;Q99880;P57053;O60814	HIST1H2BM;HIST1H2BN;HIST1H2BH;HIST2H2BF;HIST1H2BC;HIST1H2BD;HIST1H2BL;H2BFS;HIST1H2BK
23.8505	23.9986	24.1572	24.4798	24.3144	24.4574	0.41512	1.80913	0.0478786	Q9Y3A4	RRP7A
23.6468	23.0205	23.4923	22.4555	22.9104	22.7576	-0.678694	1.37209	0.0478943	Q96P48-3;Q96P48;Q96P48-7;Q96P48-2;Q96P48-4;Q96P48-1;Q96P48-5	ARAP1
23.2802	23.8834	23.9607	24.2305	24.3979	24.5419	0.681971	1.36624	0.0479522	P78316;P78316-2	NOP14
27.1069	26.5419	26.9265	27.6519	27.3514	27.3698	0.599271	1.44381	0.0481625	P11166	SLC2A1
23.4174	23.9402	23.3729	22.9946	22.9818	23.0211	-0.577627	1.46827	0.0482102	O60503	ADCY9
25.2735	25.1281	25.1737	24.8115	24.9519	24.8049	-0.335647	2.19075	0.0486428	P50570-2	DNM2
23.701	23.2366	23.1476	23.834	23.9211	24.0892	0.586358	1.45454	0.048868	Q9UJY5;Q9UJY5-4;Q9UJY5-6;Q9UJY5-3;Q9UJY5-2	GGA1
23.2603	23.0318	23.158	23.5142	23.8554	23.5048	0.47482	1.63224	0.0494202	Q8TF01	PNISR
27.2405	27.5441	26.9499	26.6796	26.4218	26.7842	-0.616316	1.41696	0.0494667	P06733;P06733-2	ENO1
22.7587	23.5089	23.1373	23.7715	24.2913	23.6987	0.785552	1.2883	0.0495107	Q9H0S4;Q9H0S4-2	DDX47
25.6821	25.658	25.0853	25.0241	24.7849	24.5243	-0.697358	1.34409	0.0495178	Q9UBP9;Q9UBP9-4;Q9UBP9-2;Q9UBP9-3	GULP1
24.1061	23.7663	24.1357	23.2439	23.3814	23.6896	-0.564416	1.47654	0.0495499	O15056;O15056-2;O15056-3	SYNJ2
23.9455	23.7408	23.96	23.5862	23.2459	23.4589	-0.45174	1.68311	0.049557	Q9NRW1;Q9NRW1-2	RAB6B
24.5988	24.36	24.5602	24.1035	24.213	24.0632	-0.379786	1.92897	0.0495892	Q6ZSR9
22.6049	21.9628	22.0653	22.9813	22.6509	23.3953	0.798239	1.27646	0.0497683	Q9BZX2	UCK2
26.6642	26.1634	26.6242	27.1295	26.9469	27.0172	0.54726	1.4965	0.0497711	Q96JJ7	TMX3
20.7655	20.538	21.7522	21.6744	22.4207	22.2125	1.08398	1.17456	0.0498076	O75319;O75319-2	DUSP11
23.0435	23.0124	22.8639	23.2562	23.5805	23.3656	0.427518	1.74839	0.0498104	Q8NBJ4-2;Q8NBJ4	GOLM1
24.0043	23.8809	23.9156	22.8257	23.5193	23.4702	-0.661851	1.36521	0.0501543	O14562	UBFD1
24.3292	24.2404	24.0893	23.8722	23.8081	23.9088	-0.356567	2.02963	0.0503509	Q04656-5;Q04656;Q04656-2;Q04656-3	ATP7A
26.2546	25.4465	26.1022	25.0116	25.2887	25.2887	-0.738159	1.3072	0.0504176	Q14185	DOCK1
31.205	31.5258	32.1876	30.6575	31.1017	30.3446	-0.938187	1.21362	0.0504572	P68431;Q16695	HIST1H3A;HIST3H3
23.857	23.3902	23.0905	24.2452	24.013	24.103	0.674479	1.35299	0.0504969	Q9UKJ3;Q9UKJ3-2	GPATCH8
28.449	28.4346	28.9297	27.6621	28.2881	27.5916	-0.75721	1.29205	0.0507512	P20700	LMNB1
25.281	24.6734	25.0805	24.3833	24.3489	24.5493	-0.58444	1.43671	0.0507909	A1KXE4	FAM168B
23.9119	23.5967	23.6184	24.0821	24.3354	24.1036	0.464716	1.63285	0.0507959	P20042	EIF2S2
23.6129	24.152	24.197	22.7402	23.4223	23.4127	-0.795553	1.27129	0.0508307	P07996;P07996-2	THBS1
24.337	24.4485	24.6169	23.8334	23.9218	24.2034	-0.481229	1.59811	0.0508706	P57105	SYNJ2BP
24.2608	24.5554	24.1505	24.6912	24.8695	24.8101	0.467984	1.62434	0.0509375	Q8TER5;Q8TER5-4;Q8TER5-3;Q8TER5-2	ARHGEF40
22.4984	22.2231	22.7241	21.5232	22.1813	21.6051	-0.712029	1.31921	0.0509533	Q99569-2;Q99569	PKP4
24.6963	24.8142	25.1354	24.1521	24.5757	24.1202	-0.599333	1.41738	0.050993	Q49A26;Q49A26-5;Q49A26-2;Q49A26-3;Q49A26-4	GLYR1
24.4613	24.1478	24.3464	23.527	24.0679	23.5491	-0.603862	1.41287	0.0509977	Q9HB19	PLEKHA2
23.6291	23.1502	23.0173	22.3473	20.4784	22.3883	-1.52751	1.09358	0.0510101	Q14353;Q14353-2	GAMT
25.1477	25.1174	25.4849	24.6534	24.9295	24.6603	-0.502274	1.55448	0.0510328	P00403	MT-CO2
25.7153	25.4214	25.4919	25.1359	25.2202	25.0701	-0.40083	1.81498	0.0510544	P50395;P50395-2	GDI2
28.1263	28.5028	27.9099	27.6564	26.8212	27.5554	-0.83534	1.24474	0.0510791	P62937	PPIA
23.2431	23.1654	23.5327	23.7313	23.8624	23.6936	0.448683	1.66252	0.0511187	Q9BVI4	NOC4L
23.9867	24.0111	24.2924	23.3041	23.8213	23.4604	-0.568108	1.45101	0.0511584	Q7Z3K3-5;Q7Z3K3-2;Q7Z3K3-3;Q7Z3K3;Q7Z3K3-7;Q7Z3K3-6	POGZ
27.5345	27.2561	27.0095	28.0245	27.6553	27.8462	0.575301	1.44235	0.0511981	Q9UHR5;Q9UHR5-2	SAP30BP
24.3701	24.1504	24.0656	23.6677	23.2234	23.8479	-0.615718	1.39034	0.0518141	O60701;O60701-2;O60701-3	UGDH
23.9029	24.1026	23.7399	24.5008	24.2874	24.3112	0.451342	1.64992	0.05187	Q8IWU2	LMTK2
22.0147	21.7094	21.8498	22.3925	22.2588	23.006	0.69447	1.31972	0.0522382	Q53SF7;Q53SF7-3;Q53SF7-2	COBLL1
22.7309	23.0513	22.4695	23.3111	23.2479	23.3127	0.539968	1.47616	0.0523827	Q9P2R3;Q9P2R3-2;Q9P2R3-4	ANKFY1
24.5263	24.5524	24.4671	24.7449	24.8704	25.0012	0.356906	1.98732	0.0524232	P62195;P62195-2	PSMC5
25.4272	25.5928	25.1972	25.0748	24.8738	24.8645	-0.468025	1.60485	0.0524637	Q92626	PXDN
23.2269	22.1068	23.1508	23.954	23.8151	23.582	0.955516	1.19042	0.0524904	P05106;P05106-2;P05106-3	ITGB3
26.0511	25.8883	25.9451	26.2579	26.2374	26.3766	0.329179	2.15728	0.0525948	Q969M3-3;Q969M3	YIPF5
23.5135	24.0674	24.1567	24.5208	24.5932	24.4544	0.610264	1.3879	0.0528468	Q13601;Q13601-2	KRR1
23.2653	23.6875	23.8222	24.3511	24.0471	24.1222	0.581793	1.41781	0.0530708	O75691	UTP20
20.8684	21.7465	20.2935	21.8147	22.5053	22.0042	1.13862	1.13923	0.0531797	P16083	NQO2
23.9063	23.7038	23.74	22.9391	23.5584	23.0534	-0.599723	1.39659	0.0532206	Q96B97;Q96B97-2;Q96B97-3	SH3KBP1
26.1696	26.2009	26.6824	25.2207	26.059	25.2584	-0.838289	1.23124	0.0532924	O75475	PSIP1
23.9347	24.0056	24.032	24.4157	24.3466	24.9366	0.57551	1.42147	0.0535153	Q8IWE2;Q8IWE2-2	FAM114A1
22.9777	22.6208	23.3487	22.4888	22.337	22.0255	-0.698659	1.30664	0.0535724	P07199	CENPB
23.6565	23.8028	24.2415	23.3099	23.4664	23.034	-0.630176	1.36019	0.0537156	Q9NRG9;Q9NRG9-2	AAAS
27.471	27.2819	27.1967	27.748	27.6026	27.8901	0.430406	1.68493	0.0537567	Q13393-2	PLD1
23.1864	23.0273	22.9362	23.4112	23.562	23.3499	0.391059	1.81109	0.0537693	Q8WWX9	SELM
23.3729	23.7325	23.1836	22.5745	22.5221	23.1122	-0.693376	1.30998	0.0537979	Q9Y2I1;Q9Y2I1-2	NISCH
21.9489	21.7919	20.4559	22.9088	22.4929	22.3767	1.19391	1.12191	0.0537985	Q8N7R7-3;Q8N7R7;Q8N7R7-2	CCNYL1
25.012	25.7536	25.2861	20.2393	20.9208	25.1171	-3.25812	0.991827	0.0539344	P14406	COX7A2
24.6495	24.834	24.9211	24.1624	24.3951	24.4962	-0.45028	1.61965	0.0545875	Q8WVC6;Q8WVC6-2	DCAKD
21.3977	21.2248	21.1526	21.8396	22.5231	21.6465	0.744698	1.26745	0.0545976	Q96GD4-2;Q96GD4;Q96GD4-5;Q96GD4-3;Q96GD4-4	AURKB
24.0691	24.1632	23.8226	24.4615	24.3659	24.4527	0.408408	1.73808	0.0546291	Q96JA1;Q96JA1-2	LRIG1
22.5161	22.4436	22.2589	21.0302	21.999	19.8157	-1.45798	1.07723	0.0546981	P27986;P27986-4;P27986-5;P27986-3;P27986-2	PIK3R1
22.1672	22.0817	21.1952	22.6889	22.7931	22.4801	0.839336	1.21691	0.0547081	Q4ZIN3-2;Q4ZIN3	TMEM259
23.9722	24.1451	23.9077	23.6194	23.3723	23.7087	-0.441542	1.6381	0.0547496	Q96P53	WDFY2
24.6949	24.7264	24.6998	24.9331	25.8443	25.5238	0.726678	1.27632	0.0547912	Q969H8	MYDGF
23.5598	23.3137	23.3823	23.0343	23.0697	23.107	-0.348214	1.98753	0.0548218	C4AMC7;Q6VEQ5;A8K0Z3	WASH3P;WASH2P;WASH1
22.5229	23.0238	22.5731	22.3382	22.0598	21.9912	-0.576892	1.4048	0.0548328	Q96NT0;Q96NT0-2	CCDC115
23.1372	22.3398	22.3226	21.7808	21.9686	21.8302	-0.739979	1.26487	0.0548632	Q5JS37;Q5JS37-2	NHLRC3
24.7036	24.5296	24.0441	24.0154	23.4251	23.6974	-0.713135	1.28212	0.0549047	O95490-2;O95490-5;O95490;O95490-7;O95490-6;O95490-3	LPHN2
26.32	26.419	26.3123	26.8554	26.5785	26.7266	0.369736	1.87945	0.0549463	P62847-2;P62847-3;P62847;P62847-4	RPS24
24.3274	24.1318	24.0833	24.5829	24.4584	24.6332	0.377361	1.84596	0.0549879	P55884;P55884-2	EIF3B
25.1189	25.716	25.4765	24.8119	24.7056	25.0297	-0.588081	1.38599	0.0550649	Q96EP5-2;Q96EP5	DAZAP1
25.6976	25.1415	25.5288	25.8243	26.3265	26.1099	0.630937	1.34345	0.0551064	Q7Z460-4;Q7Z460-2;Q7Z460-5;Q7Z460-3;Q7Z460	CLASP1
23.747	23.4916	23.5049	23.1432	22.7679	23.2484	-0.528004	1.46049	0.0553851	Q5T0N5-3;Q5T0N5-4;Q5T0N5-2;Q5T0N5-5;Q5T0N5	FNBP1L
27.2703	27.5036	27.2821	27.7244	27.8132	27.6435	0.375042	1.84651	0.0556241	O15126;O15126-2	SCAMP1
24.0443	23.8825	23.6828	23.2831	23.3664	23.5707	-0.463151	1.57636	0.0556659	P86791;P86790	CCZ1;CCZ1B
25.5651	25.2494	25.5719	25.7957	25.9384	25.929	0.425568	1.67013	0.0557078	Q9UBM7	DHCR7
25.3865	25.3858	25.2582	20.7294	25.1829	21.1956	-2.97414	0.986153	0.0562553	Q14689-6;Q14689;Q14689-5;Q14689-3;Q14689-2;Q14689-4	DIP2A
23.937	24.3385	24.4733	24.8213	24.7824	24.7051	0.520049	1.46552	0.0562975	Q8NI36	WDR36
25.5859	25.4119	25.2928	26.0097	25.8632	25.7153	0.432542	1.6412	0.0563118	Q9Y6M5	SLC30A1
23.6521	23.3557	23.3464	22.913	23.1412	23.0019	-0.432682	1.64092	0.0563541	Q9HBR0;Q9HBR0-3	SLC38A10
28.6204	28.5925	28.8092	28.96	29.0383	29.2256	0.400617	1.73676	0.0564464	O00571;O00571-2	DDX3X
21.5068	22.9193	22.6469	21.2408	19.8333	21.4694	-1.50983	1.05904	0.0569491	Q9H1K1;Q9H1K1-2	ISCU
25.6074	25.7033	25.7026	26.079	25.9607	26.4516	0.492648	1.5058	0.0573194	Q9UHB9;Q9UHB9-4;Q9UHB9-2	SRP68
22.2702	22.3815	20.8393	20.75	20.5432	20.6693	-1.17619	1.10571	0.0573483	Q9UKC9;Q9UKC9-2	FBXL2
25.8561	26.3541	26.3762	25.6798	25.5072	25.7405	-0.552994	1.4035	0.0579852	Q9Y333	LSM2
24.3437	23.7544	24.2355	24.694	24.6047	24.6957	0.553577	1.40504	0.0580194	Q13433;Q13433-2	SLC39A6
24.4588	24.691	24.5782	24.9655	24.856	25.1927	0.42871	1.6358	0.0580253	O00231;O00231-2	PSMD11
22.6572	22.2473	22.2797	22.6813	23.1085	23.1278	0.577793	1.374	0.0580281	Q8IYM9;Q8IYM9-2	TRIM22
23.837	23.9115	24.1045	23.5922	23.3998	23.6411	-0.406652	1.69917	0.0580623	Q8WVV9-4;Q8WVV9;Q8WVV9-5	HNRNPLL
24.5894	24.6459	23.9976	24.0166	23.6052	23.2613	-0.783249	1.22216	0.0580626	Q9BQI0-3;Q9BQI0;Q9BQI0-2	AIF1L
23.1841	23.5031	23.1813	24.0573	23.6599	23.7032	0.517313	1.45523	0.0580685	Q96Q05-3;Q96Q05;Q96Q05-2	TRAPPC9
21.7982	22.1041	21.7846	20.635	21.6368	20.0453	-1.1233	1.10948	0.0580711	P54753	EPHB3
22.8726	23.017	22.4258	22.3336	22.1345	22.1601	-0.562401	1.39049	0.0580813	Q13126-4;Q13126;Q13126-3;Q13126-2;Q13126-7;Q13126-6;Q13126-5	MTAP
23.7479	23.7632	23.7244	23.5274	23.5289	23.5266	-0.217548	4.36669	0.0580971	P00338;P00338-3;P00338-4;P00338-5;P00338-2	LDHA
22.6388	22.6661	22.2628	22.9633	23.3564	22.9346	0.562193	1.39266	0.0581054	P26358-2;P26358;P26358-3	DNMT1
26.0044	26.2525	26.4629	25.8388	25.7933	25.6721	-0.471877	1.53753	0.0581059	Q96I24	FUBP3
25.6611	25.8409	25.546	25.3089	25.087	25.363	-0.429712	1.63103	0.0581142	Q96QK1	VPS35
26.0738	26.0712	25.8234	25.7542	25.3385	25.3802	-0.498449	1.47995	0.0581182	Q9BR76	CORO1B
22.1045	20.9701	22.5354	22.6919	23.4265	23.0678	1.1921	1.09315	0.05814	P56962	STX17
22.2695	23.0782	23.1741	23.4002	23.6763	23.9472	0.833951	1.19695	0.0581486	P55201-3;P55201;P55201-4;P55201-2	BRPF1
26.437	25.2415	26.2181	25.0772	24.9091	25.1339	-0.925481	1.16475	0.0581493	Q9BT67	NDFIP1
20.5392	22.5375	21.7076	22.9003	22.8442	23.0209	1.32707	1.07184	0.058155	Q63HQ0-2;Q63HQ0	AP1AR
22.3112	22.5199	22.5077	21.7449	21.8798	22.2184	-0.498526	1.47899	0.0581829	Q9ULR3	PPM1H
26.0775	25.8855	26.0781	25.5978	25.7116	25.713	-0.339563	1.98302	0.0582563	Q13409-3;Q13409-2;Q13409-6;Q13409-7;Q13409;Q13409-5	DYNC1I2
27.8606	27.4359	27.6657	29.0481	28.1419	28.2028	0.810239	1.20066	0.0583412	P12814	ACTN1
22.2324	22.1121	22.7046	21.1531	22.081	21.0707	-0.914759	1.1596	0.0583841	Q03188;Q03188-2	CENPC
31.9631	20.3332	21.8364	31.9156	32.0367	32.0302	7.28324	0.932235	0.058554	Q9UPM8;Q9UPM8-2	AP4E1
24.3177	24.3739	24.8056	23.6881	24.1989	23.7019	-0.636125	1.30708	0.0589721	Q8WWQ0	PHIP
24.761	24.7463	25.3124	25.9841	25.844	25.2589	0.755754	1.22468	0.0590198	P51636;P51636-2	CAV2
24.669	23.9856	24.283	23.5304	23.8644	23.6819	-0.620319	1.31946	0.0591613	P23193;P23193-2	TCEA1
24.6486	24.5774	24.498	24.8026	24.9213	25.0011	0.333653	2.00475	0.0592645	Q14789;Q14789-3	GOLGB1
27.1175	27.4855	26.9095	26.5564	26.3659	26.7949	-0.598455	1.33839	0.0592914	P07737	PFN1
23.6158	23.7385	21.3623	20.7046	21.1913	21.5443	-1.75881	1.0194	0.0595848	Q96QR8	PURB
27.1813	27.0218	27.9129	26.6978	26.5112	26.6958	-0.737075	1.23109	0.0596284	P17096;P17096-3	HMGA1
22.8161	22.5916	22.1236	22.971	23.2421	23.1699	0.617198	1.3167	0.0597925	P33991	MCM4
22.8584	21.6522	23.5188	21.259	19.9428	21.7751	-1.68419	1.02404	0.0598394	Q9UKK6;Q9NPJ8-2;Q9NPJ8-3	NXT1;NXT2
23.5651	23.1512	23.3269	23.7268	23.7863	23.8218	0.430569	1.60287	0.0599533	P67812-4;P67812;P67812-3;P67812-2	SEC11A
22.6757	22.6673	23.3248	22.2479	22.1285	22.3822	-0.636391	1.29788	0.06	Q9BRQ6	CHCHD6
23.0751	22.8258	23.7283	23.9908	24.1203	23.7631	0.748342	1.21825	0.0602705	Q96G23	CERS2
25.8256	25.5796	25.9796	26.0792	26.4196	26.6959	0.603315	1.32565	0.0602884	Q13015	MLLT11
26.5725	27.1773	26.9038	26.2884	26.4463	26.2842	-0.544896	1.39014	0.0603144	Q92522	H1FX
25.9982	25.9406	25.8185	26.1978	26.572	26.2857	0.432745	1.59151	0.0603169	Q96EY4	TMA16
22.0684	22.0198	21.6699	22.2421	22.4944	22.4514	0.47658	1.4933	0.0610044	P33993;P33993-3	MCM7
23.4527	24.0237	23.5495	23.3277	22.9322	22.5827	-0.727743	1.22843	0.0610487	P12111;P12111-2;P12111-4	COL6A3
21.4319	21.5768	21.5365	21.0197	20.7215	21.2735	-0.510166	1.43555	0.0610841	O14787-2;O14787	TNPO2
25.0459	24.2686	24.8777	25.3188	25.3911	25.4357	0.651148	1.28007	0.0611284	P25788-2;P25788	PSMA3
24.2221	23.1775	23.9444	24.5364	24.8649	24.454	0.837108	1.16923	0.0621608	Q969T9;Q969T9-2	WBP2
26.0813	25.9772	25.7299	25.568	25.4465	25.5592	-0.404903	1.6573	0.0622865	P18206;P18206-2	VCL
25.3461	25.37	25.0644	24.7634	24.9217	24.8921	-0.40114	1.6674	0.0624006	P22314-2;P22314	UBA1
22.2628	22.034	22.0709	22.3919	22.5054	22.507	0.345537	1.89485	0.0625376	Q8WXW3	PIBF1
25.9691	25.9245	26.2765	26.3224	26.7772	27.1381	0.689219	1.24173	0.0633213	Q8N6T3;Q8N6T3-5;Q8N6T3-2;Q8N6T3-4	ARFGAP1
24.4474	24.1417	24.0437	23.9147	23.5485	23.6646	-0.501664	1.43448	0.0634228	Q12913	PTPRJ
24.3471	24.4299	24.5742	24.6793	24.9082	24.9862	0.407533	1.63927	0.0634442	P53367;P53367-2;P53367-3	ARFIP1
24.7367	25.282	25.2607	24.6379	24.3875	24.5731	-0.560277	1.35359	0.0634899	P17480-2;P17480	UBTF
21.7755	22.0466	20.1585	23.3333	22.1495	23.0059	1.50271	1.02704	0.0635357	Q8WVR3	C7orf43
22.8897	22.5586	22.8094	23.2966	23.1986	23.0438	0.42709	1.58252	0.0636489	Q9UL54;Q9UL54-4;Q9UL54-3	TAOK2
21.3874	20.8056	21.6357	22.3892	21.7959	21.9508	0.769058	1.19141	0.0636923	Q96PY5;Q96PY5-3	FMNL2
25.3152	25.2221	25.1948	24.8122	25.045	24.7525	-0.374166	1.74906	0.0640489	P08133;P08133-2	ANXA6
23.4598	22.943	23.1169	22.4375	22.8443	22.5588	-0.559722	1.34975	0.0640919	P17174;P17174-2	GOT1
24.8341	24.9852	24.6892	24.5524	24.1702	24.4139	-0.457352	1.50401	0.0647799	O60499;O60499-2	STX10
24.0522	24.3799	24.3151	23.2291	23.948	23.6752	-0.631624	1.27571	0.0648264	Q8NCN5	PDPR
27.5698	27.4812	27.3489	27.7641	27.7932	28.0596	0.405643	1.62865	0.0651143	P62910	RPL32
20.6805	20.2093	21.0422	21.3306	21.2799	21.2687	0.649021	1.25927	0.0651232	Q8N5G2;Q8N5G2-2;Q8N5G2-3	TMEM57
23.8979	23.4448	23.9204	24.0561	24.7019	24.4618	0.652182	1.25479	0.0651563	O60879-2;O60879-3;O60879	DIAPH2
23.2831	23.7878	23.5939	22.429	23.2058	22.9216	-0.702749	1.22116	0.0651608	P49773	HINT1
21.9835	22.2685	22.4643	21.4688	21.454	21.9716	-0.607313	1.2936	0.0652074	Q8IWA4;Q8IWA4-3;Q8IWA4-2	MFN1
20.8564	20.529	20.7988	20.9645	21.6155	21.4082	0.601348	1.29921	0.0652541	Q6PL18	ATAD2
23.2605	23.1977	22.749	22.6354	22.4257	22.5935	-0.517568	1.39241	0.0654893	P54760	EPHB4
25.9766	20.993	21.2458	26.1489	26.2035	25.6764	3.27111	0.938892	0.0656501	P61266-2;P61266	STX1B
22.7157	20.4845	22.3792	23.6675	23.2572	23.2399	1.52842	1.01253	0.0656915	Q9Y508;Q9Y508-2	RNF114
24.3097	24.0101	24.529	24.642	25.0144	24.8097	0.539101	1.36166	0.0656968	Q9NZ45	CISD1
24.5192	24.6422	24.9578	23.9939	24.1291	24.4109	-0.528432	1.37581	0.0657021	Q96HS1;Q96HS1-2	PGAM5
23.8858	23.6909	23.6647	24.0201	24.8091	24.3377	0.641802	1.25734	0.065733	Q969X5;Q969X5-2	ERGIC1
22.879	22.9081	22.9105	22.5594	21.0651	22.0241	-1.01635	1.09291	0.0657436	Q8WV99-2;Q8WV99	ZFAND2B
21.9153	22.2129	22.138	20.3612	21.3129	21.7065	-0.96184	1.10522	0.065868	O43741	PRKAB2
22.4805	22.6103	22.243	21.842	21.5904	22.1847	-0.572263	1.31951	0.0658894	Q8IY22;Q8IY22-3;Q8IY22-2	CMIP
23.0716	23.0578	22.4129	21.9074	21.9088	22.499	-0.742341	1.18978	0.0659165	Q14240;Q14240-2	EIF4A2
23.5897	23.2933	23.2995	22.6747	23.1247	22.8958	-0.495771	1.41955	0.0659334	Q6VY07;Q6VY07-2	PACS1
22.2683	22.3963	22.8908	21.3193	22.168	21.7475	-0.773575	1.17354	0.0659463	O43516-2;O43516;O43516-3;O43516-4	WIPF1
22.6835	25.9623	22.8764	21.0538	21.896	21.8039	-2.25618	0.964784	0.0659632	Q14103-4;Q14103-2	HNRNPD
26.5706	26.6695	26.9446	25.7718	26.5252	25.6972	-0.730216	1.19537	0.0660353	Q12888;Q12888-2;Q12888-3	TP53BP1
23.7285	20.2238	20.2826	23.6497	23.9954	23.7269	2.37903	0.957422	0.0665734	Q6Y1H2	HACD2
25.3717	25.5257	24.9156	24.8521	24.6963	24.5613	-0.567765	1.31911	0.066614	P18669	PGAM1
24.6533	24.3693	24.4571	24.7731	25.2645	24.9468	0.501582	1.40345	0.0667419	Q99805	TM9SF2
27.3704	27.0075	27.2681	26.6513	26.9428	26.6899	-0.454023	1.4862	0.067169	P82979	SARNP
23.3616	23.1055	23.0728	22.8497	22.7432	22.8347	-0.370731	1.72423	0.0672163	O43150-2;O43150	ASAP2
25.3821	25.231	25.2821	25.7203	25.5956	25.537	0.319261	1.98703	0.0672738	Q15758;Q15758-3;Q15758-2	SLC1A5
23.5068	22.3104	22.3505	21.6671	21.9309	21.757	-0.937553	1.10258	0.067629	Q8TCT0	CERK
25.9259	25.8292	26.053	25.2833	25.7439	25.2252	-0.518562	1.37249	0.0676765	Q9H425;Q9H425-3;Q9H425-2	C1orf198
23.2224	23.9021	23.8912	24.2812	24.3429	24.2313	0.61319	1.26697	0.0677558	Q13895	BYSL
20.0935	20.9057	21.468	21.7248	21.8575	21.706	0.940334	1.10046	0.0677952	P35354	PTGS2
25.7736	25.2565	25.452	24.709	25.0208	25.1048	-0.549172	1.33195	0.0678034	P02792	FTL
22.4362	22.2206	22.2359	22.5983	22.6215	22.8906	0.405909	1.59515	0.0680785	Q969S3	ZNF622
24.2991	24.6409	24.2531	24.9961	24.6763	24.9886	0.489309	1.41171	0.0681484	O75607	NPM3
24.0144	23.9199	24.3535	23.7456	23.2031	23.605	-0.578006	1.2952	0.0681845	Q15149-6	PLEC
25.6115	26.1	25.7574	26.3111	26.2972	26.2435	0.460957	1.46286	0.0681961	P57088	TMEM33
25.0109	25.1586	24.9823	25.9364	25.4173	25.3956	0.53252	1.34606	0.0682235	P55011-3;P55011	SLC12A2
24.8032	25.2401	24.8909	24.1657	24.5968	24.5435	-0.542734	1.3344	0.0682322	P42765	ACAA2
27.6041	28.0234	27.3317	28.3163	28.2539	28.1215	0.577514	1.29393	0.0682594	O15127	SCAMP2
23.3598	24.0579	23.6849	24.5982	24.5867	24.0261	0.702841	1.19587	0.068307	P15151-3;P15151-2;P15151;P15151-4	PVR
26.5267	26.6331	26.5176	26.7766	26.8502	26.8806	0.276662	2.33831	0.0684364	Q14764	MVP
23.5695	23.7932	23.573	24.6843	23.944	24.1645	0.619006	1.25471	0.0684488	Q14571	ITPR2
24.374	24.0827	24.0361	25.077	24.5114	24.6076	0.567715	1.30246	0.068484	Q9H792	PEAK1
26.3907	26.5434	26.4143	25.9972	25.7047	26.2158	-0.476922	1.42728	0.0684903	Q9NRR5	UBQLN4
20.727	20.613	20.9685	20.751	25.6505	25.4422	3.17838	0.926551	0.0685317	Q7Z3U7-2;Q7Z3U7-6;Q7Z3U7-5;Q7Z3U7	MON2
24.7682	25.4026	25.1289	25.7047	25.6084	25.5916	0.534988	1.33805	0.0689194	Q9BZE4;Q9BZE4-2;Q9BZE4-3	GTPBP4
23.9609	23.886	23.6293	23.4801	23.274	23.4831	-0.413011	1.55898	0.0690173	O43609	SPRY1
25.5546	25.6551	25.3988	25.2975	25.0312	25.1157	-0.388007	1.63615	0.0690243	Q9UL26	RAB22A
21.2637	22.7249	22.8851	20.1596	21.7722	20.3252	-1.53891	0.992768	0.0690652	P35754	GLRX
25.1223	25.1048	25.4955	25.6798	25.6785	25.6373	0.424313	1.52816	0.0690962	Q99470	SDF2
22.2248	21.6258	21.5061	19.8672	21.4272	20.6997	-1.12087	1.04785	0.069144	Q86TI2;Q86TI2-4;Q86TI2-2	DPP9
20.6742	21.5091	20.1364	21.5241	21.7714	21.8854	0.953709	1.08472	0.069278	Q14439-2;Q14439-3;Q14439	GPR176
25.3179	25.9705	25.6101	23.4353	24.9522	24.9487	-1.1874	1.03424	0.0692965	Q9H299	SH3BGRL3
25.422	24.97	25.1772	24.8344	24.6377	24.7479	-0.449781	1.46475	0.0698192	P27105	STOM
24.4271	24.1545	24.3232	24.5327	24.9283	24.7794	0.445185	1.47389	0.0698566	Q9NRL3-3;Q9NRL3	STRN4
22.6893	22.6584	22.2563	21.7164	22.0598	22.1779	-0.549973	1.311	0.0698674	Q9Y4B5;Q9Y4B5-2	MTCL1
23.8997	23.6683	23.7589	23.1577	23.4964	23.4297	-0.414334	1.54558	0.0698828	O00154-4;O00154-2;O00154-3	ACOT7
25.6891	25.8628	25.703	25.9984	26.0579	26.1539	0.318405	1.9435	0.0699008	P48449;P48449-3;P48449-2	LSS
26.5126	26.1823	26.5786	25.8988	26.1343	25.6436	-0.532214	1.32938	0.0703785	Q6N043-2;Q6N043	ZNF280D
23.6613	23.5139	23.704	23.9099	23.9164	23.9297	0.292252	2.14047	0.070586	Q9P0I2;Q9P0I2-2	EMC3
29.6352	30.5332	30.3147	29.4527	29.5007	29.4716	-0.686028	1.19119	0.0707766	P51991	HNRNPA3
23.1669	23.2175	22.2041	20.7472	21.8694	22.2827	-1.22974	1.02194	0.0709973	P27695	APEX1
22.4385	22.7814	22.7321	22.2704	21.9146	22.3033	-0.487904	1.38656	0.0714352	Q6P9B9	INTS5
23.3988	23.1748	23.0561	22.9926	22.5246	22.5498	-0.520913	1.3374	0.0714603	Q9GZU7-2;Q9GZU7;Q9GZU7-3	CTDSP1
22.9258	21.4611	21.2652	23.0022	23.758	22.7803	1.29613	1.01076	0.0714842	Q8N5B7-2;Q8N5B7	CERS5
23.5401	24.2797	23.8078	23.4477	22.7483	23.2224	-0.736434	1.15939	0.0715333	Q04323;Q04323-2	UBXN1
26.0731	26.1177	25.8298	25.4554	25.5322	25.7655	-0.422497	1.51169	0.071844	O60664-4;O60664;O60664-3	PLIN3
23.2084	22.7324	22.8099	22.2866	22.181	22.6268	-0.552095	1.29642	0.0718797	P30085-3;P30085;P30085-2	CMPK1
26.2882	26.1297	25.8074	25.6716	25.5849	25.6212	-0.449218	1.45239	0.0718932	Q9H2V7-3;Q9H2V7-2;Q9H2V7;Q9H2V7-4;Q9H2V7-5	SPNS1
26.5993	26.5364	26.4874	26.0606	26.364	26.0445	-0.384679	1.61706	0.0721038	P35268	RPL22
22.1861	22.3841	22.4605	20.2315	21.2067	22.0704	-1.17404	1.02569	0.072153	O15047	SETD1A
22.5331	22.3455	22.4004	22.8556	23.2711	22.6975	0.515065	1.33934	0.0723456	Q6P4E1-5;Q6P4E1;Q6P4E1-2	CASC4
27.7227	27.4783	28.1724	26.7248	27.5233	26.7222	-0.801049	1.12371	0.0723948	O75367-3;O75367	H2AFY
23.8004	23.5997	23.623	23.9562	24.2261	23.9827	0.380639	1.62959	0.0724147	O43318-2;O43318;O43318-4;O43318-3	MAP3K7
23.41	23.3209	23.7462	24.2438	23.8618	23.9028	0.510439	1.34628	0.0724441	Q5RKV6	EXOSC6
26.5593	26.3136	26.1851	26.6628	26.9256	26.7614	0.430547	1.48935	0.0724935	Q9UDT6;Q9UDT6-2	CLIP2
25.6	25.6369	25.3071	26.1212	25.7747	26.0026	0.45148	1.44066	0.0729477	P62070;P62070-4;P62070-3;P62070-2	RRAS2
23.7128	23.7524	23.4201	22.9915	23.4031	22.7976	-0.564315	1.27856	0.0729973	Q9UEE9	CFDP1
23.8028	23.8012	23.7292	23.2358	23.1166	23.6059	-0.458323	1.42824	0.0730469	P49588;P49588-2	AARS
27.5251	27.2671	26.9289	26.6794	26.7852	26.7409	-0.505222	1.34729	0.0731553	P11279;P11279-2	LAMP1
24.2426	24.826	24.3351	20.9239	20.005	24.4328	-2.6807	0.919888	0.0731707	Q9NV92	NDFIP2
23.2343	22.9375	23.6201	22.3873	22.9352	22.4908	-0.659529	1.19508	0.0732049	Q86YL5;Q86YL5-2	TDRP
22.5444	21.7151	21.8815	22.828	22.8352	22.5281	0.683434	1.17799	0.0734705	Q92620	DHX38
23.9249	23.6667	23.7207	22.9245	23.6007	22.7652	-0.673932	1.18261	0.0736011	Q92599-2;Q92599-4;Q92599;Q92599-3	2021-09-08
22.5869	22.7417	22.4374	22.2493	22.148	22.2855	-0.361036	1.68924	0.0736509	O14678	ABCD4
22.2985	21.6938	22.6574	22.7648	23.1394	22.9477	0.73411	1.14608	0.0740757	Q9BSJ2-4;Q9BSJ2;Q9BSJ2-3	TUBGCP2
22.5256	22.3384	22.6489	21.8087	22.2042	22.1244	-0.458507	1.41619	0.0741121	Q9BZL4;Q9BZL4-4;Q9BZL4-3;Q9BZL4-2;Q9BZL4-5	PPP1R12C
28.4969	28.6511	28.0482	27.9562	27.8696	27.8004	-0.523347	1.315	0.0742834	O43184;O43184-3;O43184-4;O43184-2	ADAM12
22.1646	21.8753	21.0241	22.5263	22.4201	22.5553	0.812548	1.10838	0.0743169	Q9Y548	YIPF1
24.9609	24.8819	24.5996	24.1281	24.3099	24.5533	-0.483718	1.36982	0.0744744	P60174;P60174-1;P60174-4	TPI1
20.7581	22.3111	22.1084	23.0467	22.6598	22.76	1.09626	1.02742	0.0748471	A1A5C7;A1A5C7-3;A1A5C7-4;A1A5C7-2	SLC22A23
24.8552	24.273	24.9459	25.2735	25.3037	25.2074	0.570165	1.25794	0.0749341	P62851	RPS25
27.4387	27.5707	27.2576	28.2618	27.7088	27.8686	0.524022	1.30777	0.0752742	Q658P3-2	STEAP3
24.0942	23.3418	23.7876	23.3358	22.9781	23.0194	-0.63008	1.20412	0.0753248	Q8IVB5	LIX1L
24.1907	24.2288	23.9351	24.405	24.5061	24.5361	0.364216	1.65404	0.0758099	Q9BQ70	TCF25
24.967	24.68	24.7824	24.2133	23.886	24.5877	-0.580762	1.24284	0.0758607	O95182	NDUFA7
22.1233	21.773	22.01	22.2661	22.3943	22.7225	0.492163	1.34849	0.0758793	Q8N3C0	ASCC3
23.8044	22.442	22.7117	22.001	22.2874	20.9542	-1.23847	0.999715	0.0759115	Q7Z3F1	GPR155
25.6502	25.367	25.6337	25.8999	25.8741	25.9313	0.351461	1.70745	0.0759302	P26885	FKBP2
28.7443	28.6214	28.5351	29.2344	28.8967	28.9671	0.399142	1.54096	0.0759812	Q9UPN3;Q9UPN3-4	MACF1
22.6661	23.3407	23.2775	23.7793	23.5563	23.717	0.589406	1.2297	0.0765512	Q9UHA3	RSL24D1
24.1275	23.7144	24.0107	23.4815	23.578	23.5614	-0.410599	1.50154	0.0765722	Q6P587;Q6P587-2;Q6P587-3	FAHD1
22.3421	23.1222	22.7933	23.4135	23.4603	23.2197	0.611972	1.2093	0.0767535	Q8IY37	DHX37
26.9151	26.8925	26.8843	26.5523	26.6992	26.6561	-0.261425	2.37498	0.0771413	P49458;P49458-2	SRP9
22.2569	22.7054	22.6941	21.8617	21.8811	22.28	-0.544528	1.27121	0.0771589	Q9NVH0;Q9NVH0-2	EXD2
23.1325	23.481	23.6252	24.1954	23.7304	23.9339	0.540328	1.27534	0.0771928	Q9NYH9	UTP6
22.7844	22.5225	22.2923	21.9099	22.083	20.8687	-0.91251	1.05874	0.0772091	Q6ZN54-4;Q6ZN54-6;Q6ZN54-3;Q6ZN54-5;Q6ZN54	DEF8
23.8049	23.6398	23.86	23.9496	24.3674	24.3546	0.455636	1.39486	0.0772093	Q13049	TRIM32
25.7839	26.1724	25.7169	25.3091	25.3448	25.5802	-0.479714	1.35468	0.0772402	P24534	EEF1B2
28.174	28.2084	27.9351	28.7179	28.3952	28.4571	0.417557	1.47751	0.0772605	Q86Y82	STX12
22.9783	23.053	23.3661	22.4436	22.9141	22.3896	-0.550033	1.26168	0.0772606	Q8N201	INTS1
21.9213	22.0258	21.5636	22.5201	22.209	22.2477	0.488693	1.33857	0.0774369	Q7Z736-3;Q7Z736;Q7Z736-2;Q7Z736-4	PLEKHH3
24.1117	24.304	23.7668	24.5136	24.5519	24.5116	0.464897	1.37627	0.0776271	Q14152;Q14152-2	EIF3A
23.6228	23.6687	23.7519	22.7629	23.5427	22.8407	-0.632336	1.185	0.0778596	Q7Z6I8;Q7Z6I8-2	C5orf24
22.475	22.4045	22.3428	22.2213	21.7117	21.9226	-0.455559	1.39145	0.077878	Q7L1W4	LRRC8D
21.8619	21.47	21.5189	22.2806	22.373	21.8438	0.548891	1.25949	0.0779112	Q00013-2;Q00013-3;Q00013	MPP1
23.0394	22.2831	22.7781	22.0722	22.0969	22.1807	-0.58362	1.22308	0.078045	P49247	RPIA
22.1051	21.9342	22.2212	22.379	22.5372	22.4065	0.354075	1.66801	0.0780966	O60231	DHX16
22.9	23.0261	22.5633	22.3351	22.4629	22.3807	-0.436886	1.42094	0.0784296	Q562E7;Q562E7-4	WDR81
21.5007	21.3516	21.4187	21.1797	20.6981	20.007	-0.795438	1.09013	0.0788983	Q13164;Q13164-2;Q13164-3	MAPK7
22.854	21.4972	23.9111	25.0388	23.7665	24.2529	1.59863	0.945691	0.0790838	Q9H2H9	SLC38A1
23.7969	22.7251	23.3346	22.4659	22.7504	22.2724	-0.789284	1.0914	0.0793113	O96008;O96008-2	TOMM40
27.1342	26.9974	27.1221	26.5393	26.7653	26.8545	-0.364852	1.61406	0.0793223	Q99733;Q99733-2	NAP1L4
23.7416	23.6375	23.7878	23.4215	23.1347	23.4663	-0.381472	1.55507	0.079639	Q9UNH6-3;Q9UNH6;Q9UNH6-2	SNX7
23.8988	24.495	24.6211	25.0495	24.856	24.8857	0.592059	1.20591	0.0797103	Q9BVP2-2;Q9BVP2	GNL3
22.3817	22.9204	22.877	23.4472	23.1209	23.21	0.533004	1.26117	0.0798868	O14656	TOR1A
23.8299	24.0128	24.0183	24.3719	24.1608	24.3549	0.342229	1.69281	0.0801314	O15160;O15160-2	POLR1C
22.9348	20.4409	22.9011	23.865	23.5003	23.926	1.67149	0.934362	0.0801841	P13284	IFI30
27.6951	28.0431	27.7112	28.3778	28.0802	28.297	0.435181	1.40738	0.0802782	P19338	NCL
21.8712	22.0805	21.836	21.6662	20.9052	19.8749	-1.11377	0.995621	0.0803309	Q9H4G0-2;Q9H4G0;Q9H4G0-4;Q9H4G0-3	EPB41L1
26.3288	26.0539	26.1898	26.0112	25.5649	25.5362	-0.486727	1.31716	0.0803882	P17813;P17813-2	ENG
24.9979	24.1568	24.6327	23.6256	24.2648	23.6458	-0.750388	1.09778	0.0808493	Q9UMR2;Q9UMR2-2;Q9UMR2-4;Q9UMR2-3	DDX19B
22.6977	22.9931	22.9946	23.3129	23.3586	23.1616	0.382584	1.53155	0.0812888	Q86UL3	AGPAT6
25.4743	25.8226	26.2291	25.0361	25.4934	25.0581	-0.646123	1.15058	0.0816773	P18754;P18754-2	RCC1
24.0625	23.6543	23.8704	23.3693	23.4189	23.5644	-0.411499	1.45183	0.081724	P62633-2;P62633;P62633-7;P62633-3;P62633-5;P62633-6	CNBP
22.8819	22.96	22.4923	22.3393	22.2895	22.3878	-0.439163	1.3897	0.0817307	P49591	SARS
21.8901	22.4569	21.696	21.5247	20.4977	21.3855	-0.878328	1.04613	0.0817775	P16152;P16152-2	CBR1
21.9706	21.7636	21.9783	21.5657	21.22	21.6254	-0.433774	1.39839	0.0817847	Q12983	BNIP3
24.1451	23.8061	24.0979	24.2442	24.5464	24.717	0.486165	1.30735	0.081794	Q8NEZ2;Q8NEZ2-2	VPS37A
21.0232	21.3699	21.4892	19.6899	20.5984	20.9408	-0.884361	1.04232	0.0818381	Q9Y6M4-4;Q9Y6M4-3;Q9Y6M4;Q9Y6M4-2;Q9Y6M4-6;Q9Y6M4-5	CSNK1G3
25.4132	24.3523	25.3784	25.7483	25.9495	25.8539	0.802622	1.06927	0.0818866	P43307;P43307-2	SSR1
25.8369	25.9544	25.9489	26.7803	26.1762	26.3104	0.508898	1.27571	0.0818958	Q6UN15;Q6UN15-5;Q6UN15-3;Q6UN15-4	FIP1L1
22.8948	22.799	22.7293	22.5918	22.1562	21.5984	-0.692252	1.11698	0.0822064	Q9Y3Q0	NAALAD2
23.3074	23.5814	23.3553	22.6856	23.2517	22.5393	-0.589162	1.18826	0.0822326	Q96K21-3;Q96K21-2;Q96K21;Q96K21-4	ZFYVE19
23.3155	23.153	23.0593	22.6123	22.8315	22.9232	-0.386917	1.50655	0.0822597	Q9UN37	VPS4A
23.1181	23.1002	22.784	22.4912	22.6764	22.6507	-0.394697	1.48661	0.0822694	P40818;P40818-2	USP8
23.3823	23.1247	23.1422	23.4487	23.8139	23.6299	0.414434	1.43564	0.0822861	Q9ULX6;Q9ULX6-2	AKAP8L
25.142	23.5566	24.1172	20.9554	23.24	23.3144	-1.76872	0.914896	0.0825951	Q15012	LAPTM4A
22.0722	21.928	21.0174	20.7534	21.1563	20.6425	-0.821805	1.05731	0.0825966	Q8TEA8	DTD1
20.5872	20.4616	19.3718	20.8812	20.8833	21.8436	1.06248	0.993323	0.0826235	Q9Y2K2-7;Q9Y2K2;Q9Y2K2-8	SIK3
20.8784	22.2191	22.4415	20.5034	21.1865	20.4395	-1.13655	0.979903	0.0826321	Q9NRX2	MRPL17
24.9723	25.0546	24.8203	25.3866	25.1928	25.2675	0.333256	1.70024	0.0826485	Q96FZ7	CHMP6
24.9985	25.6661	25.9873	24.9492	24.487	24.9456	-0.756657	1.08055	0.0827442	O14880	MGST3
23.0714	22.8221	22.7056	23.2042	23.3008	23.2161	0.373974	1.53833	0.0827977	Q4V328;Q4V328-4;Q4V328-2;Q4V328-3	GRIPAP1
26.1667	26.225	26.1768	25.933	25.8337	26.0003	-0.267183	2.17846	0.0828844	Q9Y265;Q9Y265-2	RUVBL1
21.9739	20.9201	21.1899	20.4685	20.9125	19.9716	-0.910434	1.0255	0.0829626	Q9H5H4	ZNF768
22.8904	22.3499	22.8364	23.3031	23.1411	23.1185	0.495337	1.28039	0.0831103	Q9UIW2	PLXNA1
23.3406	23.2086	23.3373	23.5724	23.6123	23.5086	0.268955	2.1507	0.0831449	Q96G21	IMP4
21.8088	21.5471	21.6538	21.0268	21.4133	21.312	-0.419209	1.41086	0.0831609	P53677;P53677-2	AP3M2
22.069	22.1494	22.1985	22.8398	22.4071	22.4495	0.426507	1.39297	0.0831661	O14646-2;O14646	CHD1
23.5238	23.7479	22.9783	22.5451	23.0746	22.6096	-0.673594	1.11969	0.0831985	P81877-4;P81877-5;P81877;P81877-2;P81877-3	SSBP2
22.9234	23.0708	22.9193	22.6455	22.462	22.756	-0.350029	1.61554	0.0832113	Q5BJF6;Q5BJF6-2;Q5BJF6-3;Q5BJF6-4;Q5BJF6-5;Q5BJF6-6;Q5BJF6-9;Q5BJF6-8;Q5BJF6-10;Q5BJF6-7	ODF2
25.1269	24.8562	25.0263	25.4854	25.2512	25.3489	0.358704	1.58127	0.0832195	P67870	CSNK2B
24.0727	23.4634	23.3627	23.0872	22.9557	23.1273	-0.576169	1.18915	0.0832648	Q08345;Q08345-5;Q08345-2;Q08345-6	DDR1
24.5483	24.2605	24.4788	24.7653	24.8023	24.7212	0.333689	1.68701	0.0833183	Q9UJV9	DDX41
22.0096	21.646	22.0024	21.3717	21.5893	21.4559	-0.413709	1.41928	0.0838103	Q7Z7A4-7	PXK
24.5114	24.7009	24.9915	24.2195	24.0479	24.4514	-0.494994	1.27516	0.0838207	O60313-2;O60313-10;O60313;O60313-9;O60313-11;O60313-13	OPA1
23.2487	23.5738	23.7119	22.7472	23.0195	23.22	-0.515896	1.24861	0.0838744	Q96LW7-2;Q96LW7	C9orf89
22.1985	21.5651	21.8915	21.223	21.5483	20.5827	-0.767043	1.06823	0.0839079	Q06546	GABPA
21.7895	21.8844	21.473	22.1197	22.2593	22.0335	0.421825	1.39769	0.0839361	Q10472	GALNT1
23.0995	23.0232	23.5439	22.5616	22.8477	22.7685	-0.496262	1.26949	0.084092	O00255;O00255-2;O00255-3	MEN1
24.0427	23.9821	23.4892	22.9207	23.545	23.2024	-0.615306	1.15015	0.0841072	O43488	AKR7A2
24.7709	24.9209	25.1975	24.2031	23.8369	24.7633	-0.695324	1.10108	0.0841457	Q5XKP0	QIL1
21.702	21.1515	21.462	21.8583	22.0284	21.8456	0.472233	1.30236	0.0842117	Q5JU69	TOR2A
26.7895	26.5005	26.5176	27.1735	27.3377	26.7959	0.499833	1.26281	0.0842167	Q86XP3;Q86XP3-2	DDX42
27.9468	27.9167	27.8378	26.8861	27.2861	27.7243	-0.601583	1.15837	0.0845656	Q9BUF5	TUBB6
25.6871	25.7529	25.7561	25.0175	25.3091	25.5417	-0.442596	1.34964	0.0846544	P52565;P52565-2	ARHGDIA
22.9851	22.7279	23.5034	22.2641	22.665	22.423	-0.621432	1.14118	0.0847273	P17029	ZKSCAN1
24.6133	25.1147	24.8908	24.0309	24.0175	24.6772	-0.631058	1.13452	0.0847812	Q99757	TXN2
25.4394	25.1849	25.1889	25.5273	25.7504	25.6144	0.359645	1.55758	0.0848996	O75477	ERLIN1
20.973	21.003	20.6759	21.2713	21.3796	22.2814	0.760134	1.06078	0.0857335	Q9Y3L3;Q6ZT62-2;Q6ZT62;Q9Y3L3-2	SH3BP1
25.4977	25.464	25.2801	25.6984	25.7283	25.695	0.293261	1.89239	0.0857879	P07942	LAMB1
23.6005	23.8334	23.3286	22.8621	22.8851	23.3576	-0.552554	1.19364	0.0858161	Q9Y3C5	RNF11
30.6719	30.8533	30.8124	31.1055	30.9942	31.2816	0.347897	1.59442	0.0859011	P27797	CALR
23.7213	23.0283	23.8833	24.1193	24.1697	24.2445	0.633543	1.12554	0.0865864	O15121	DEGS1
21.2452	21.6992	20.9417	21.7013	21.8946	22.1184	0.609382	1.142	0.0866101	Q9HBW9	ELTD1
24.8963	24.9581	25.2926	24.0547	24.9076	24.0364	-0.716148	1.0767	0.086778	Q9UIG0-2;Q9UIG0	BAZ1B
20.8138	20.8106	20.8955	21.4111	21.0031	21.2635	0.385967	1.46276	0.0867813	O00522-3;O00522	KRIT1
26.4111	26.1592	26.0393	25.8381	25.6696	25.9052	-0.398876	1.42728	0.0870752	Q9H0E2;Q9H0E2-2	TOLLIP
25.9144	25.4819	26.2502	24.9458	25.3289	25.451	-0.640233	1.11739	0.0872576	Q6NUK1;Q6NUK1-2	SLC25A24
23.6333	23.9367	24.2113	23.2415	23.4669	23.5585	-0.504841	1.23703	0.0875085	Q9P0J0;Q9P0J0-2	NDUFA13
23.7159	23.4978	23.8221	23.0468	23.1317	23.4841	-0.457739	1.30431	0.0875637	Q9Y2X7-3;Q9Y2X7	GIT1
22.0782	22.0692	22.8145	21.7038	21.781	21.6624	-0.604907	1.14067	0.0876189	P40424-2;P40424-3;P40424	PBX1
25.3877	25.7516	25.8732	25.9766	26.4829	26.151	0.532682	1.20261	0.0876828	Q96GC9;Q96GC9-2	VMP1
25.6918	25.3933	25.3389	24.789	25.2147	25.0441	-0.458698	1.30015	0.087738	P30626;P30626-2;P30626-3	SRI
24.5974	24.427	24.4315	24.2915	23.978	24.1151	-0.357121	1.54321	0.0877635	Q9Y4D7;Q9Y4D7-2	PLXND1
22.6613	23.8558	22.377	21.5058	21.8427	22.3544	-1.06368	0.965741	0.0879246	P06454-2;P06454	PTMA
29.7472	29.7134	29.3654	29.1946	29.1058	29.3071	-0.406176	1.40038	0.0879849	P51149	RAB7A
21.8471	22.4384	22.1196	21.4114	21.7354	21.7057	-0.517513	1.21745	0.08801	Q4G0N4;Q4G0N4-2;Q4G0N4-3	NADK2
23.0403	28.3931	24.5239	20.3379	22.6945	23.0446	-3.29344	0.845933	0.0880928	P51991-2	HNRNPA3
24.0474	23.9766	23.6383	24.2661	24.3506	24.2396	0.398013	1.41914	0.0881154	P20338	RAB4A
23.3472	23.6022	23.8921	24.1709	24.1867	23.9258	0.480638	1.26265	0.0883204	Q9H6R4-4;Q9H6R4;Q9H6R4-2;Q9H6R4-3	NOL6
24.1406	24.1891	24.4222	23.6292	23.8551	24.0157	-0.417299	1.37359	0.0883734	O75746;O75746-2	SLC25A12
25.7585	25.8796	25.8452	25.4351	25.1413	25.6304	-0.425494	1.3559	0.0883757	Q9NUN5-3;Q9NUN5;Q9NUN5-4;Q9NUN5-2	LMBRD1
24.9537	24.9287	24.5836	24.5598	24.1673	24.3703	-0.456199	1.29854	0.0885322	O75110;O75110-2	ATP9A
23.1829	24.0199	23.6768	24.1662	24.1996	24.3065	0.597546	1.13971	0.0885654	O15294;O15294-2;O15294-4	OGT
27.4517	27.3935	27.2605	26.771	27.0933	27.095	-0.382134	1.45834	0.0885875	P16949;P16949-2	STMN1
20.1872	23.8631	21.0396	24.0943	23.4944	23.8298	2.10954	0.873376	0.0886588	Q9Y6C2	EMILIN1
23.9824	24.0678	24.2804	23.6149	23.5863	23.9093	-0.406682	1.39425	0.0887141	Q8IXI1	RHOT2
25.0311	25.2406	25.2406	24.3846	24.6572	24.9866	-0.494626	1.2385	0.088791	O75431;O75431-2	MTX2
23.8325	24.5724	24.5591	25.1396	24.7593	24.9655	0.633495	1.11155	0.088818	Q6DKI1;Q6DKI1-2	RPL7L1
23.3284	22.9343	23.1664	23.5047	23.9521	23.4779	0.501874	1.22999	0.0888199	Q9NU19	TBC1D22B
30.6288	28.9443	30.1338	30.8309	31.2006	30.846	1.05688	0.962411	0.0888244	P62979;P62987;P0CG47;P0CG48	RPS27A;UBA52;UBB;UBC
20.3333	21.4694	21.2565	22.0785	21.8383	21.5961	0.817879	1.02268	0.0888463	Q53GA4	PHLDA2
24.0943	24.0144	24.0404	23.3281	23.8397	23.6785	-0.434224	1.32968	0.0893267	Q9UHY1	NRBP1
24.2771	24.3858	24.1716	25.0231	24.5694	24.5863	0.448097	1.30493	0.0893822	O00186	STXBP3
23.935	24.0119	24.3257	23.486	23.8848	23.2369	-0.554955	1.16825	0.0894302	Q86U86-8;Q86U86;Q86U86-5;Q86U86-7;Q86U86-2;Q86U86-4;Q86U86-3;Q86U86-9;Q86U86-6	PBRM1
23.6244	24.1023	24.2931	24.6524	24.4956	24.4541	0.527412	1.19285	0.0900285	Q9H8H0	NOL11
20.5186	20.2091	20.6769	21.1882	21.1015	20.6893	0.524818	1.19583	0.0900844	Q96FJ0;Q96FJ0-2	STAMBPL1
22.8282	22.1602	22.2889	22.9346	22.92	22.9934	0.5235	1.19539	0.0902454	Q96NW4	ANKRD27
24.2334	24.1862	23.8878	23.3191	23.7728	23.7603	-0.485072	1.23601	0.0905055	O75351	VPS4B
21.823	21.247	22.1939	21.0257	21.2738	20.9611	-0.667764	1.07682	0.0905065	Q9BWN1	PRR14
23.3279	23.3844	20.976	23.9072	24.6555	23.899	1.59114	0.891191	0.0905614	Q9Y605	MRFAP1
27.0276	26.7894	26.897	26.3801	26.7282	26.4372	-0.389526	1.41793	0.0905727	Q15019;Q15019-2;Q15019-3	2021-09-02
24.2508	23.9506	23.4928	23.4629	23.2489	23.2954	-0.562354	1.15089	0.0905739	P60981;P60981-2	DSTN
21.6568	20.7351	19.8756	21.707	22.5155	21.589	1.18133	0.934535	0.0906056	Q96A26	FAM162A
23.3306	22.7933	22.9778	23.3024	23.6073	23.8045	0.537498	1.17609	0.0906173	Q8TC07-2;Q8TC07-3;Q8TC07	TBC1D15
22.3654	22.0468	22.0462	22.4478	22.6516	22.5002	0.380456	1.4424	0.0906287	Q96F44;Q96F44-3;Q96F44-2	TRIM11
23.4545	22.8793	23.3445	22.3476	22.9853	22.4958	-0.616538	1.11029	0.0906733	Q5HYK7-3;Q5HYK7-2;Q5HYK7	SH3D19
31.3186	31.9409	32.0564	31.1032	31.2561	31.2441	-0.570826	1.14567	0.0907293	P22626;P22626-2	HNRNPA2B1
22.7799	22.6811	22.49	21.9575	22.4129	22.2599	-0.440221	1.30085	0.0912718	Q9UKM7	MAN1B1
23.7079	23.5229	23.5778	23.7566	24.1338	24.3172	0.466353	1.25868	0.091328	Q15042;Q15042-4	RAB3GAP1
22.8545	22.9078	23.095	22.5057	22.7638	22.4948	-0.364285	1.47852	0.0915455	O95251-4;O95251;O95251-2;O95251-3;O95251-5	KAT7
28.9416	28.8572	28.6709	28.6245	28.3636	28.3767	-0.368258	1.46528	0.0915678	P04899;P04899-6;P04899-3;P04899-5;P04899-2;P04899-4	GNAI2
23.3047	23.7701	23.8787	23.1191	23.2114	23.2019	-0.473685	1.24606	0.0916017	Q9NZI7-4;Q9NZI7	UBP1
25.4216	25.2763	25.1201	25.8407	25.6617	25.497	0.393799	1.39127	0.0918212	O14763;O14763-2	TNFRSF10B
25.5258	25.6595	25.7591	26.305	25.9578	25.9111	0.409842	1.35433	0.0918775	Q9UHB6;Q9UHB6-2;Q9UHB6-3	LIMA1
30.6893	30.5886	30.4991	29.635	29.9723	30.4398	-0.576691	1.13138	0.0919338	P68371	TUBB4B
26.0948	26.2743	26.5053	26.5796	26.7136	26.7512	0.390031	1.40146	0.0919902	Q9H3N1	TMX1
26.4495	27.0604	26.9795	26.3581	26.3922	26.2206	-0.506165	1.1978	0.0921175	P78527;P78527-2	PRKDC
22.8188	22.711	22.8652	21.676	21.8652	22.7112	-0.714195	1.04349	0.0921467	Q15038-3;Q15038-6;Q15038;Q15038-4	DAZAP2
23.2404	22.3894	22.7299	21.8112	22.3343	22.2137	-0.666815	1.06767	0.0922031	Q8IWS0-2	PHF6
24.6028	24.6848	24.6144	24.3108	24.0427	24.4367	-0.370625	1.44742	0.0925082	P28288;P28288-2	ABCD3
27.6738	27.5231	27.5563	27.2022	27.3458	27.3556	-0.28318	1.86302	0.0927253	P37108	SRP14
21.9761	21.7153	20.4254	22.4684	22.2776	22.3265	0.98525	0.955243	0.0928127	Q8TEB9;Q8TEB9-2	RHBDD1
28.8401	28.9556	28.7104	29.2293	29.0471	29.1931	0.321153	1.62878	0.0931456	O43852-2;O43852-4;O43852-8	CALU
26.8112	26.5835	27.2856	26.3626	25.6012	26.471	-0.748512	1.02447	0.0932024	P07910;P07910-3	HNRNPC
24.7261	24.7428	24.5303	24.9759	25.1387	24.8938	0.336377	1.56109	0.09324	O15371;O15371-3;O15371-2	EIF3D
24.4843	24.6722	24.7803	24.2708	24.3621	24.338	-0.321959	1.6234	0.0932416	Q8IX01;Q8IX01-4;Q8IX01-3	SUGP2
26.0357	26.1664	26.2406	25.5679	25.9329	25.8128	-0.376359	1.42429	0.0932506	Q8NBU5;Q8NBU5-2	ATAD1
26.621	26.5489	26.5308	26.2558	26.3313	25.8686	-0.414977	1.33074	0.0933301	P62330	ARF6
22.8273	21.5755	22.8035	23.4878	23.2233	23.1554	0.886744	0.976273	0.0933487	Q96T83	SLC9A7
22.1392	21.8305	21.8407	21.7239	21.2138	21.4631	-0.469852	1.23484	0.0935583	Q9H3H3-1;Q9H3H3;Q9H3H3-3	C11orf68
22.9193	21.2352	22.8908	23.9099	23.3382	23.2925	1.16508	0.920834	0.0936151	Q15149-9	PLEC
26.7322	26.167	26.178	27.0204	26.7334	26.8615	0.512683	1.18022	0.0936786	Q9H0G5	NSRP1
22.8824	23.0384	23.0384	22.2468	22.843	22.4378	-0.47717	1.22296	0.0938885	P33316;P33316-2	DUT
23.7735	24.6766	24.6454	25.0671	25.0824	24.9589	0.670943	1.05621	0.093897	Q9UKD2	MRTO4
30.1389	30.1181	29.9747	29.141	29.4493	29.9373	-0.568037	1.12475	0.0941453	P07437	TUBB
24.6452	24.5682	24.8276	24.8781	25.5602	25.1768	0.524708	1.16452	0.0941814	Q8N4C8-5;Q8N4C8-2;Q8N4C8-3;Q8N4C8-4;Q8N4C8	MINK1
28.6545	28.7719	28.6565	27.8409	28.4078	28.3788	-0.485132	1.21037	0.0942384	P10809	HSPD1
23.3257	23.7592	23.3551	23.2024	22.8999	22.9959	-0.447245	1.26503	0.0943057	B7ZAQ6-2;B7ZAQ6-3;P0CG08;B7ZAQ6	GPR89A;GPR89B
22.4482	22.2829	22.3733	22.5246	22.846	23.0635	0.443202	1.27045	0.0944396	Q8IUH4	ZDHHC13
23.01	23.6543	23.5835	23.9252	23.9669	23.8937	0.512706	1.17539	0.0944575	Q01780;Q01780-2	EXOSC10
29.1025	29.5634	29.3478	29.725	29.6633	29.8589	0.411203	1.32632	0.0944961	P14625	HSP90B1
24.5885	24.413	24.5177	23.6995	24.3126	24.0691	-0.479335	1.21511	0.0945163	P25098;P35626	ADRBK1;ADRBK2
24.0767	23.827	23.4573	23.3001	23.1706	23.4139	-0.492105	1.19747	0.0945343	Q9NVM1	EVA1B
21.1505	22.5914	21.3449	20.6587	20.7485	20.8805	-0.933027	0.957964	0.0945352	Q9NR45	NANS
24.0582	24.259	24.3524	24.4467	24.5972	24.7189	0.364424	1.44522	0.0945529	Q92979	EMG1
25.8637	25.0969	25.4335	25.8762	26.3482	25.9985	0.60958	1.08919	0.0945912	Q04637-8;Q04637-3;Q04637;Q04637-9;Q04637-7;Q04637-5;Q04637-4;Q04637-6	EIF4G1
23.5821	23.8697	23.6747	23.9553	24.035	24.1986	0.354136	1.47933	0.0946482	O95793;O95793-2	STAU1
26.0447	26.1813	26.0055	25.7019	25.8898	25.4671	-0.390933	1.36881	0.0946595	Q8WXA9-2;Q8WXA9	SREK1
25.1945	22.0273	20.6011	24.9093	25.1375	25.1268	2.45019	0.836148	0.0947052	Q15276;Q15276-2	RABEP1
23.0304	23.3423	23.4316	22.6016	22.9374	22.934	-0.44375	1.26272	0.0947163	Q13951-2	CBFB
22.4979	21.6904	22.8085	21.7596	21.43	21.5618	-0.748456	1.01305	0.0947179	Q9H061;Q9H061-2	TMEM126A
21.4371	21.4646	22.3528	20.7857	21.4032	20.6694	-0.7987	0.992868	0.0949246	Q02535	ID3
22.3965	21.7375	22.5607	21.306	21.5809	21.8309	-0.658967	1.05427	0.0949263	O60343-2;O60343-3;O60343	TBC1D4
23.472	23.4207	23.6934	22.8556	23.1636	23.2917	-0.425081	1.29298	0.0950162	Q9C0F1;Q9C0F1-2	CEP44
21.3269	21.1246	21.9329	20.9624	20.8314	20.8551	-0.57849	1.10501	0.0953756	O75581	LRP6
24.2948	24.709	24.9126	25.3212	24.9901	25.1351	0.510008	1.16716	0.0954579	Q14690	PDCD11
22.9646	23.3372	23.345	23.5148	23.6006	23.7471	0.405262	1.32944	0.0955149	A0JLT2-2;A0JLT2	MED19
23.6956	23.2483	23.5615	22.7153	23.3471	22.4239	-0.673043	1.04349	0.095517	O76041-2;O76041	NEBL
27.5085	28.2589	27.2753	26.7299	26.905	27.2415	-0.722118	1.01935	0.0955227	P53999	SUB1
24.279	23.9915	23.9365	24.2643	24.6846	24.5846	0.442139	1.25491	0.0963697	Q05209;Q05209-2;Q05209-3	PTPN12
23.7021	24.3883	24.1356	23.3542	23.766	23.4197	-0.562021	1.11219	0.0963859	Q8N3U4;Q8N3U4-2	STAG2
23.6969	23.5353	23.3426	23.1818	23.2032	23.1764	-0.337762	1.51883	0.0963862	P09972	ALDOC
24.2939	24.1699	24.1515	24.474	24.4588	24.4191	0.245509	2.17313	0.0967929	Q9H553;Q9H553-2	ALG2
23.5984	23.5708	23.8236	23.4442	23.2531	23.3065	-0.329686	1.54674	0.0968114	O95926;O95926-2	SYF2
22.1689	21.6407	21.5525	22.3562	22.4486	22.1276	0.523413	1.14593	0.0968437	Q86UK7-2;Q86UK7-3;Q86UK7	ZNF598
27.1386	27.3191	27.1669	27.5424	27.4339	27.4689	0.27357	1.8772	0.0969013	Q71UM5	RPS27L
26.5949	26.2249	26.417	26.6558	27.2125	26.8405	0.490669	1.18006	0.0973468	Q9C0C2;Q9C0C2-2	TNKS1BP1
28.5829	28.342	28.5068	28.1844	27.9818	28.2403	-0.341771	1.49367	0.097452	P62873;P62873-2	GNB1
27.3577	26.7209	27.3532	27.6481	27.6039	27.7528	0.524328	1.1412	0.0974739	Q9NYU2-2;Q9NYU2	UGGT1
23.6987	23.9011	24.0595	24.4806	24.1973	24.1865	0.401684	1.32404	0.0975098	Q9NQZ2	UTP3
21.1872	22.6452	22.5905	20.8788	20.635	21.6185	-1.09685	0.912203	0.0975275	O00746;O00746-2	NME4
23.7295	24.1781	24.297	23.4039	23.8361	23.1566	-0.602651	1.07621	0.0975317	Q9NTI5-2;Q9NTI5	PDS5B
22.3877	20.725	22.3052	22.8667	22.5336	23.7934	1.25861	0.889717	0.0976818	O14602	EIF1AY
28.8803	29.131	28.6409	29.4362	29.1125	29.623	0.506517	1.15868	0.0977396	Q9Y6R9;Q9Y6R9-2	CCDC61
23.7404	23.9652	24.0202	23.4798	23.6649	23.5847	-0.332109	1.51903	0.0983844	O95140;O95140-2	MFN2
22.6688	22.895	22.3927	22.3761	22.0667	22.1672	-0.448823	1.22974	0.0984217	Q9HCG7;Q9HCG7-2;Q9HCG7-3	GBA2
24.0761	24.3302	23.9355	23.3236	23.855	23.6987	-0.488173	1.1744	0.0984425	Q13277-2;Q13277-3;Q13277	STX3
20.9543	21.1083	21.2323	21.3199	21.856	21.4941	0.45833	1.21547	0.0984799	Q53HL2	CDCA8
24.9959	24.6013	24.8613	25.2634	25.661	25.068	0.511331	1.14825	0.0985006	Q15800;Q15800-2	MSMO1
24.8569	24.632	24.417	25.0672	24.9196	25.1018	0.394227	1.32972	0.098713	Q00341;Q00341-2	HDLBP
27.668	28.0518	28.2996	27.663	27.4627	27.414	-0.493219	1.16619	0.0987845	Q15717;Q15717-2	ELAVL1
21.9667	21.9552	21.9219	21.4696	21.4074	21.8251	-0.380555	1.35941	0.098796	Q5TZA2;Q5TZA2-2	CROCC
25.5284	25.4342	25.0646	19.8492	20.5151	25.8111	-3.28393	0.802617	0.0988541	P24593	IGFBP5
25.6734	25.8169	25.9373	25.492	25.4881	25.5586	-0.296309	1.68884	0.0989123	Q92945	KHSRP
22.9528	23.4646	23.2679	23.8069	23.7264	23.5063	0.451404	1.21866	0.0991892	Q8TED0;Q8TED0-3	UTP15
24.7445	24.4777	24.4919	20.1281	24.8849	20.9346	-2.58883	0.813861	0.0992507	Q9P2X0;Q9P2X0-2	DPM3
23.1067	22.2974	22.8073	21.9344	22.261	22.2457	-0.590088	1.07042	0.0997702	Q13017-2;Q13017	ARHGAP5
25.4303	25.4891	25.2415	25.137	24.9533	25.1124	-0.319401	1.55889	0.0997724	P11413;P11413-2;P11413-3	G6PD
22.288	21.9094	22.3057	22.5783	22.5209	22.54	0.378719	1.35759	0.099777	Q15650	TRIP4
27.6976	29.0464	27.8096	27.0295	26.0675	27.7535	-1.23438	0.881749	0.100258	P68363;P68363-2	TUBA1B
25.4742	25.7715	24.7229	24.9414	24.491	24.0751	-0.820367	0.960558	0.100262	P34741	SDC2
23.2439	23.1712	23.0642	20.1677	22.4344	22.554	-1.44108	0.861305	0.100316	Q99750	MDFI
22.728	22.7807	23.0009	22.2884	22.6832	22.251	-0.429025	1.24684	0.100372	Q53GS7;Q53GS7-2	GLE1
25.199	25.7148	25.4321	24.3133	25.0915	25.0255	-0.63855	1.03276	0.100629	P24752	ACAT1
23.0384	22.9291	23.0403	22.7696	22.6849	22.8085	-0.248254	2.06063	0.100644	Q9Y6E2	BZW2
23.6261	24.1271	24.1892	24.4234	24.4969	24.401	0.459636	1.1964	0.100647	Q12788	TBL3
25.4865	25.322	25.2807	24.8348	25.0367	25.1638	-0.351306	1.42681	0.100661	Q99519	NEU1
23.7659	23.6448	23.3152	23.9845	23.8761	24.0736	0.402774	1.29095	0.100686	Q9BQS8;Q9BQS8-4	FYCO1
25.0205	24.9203	25.1434	25.8225	25.1593	25.6014	0.499682	1.14419	0.100688	P42356	PI4KA
27.1304	26.996	26.8413	27.4445	27.5825	27.1628	0.407344	1.28139	0.100702	Q15020;Q15020-4	SART3
28.7796	28.7505	28.6666	28.5682	28.107	28.3541	-0.389116	1.32492	0.100706	Q9HAV0	GNB4
25.3848	26.4666	25.7459	25.4519	25.0236	24.8277	-0.7647	0.974915	0.100745	P39060-2;P39060-1;P39060	COL18A1
25.2349	25.2789	25.3156	26.1794	25.6053	25.5397	0.498285	1.14578	0.100746	Q15149-4	PLEC
24.5551	24.8394	24.6564	25.0755	25.142	24.8822	0.349559	1.4272	0.100747	Q9BRR6-2;Q9BRR6	ADPGK
23.6033	23.3612	23.3217	23.0015	23.0467	23.2123	-0.341886	1.45773	0.100749	O60826	CCDC22
23.2128	23.4927	23.6817	23.0535	23.1241	23.0396	-0.390001	1.31671	0.100806	O60318	MCM3AP
23.8557	23.3519	23.474	23.217	22.9931	23.1662	-0.43508	1.22982	0.100811	P06744;P06744-2	GPI
22.2641	22.1173	22.4173	20.8582	21.8518	21.89	-0.732883	0.985399	0.100858	Q8TAD4	SLC30A5
21.063	21.6131	21.4772	21.6518	21.9299	22.3834	0.603935	1.05146	0.100927	Q9HCE0-2;Q9HCE0	EPG5
25.1454	25.4805	25.3564	24.7619	24.9673	25.092	-0.387	1.32044	0.100988	Q96PU8-9;Q96PU8-8;Q96PU8-6;Q96PU8	QKI
21.7888	22.0967	21.8077	21.4863	21.6563	21.507	-0.347855	1.43029	0.100994	Q9HA64	FN3KRP
23.6614	23.2495	23.3951	23.7642	23.7442	24.0161	0.406127	1.27835	0.101002	O60583-2;O60583	CCNT2
20.6828	21.9679	21.8837	20.6021	20.1899	20.9542	-0.929395	0.923584	0.101068	P36896-5;P36896;P36896-4;P36896-2;P36896-3	ACVR1B
20.5063	22.0209	20.9939	21.6417	22.4812	22.4494	1.01707	0.905539	0.101125	O43805	SSNA1
23.2093	23.0976	23.1405	23.2829	23.5699	23.6522	0.352526	1.40912	0.101628	Q8TD55-2;Q8TD55	PLEKHO2
20.9713	22.8271	22.4574	23.1613	23.1568	23.1962	1.08618	0.892682	0.101641	Q04726-2;Q04726-7;Q04726-3;Q04726-6;Q04726-5;Q04726-4;Q04726	TLE3
24.873	25.2911	25.4078	25.6934	25.7005	25.5136	0.445185	1.2058	0.101645	P46087;P46087-4;P46087-2;P46087-3	NOP2
23.7151	23.9432	23.7323	22.9229	23.6227	23.3076	-0.512485	1.1199	0.101948	Q08257;Q08257-3;Q08257-2	CRYZ
22.076	22.2693	21.9918	22.3998	22.446	22.3881	0.298947	1.62655	0.102447	Q8IZ21-3;Q8IZ21;Q8IZ21-2	PHACTR4
22.9649	22.8246	22.3985	21.0537	22.1937	22.3238	-0.872243	0.931077	0.103051	Q13905-2;Q13905;Q13905-4;Q13905-3	RAPGEF1
23.6794	23.9228	24.1442	24.3049	24.3886	24.2287	0.391955	1.29417	0.103234	Q969X6;Q969X6-2;Q969X6-3	CIRH1A
23.5596	23.8485	23.6118	23.3448	23.3122	23.4192	-0.314615	1.53771	0.103338	Q96BI1	SLC22A18
23.2005	22.7905	22.7975	22.2803	22.5961	22.5947	-0.439178	1.20385	0.103343	Q9GZT4	SRR
22.7103	22.4958	22.6293	23.4573	22.7678	23.1021	0.497253	1.1207	0.103367	Q99755-4
24.0246	24.389	23.9397	23.8838	23.6297	23.433	-0.468918	1.16186	0.103402	O75578;O75578-3	ITGA10
23.8949	23.3237	23.6027	22.8785	23.3504	23.0663	-0.508705	1.11538	0.10341	Q7LG56;Q7LG56-6;Q7LG56-2	RRM2B
22.7371	22.5451	22.2857	22.7639	23.0951	22.9795	0.423533	1.22171	0.103425	Q93008-1;Q93008	USP9X
24.0414	24.2557	24.5308	23.3786	24.148	23.4452	-0.618697	1.02283	0.103484	Q6STE5;Q6STE5-2	SMARCD3
23.2706	22.612	23.5382	20.5813	22.8925	21.9607	-1.32874	0.850719	0.10351	Q8TF68-3;Q8TF68-2;Q8TF68	ZNF384
28.1005	28.1797	28.2635	28.3555	28.5026	28.6939	0.336086	1.43794	0.103519	P13667	PDIA4
22.6788	22.6625	23.0357	22.0828	22.6328	22.1583	-0.501041	1.11748	0.103543	O75528-2;O75528	TADA3
23.5551	23.6716	24.0245	22.9407	23.473	23.3284	-0.503026	1.11316	0.103569	Q6UXV4	APOOL
23.3898	23.381	23.2025	23.2172	22.685	22.4433	-0.542636	1.07816	0.103602	Q96GP6-2;Q96GP6	SCARF2
23.4076	23.5722	24.0777	24.2476	24.2874	24.0461	0.507896	1.11074	0.103661	Q9NY93;Q9NY93-2	DDX56
23.4234	23.4319	23.3741	23.1993	23.1712	23.243	-0.20527	2.75929	0.10369	Q6P1M0	SLC27A4
23.3647	23.1473	22.6761	22.05	22.904	22.0558	-0.726058	0.97484	0.103692	Q969E4	TCEAL3
22.4832	22.4487	22.7854	22.2541	22.1697	22.2707	-0.340933	1.42401	0.103708	O95503	CBX6
22.7653	22.4512	22.6462	22.7487	23.4544	23.2494	0.52994	1.08946	0.10372	O95835;O95835-2	LATS1
23.1694	23.3939	20.6374	20.6954	20.8728	20.863	-1.58979	0.832412	0.103756	O43715	TRIAP1
23.4765	23.2616	23.06	22.5791	23.0216	22.8567	-0.446886	1.19057	0.103759	O00213-2;O00213;O00213-4;O00213-6;O00213-3;O00213-5	APBB1
21.2567	21.2581	20.1774	21.7565	21.556	21.6293	0.749894	0.962798	0.10376	Q9H0U9	TSPYL1
23.9689	24.0523	24.4133	24.62	24.3991	24.6747	0.419779	1.23017	0.103767	Q6NUK4;Q6NUK4-2	REEP3
23.0463	22.6996	22.6262	22.2113	22.2844	22.5703	-0.435321	1.20589	0.103803	Q5VW32;Q5VW32-2	BROX
22.2823	22.8613	22.305	21.7326	21.8441	22.2264	-0.548553	1.06868	0.103819	Q15435;Q15435-2;Q15435-3;Q15435-5;Q15435-4	PPP1R7
24.0295	23.8666	24.0607	23.4009	23.867	23.3884	-0.433474	1.20816	0.10382	Q9BYV8;Q9BYV8-5;Q9BYV8-2	CEP41
24.8961	24.3659	24.4364	23.9787	24.1595	24.204	-0.452127	1.18135	0.103863	P23921	RRM1
23.6001	23.0803	23.4457	22.7366	22.8238	23.1368	-0.476323	1.14126	0.103878	O75608-2;O75608	LYPLA1
24.5162	25.5744	24.6924	20.3397	22.9888	24.6681	-2.26211	0.803408	0.103879	Q8NBJ9;Q8NBJ9-2	SIDT2
23.0214	21.3822	22.6352	20.522	21.041	21.9007	-1.19168	0.869841	0.103908	Q92484-2;Q92484	SMPDL3A
24.0692	23.7615	24.0469	23.3707	23.7951	23.4194	-0.430799	1.21422	0.103922	Q2M2I8;Q2M2I8-2	AAK1
25.8135	25.7833	25.2897	26.0978	26.5353	25.9351	0.560571	1.06723	0.103968	Q13451;Q13451-2	FKBP5
25.6385	25.553	25.886	25.2143	25.4934	25.2462	-0.374493	1.31627	0.103991	Q9NW64;Q9NW64-2	RBM22
23.4919	23.1292	23.0813	23.5954	23.5237	23.8483	0.421698	1.21712	0.104118	Q9UJY4	GGA2
25.296	25.2031	25.0632	24.969	24.8141	24.9071	-0.290731	1.63413	0.104327	P17612-2;P17612	PRKACA
21.8175	21.7731	21.8279	22.346	22.8215	21.9485	0.565827	1.05119	0.104391	O15234	CASC3
24.5497	24.5781	24.2418	23.9613	23.9111	24.2692	-0.4093	1.23749	0.104472	O43681	ASNA1
23.0778	22.4067	22.3422	23.1847	23.3251	23.0099	0.564309	1.05105	0.104735	Q8IZH2;Q8IZH2-2	XRN1
27.3718	27.2793	27.2063	27.8886	27.5999	27.4777	0.369579	1.322	0.105025	P05023;P05023-4;P05023-3;P05023-2	ATP1A1
23.7978	24.1183	23.583	23.4706	23.3492	23.4329	-0.415471	1.22291	0.105038	P33897	ABCD1
26.3404	27.3062	26.7935	27.5811	27.2691	27.4802	0.630118	1.00654	0.105097	O43852;O43852-3;O43852-6;O43852-5;O43852-15;O43852-10;O43852-9	CALU
23.7816	23.928	23.5709	23.3024	22.839	23.5467	-0.530772	1.07551	0.105107	Q01469	FABP5
22.1169	21.6196	21.8828	22.0747	22.4335	22.6428	0.510566	1.09404	0.10516	Q13325;Q13325-2	IFIT5
22.7754	22.8754	22.7764	22.4272	22.6621	22.2034	-0.378159	1.29826	0.105166	O00512	BCL9
27.1436	26.7857	27.0784	27.5553	27.2855	27.3143	0.382508	1.28675	0.105204	P62263	RPS14
23.3051	22.8939	23.0844	23.5681	23.4294	23.3911	0.368453	1.32268	0.105225	Q63HR2;Q63HR2-4;Q63HR2-5;Q63HR2-6;Q63HR2-2	TNS2
21.8906	21.9182	21.6837	22.215	22.9049	22.1041	0.577172	1.03789	0.105263	O60449-3;O60449-2;Q8IX05	CD302
26.6927	26.6326	26.9896	25.9083	26.6846	25.832	-0.629963	1.0058	0.105285	Q5JTV8;Q5JTV8-3;Q5JTV8-2	TOR1AIP1
26.3213	26.5306	26.4127	26.6442	26.6811	26.9055	0.322052	1.46931	0.105311	P49207	RPL34
23.758	23.8575	23.8442	23.6706	23.4964	23.5023	-0.263465	1.81023	0.105514	Q6UXD5-6;Q6UXD5-2;Q6UXD5-3;Q6UXD5-5;Q6UXD5;Q6UXD5-4	SEZ6L2
25.2411	25.2437	25.214	24.5453	25.0132	24.9551	-0.395088	1.25676	0.10556	Q07812-5;Q07812-8;Q07812;Q07812-2;Q07812-7	BAX
22.6757	22.9613	22.48	22.0599	22.3852	22.3596	-0.437419	1.1789	0.105754	Q08117;Q08117-2	AES
22.98	23.0876	22.9408	22.6762	22.7452	22.8203	-0.255537	1.87245	0.105935	Q9Y5L0-3;Q9Y5L0;Q9Y5L0-1;Q9Y5L0-5	TNPO3
23.9614	24.0518	24.4187	23.356	24.0095	23.3416	-0.574903	1.03484	0.105941	O60216	RAD21
22.1555	21.5537	21.915	21.243	21.6039	21.3114	-0.488668	1.1102	0.106191	Q13153;Q13153-2	PAK1
31.6228	32.6085	32.3499	30.9204	32.0316	30.8384	-0.930239	0.894453	0.106382	Q93077;Q7L7L0;P04908	HIST1H2AC;HIST3H2A;HIST1H2AB
27.6905	28.5831	27.4842	25.6117	20.1131	27.1987	-3.61142	0.764778	0.106498	P62328	TMSB4X
25.1583	25.3377	25.0524	25.6367	25.365	25.5852	0.346198	1.3723	0.106505	O43617;O43617-2	TRAPPC3
22.9009	22.7862	22.6628	22.4186	22.0902	22.591	-0.416688	1.20735	0.106506	O94760;O94760-2	DDAH1
24.9706	24.7131	24.7328	24.4983	24.5311	24.5137	-0.291149	1.60213	0.106619	Q7Z4F1;Q7Z4F1-2	LRP10
23.3865	23.2065	23.1561	22.4275	23.0603	22.8407	-0.473525	1.12332	0.106891	O43768-2;O43768;O43768-9;O43768-3;O43768-4;O43768-6;O43768-5;O43768-7	ENSA
25.0041	24.7754	24.4803	24.2246	24.4105	24.3773	-0.415781	1.20552	0.107128	O75379-2;O75379	VAMP4
24.1875	24.1399	24.2078	23.7118	24.0334	23.8619	-0.309378	1.50527	0.107191	Q9NRV9	HEBP1
21.6719	22.0467	22.2325	21.6488	21.508	21.5032	-0.430414	1.17896	0.10746	O00268	TAF4
25.2486	25.2067	25.4499	25.6736	25.5616	25.5485	0.292831	1.58326	0.107716	Q9H0D6;Q9H0D6-2	XRN2
24.474	24.6714	24.824	24.0249	24.5039	24.1223	-0.439466	1.16209	0.108151	Q14683	SMC1A
26.6882	26.5493	26.8582	26.8653	27.396	27.1511	0.43892	1.16293	0.108211	Q99615;Q99615-2	DNAJC7
29.3511	29.0229	29.0093	29.4508	29.4429	29.5006	0.337027	1.38898	0.108308	P62820;P62820-2;P62820-3	RAB1A
25.2419	24.75	24.9908	24.5655	24.7361	24.3709	-0.43671	1.16085	0.108329	Q05397-7;Q05397;Q05397-5;Q05397-2	PTK2
24.8188	24.9639	25.5039	25.815	25.6787	25.4055	0.537497	1.04906	0.108389	Q8N5M9	JAGN1
24.2232	23.7086	23.8856	23.6899	23.3225	23.4549	-0.450036	1.14245	0.108449	Q15788-2;Q15788-3;Q15788	NCOA1
23.3279	23.6001	23.245	23.6693	23.7628	23.7392	0.332777	1.39896	0.108449	Q92598;Q92598-2;Q92598-3;Q92598-4	HSPH1
22.7032	22.4451	22.9081	21.8959	22.4618	22.2219	-0.492247	1.09307	0.108456	Q9UNA4	POLI
21.0374	22.5811	22.2189	23.187	22.6389	22.8221	0.936903	0.885189	0.108465	Q9H4F8;Q9H4F8-2	SMOC1
25.3819	25.5358	25.8425	24.8096	25.4388	24.9152	-0.532232	1.05511	0.108516	Q8TAQ2-2;Q8TAQ2-3	SMARCC2
24.06	24.1829	23.8571	24.579	24.3433	24.2753	0.365855	1.29647	0.108797	Q96IZ7-2;Q96IZ7	RSRC1
22.6393	22.9824	23.4438	22.6178	22.5085	22.2557	-0.561188	1.027	0.108931	Q5TGY3	AHDC1
24.0008	24.2713	23.8719	23.7927	23.5881	23.668	-0.365091	1.29717	0.108955	Q9BQQ3;Q9BQQ3-3;Q9BQQ3-2	GORASP1
23.833	24.0924	23.9768	24.2052	24.2356	24.3299	0.289479	1.58395	0.108991	Q9Y6I9	TEX264
25.0181	24.8514	24.9204	25.1108	25.2255	25.4532	0.33321	1.39194	0.109015	Q9GZP9	DERL2
24.4304	24.433	24.3005	24.9755	24.6539	24.5988	0.354743	1.32469	0.109051	Q9Y6M7-6;Q9Y6M7-13;Q9Y6M7-8;Q9Y6M7-7;Q9Y6M7-9;Q9Y6M7-2;Q9Y6M7-12;Q9Y6M7;Q9Y6M7-11;Q9Y6M7-14;Q9Y6M7-10;Q9Y6M7-5	SLC4A7
22.4259	22.142	22.5115	22.7818	22.6403	22.6914	0.344726	1.35307	0.109102	Q8TEY7-3;Q8TEY7-2;Q8TEY7	USP33
25.9576	26.2665	26.1948	25.0661	25.9246	25.6754	-0.584236	1.00958	0.109163	P05091;P05091-2	ALDH2
23.7465	23.4187	23.7903	23.0834	23.4844	23.0704	-0.439072	1.15037	0.109734	Q9H3Y8;Q9H3Y8-2	PPDPF
24.4134	24.9232	24.2346	23.8196	24.0885	24.1207	-0.514179	1.06301	0.109744	P00558;P00558-2	PGK1
21.0816	20.4328	22.0045	28.0479	28.3521	20.2561	4.37905	0.747945	0.109752	Q9BXS9-7;Q9BXS9-2;Q9BXS9-3;Q9BXS9	SLC26A6
21.608	22.4523	23.1564	21.7507	21.5641	21.1788	-0.907714	0.884297	0.109803	Q15059;Q15059-2	BRD3
27.5929	27.4049	27.1078	27.0085	26.8066	27.0609	-0.409901	1.19602	0.109863	P04075;P04075-2	ALDOA
25.2686	24.968	24.8603	25.2667	25.4324	25.6048	0.402349	1.209	0.109924	Q9H8Y8-2;Q9H8Y8;Q9H8Y8-3	GORASP2
21.9123	21.9093	21.9329	21.3003	21.808	21.4746	-0.390542	1.22999	0.110162	P11182	DBT
25.7493	21.3071	25.7932	26.6105	27.0221	26.7087	2.49724	0.770117	0.110257	P06312	IGKV4-1
21.5659	21.653	22.079	21.959	22.3602	22.6372	0.552861	1.027	0.110324	Q86WR7;Q86WR7-2	PROSER2
21.5834	19.5963	20.9915	22.4275	21.3665	21.9673	1.1967	0.835628	0.110472	Q9NSU2-2;Q9NSU2;Q9NSU2-1	TREX1
24.5676	26.1405	24.4165	23.7946	24.3953	23.6706	-1.08808	0.849592	0.110532	P09429	HMGB1
26.0363	25.8045	25.7898	26.2039	26.1063	26.6195	0.433025	1.15415	0.110541	Q9Y6B6	SAR1B
22.5484	22.7715	22.91	23.0567	23.2057	23.0058	0.346094	1.3358	0.110582	Q5T280	C9orf114
21.636	22.1673	21.8023	21.2775	21.592	21.4141	-0.440685	1.14226	0.110592	Q9H6R3;Q9H6R3-2	ACSS3
23.8131	23.4594	23.6963	22.878	23.2689	23.4363	-0.461877	1.1114	0.110856	Q8WUF5	PPP1R13L
22.3521	22.517	22.5329	20.4742	20.5614	22.6111	-1.25183	0.828254	0.110857	Q8NCE2;Q8NCE2-2;Q8NCE2-3	MTMR14
23.2374	23.0931	22.766	22.7131	22.6187	22.6284	-0.378766	1.24665	0.111197	Q7L1V2;Q7L1V2-2	MON1B
21.8794	22.0962	21.8266	21.1459	20.2023	21.7906	-0.887788	0.882669	0.111257	Q9UBN7;Q9UBN7-2	HDAC6
26.2563	26.0266	26.1411	26.5689	26.58	26.2878	0.337578	1.3561	0.111273	O43670-4;O43670;O43670-3	ZNF207
23.9251	24.0737	24.1647	23.1995	23.8644	23.6564	-0.481047	1.08513	0.11138	Q13423	NNT
24.5115	24.3134	24.3444	25.1344	24.5945	24.722	0.427204	1.15343	0.11165	P18433-6;P18433	PTPRA
20.9511	20.847	23.42	23.4483	22.8798	23.3766	1.49557	0.804433	0.111659	Q9Y5J9	TIMM8B
27.9351	28.2978	27.7244	27.3921	27.7071	26.4213	-0.812232	0.898456	0.111705	P07305;P07305-2	H1F0
25.3601	25.044	25.0705	25.4875	25.4316	25.5068	0.317092	1.42284	0.111764	O75487;O75487-2	GPC4
23.1605	23.3195	23.4116	22.8645	23.1533	22.7228	-0.383665	1.23123	0.111765	Q8NFD5;Q8NFD5-2;Q8NFD5-3;Q8NFD5-4	ARID1B
25.6685	25.5023	26.1551	25.0673	25.2443	25.4793	-0.511676	1.04807	0.112128	Q9BWM7	SFXN3
26.0757	26.2112	26.2237	26.5344	26.4191	26.3537	0.265544	1.69694	0.112186	P11169;Q8TDB8-4;Q8TDB8-2;Q8TDB8;Q8TDB8-5	SLC2A3;SLC2A14
25.4414	24.7327	25.8312	26.1087	26.0275	25.8692	0.666705	0.947798	0.112189	O00767	SCD
21.8344	21.6497	21.6861	21.3631	20.1919	21.3326	-0.760843	0.911842	0.112197	Q9BUN5	CCDC28B
23.9386	24.3681	24.4251	24.7748	24.5407	24.6632	0.415658	1.16493	0.112312	Q9UNX4	WDR3
22.9577	22.5816	22.3431	22.1703	22.3102	22.0122	-0.463228	1.09709	0.112573	O75832;O75832-2	PSMD10
24.6407	24.785	24.5092	24.9087	24.9169	24.9498	0.280202	1.59412	0.112579	Q5W0Z9;Q5W0Z9-3;Q5W0Z9-4	ZDHHC20
23.4232	23.8813	23.9534	24.2733	24.0783	24.1872	0.427002	1.1451	0.112706	Q8IWA0	WDR75
24.3806	24.1896	24.2375	25.1862	24.9761	24.3325	0.562372	1.0026	0.112887	Q01650	SLC7A5
21.404	21.5872	21.8645	21.9206	22.7586	22.0188	0.614073	0.970445	0.11289	Q5UIP0-2;Q5UIP0	RIF1
24.1878	24.142	24.3791	24.3981	24.6086	24.7576	0.351794	1.2975	0.112951	O14976;O14976-2	GAK
23.0742	23.1291	22.8145	23.5926	23.1603	23.4827	0.405972	1.17817	0.11296	Q9BWU0	SLC4A1AP
23.5187	23.716	23.5052	23.2357	22.9361	23.3985	-0.38984	1.20868	0.113021	P55268	LAMB2
26.7496	27.4682	27.4865	26.6675	26.533	26.84	-0.554579	1.00698	0.113292	P22087	FBL
26.865	26.6461	26.8431	27.1995	26.9922	27.0567	0.298036	1.48863	0.113422	P61619;P61619-3	SEC61A1
22.486	22.9378	22.5233	22.8836	23.1374	23.1957	0.423218	1.14638	0.113483	Q9UKZ1	CNOT11
25.1893	24.8933	24.9913	24.6594	24.8308	24.3353	-0.416148	1.15542	0.113797	Q8IVM0;Q8IVM0-2	CCDC50
22.7086	22.9697	22.5835	22.3994	22.3507	22.4911	-0.340168	1.31678	0.114662	P51793-2;P51793	CLCN4
22.2301	20.8743	21.0616	21.6947	23.0394	22.5671	1.04508	0.837692	0.114723	O43310;O43310-2	CTIF
22.0935	22.1648	22.0898	21.4625	21.975	20.6252	-0.761807	0.901622	0.114735	Q8TE58	ADAMTS15
27.5889	27.4044	27.3872	27.3054	27.0556	27.0886	-0.310289	1.4228	0.114777	P54920	NAPA
28.1845	28.6444	28.7003	28.1757	27.8576	28.1456	-0.450074	1.10039	0.114785	Q12905	ILF2
25.5434	25.1178	25.243	25.6839	25.5417	26.0369	0.452777	1.09764	0.114839	Q58FF8	HSP90AB2P
22.0696	22.4331	21.9194	21.5695	21.8204	21.7788	-0.41778	1.14815	0.114849	Q8NBM8	PCYOX1L
23.1125	21.0984	22.7624	20.7094	21.6022	21.0973	-1.1881	0.817546	0.114936	O15083	ERC2
23.2069	23.5358	23.658	23.011	23.2445	22.9185	-0.40889	1.15853	0.114998	Q9UKN8	GTF3C4
27.7409	28.0681	28.217	27.6479	27.6654	27.5956	-0.372388	1.23042	0.115002	Q9UKM9	RALY
23.297	23.0033	23.1062	23.3897	23.4367	23.4458	0.28857	1.5187	0.115063	P06493;P06493-2	CDK1
20.6713	20.7281	21.8822	21.5797	22.4407	21.8831	0.87392	0.868508	0.115063	Q8NFG4	FLCN
24.2995	23.8207	23.8876	24.6337	24.2311	24.4826	0.446499	1.10363	0.115073	Q9UBH6-2;Q9UBH6	XPR1
24.3296	24.3492	24.3027	24.1675	23.9037	24.0847	-0.275159	1.59629	0.115125	P12004	PCNA
21.2749	21.631	21.5673	21.7159	21.8865	22.3819	0.503684	1.03819	0.115286	Q8IUR7-7;Q8IUR7;Q8IUR7-2;Q8IUR7-8;Q8IUR7-3;Q8IUR7-6	ARMC8
25.619	26.2764	26.235	25.4884	25.3685	25.7235	-0.51667	1.02444	0.115742	P54819-2;P54819;P54819-5;P54819-6;P54819-3;P54819-4	AK2
23.2481	22.7923	23.0107	23.1503	23.8927	23.6404	0.54409	1.00249	0.115804	Q3KQU3;Q3KQU3-4;Q3KQU3-2	MAP7D1
22.7569	20.4104	22.8565	23.6388	23.1331	23.4519	1.39998	0.795634	0.115815	P45877	PPIC
25.3113	25.7797	25.5234	25.9429	25.9201	25.8481	0.365571	1.24051	0.115821	P36873;P36873-2	PPP1CC
24.3906	24.9646	24.3223	24.0072	23.3977	24.2856	-0.662365	0.932621	0.115885	Q9UMR5-3;Q9UMR5;Q9UMR5-2	PPT2
21.0117	20.7825	21.141	23.0189	20.7795	23.2636	1.37561	0.79705	0.115932	O75061-4;O75061;O75061-2	DNAJC6
24.7878	25.0278	25.3866	24.5141	24.6583	24.722	-0.435938	1.111	0.115975	Q9Y512	SAMM50
26.4378	25.9604	25.9881	25.6626	25.5596	25.875	-0.429724	1.11989	0.116036	O43175	PHGDH
24.6756	24.4247	24.0365	24.0739	23.4242	23.9339	-0.568272	0.982237	0.116607	Q9NXN4-2;Q9NXN4	GDAP2
26.3918	26.2725	26.1465	25.7168	26.0936	25.9437	-0.352235	1.26733	0.116944	Q8WUM4;Q8WUM4-2	PDCD6IP
25.6969	25.2019	25.1483	25.5997	26.0334	25.8603	0.482145	1.05181	0.117006	P60900;P60900-2	PSMA6
25.432	25.3253	25.214	25.9542	25.6363	25.5099	0.376408	1.20826	0.117051	P19022-2;P19022	CDH2
21.9193	21.8249	21.5884	21.9495	22.2365	22.6851	0.512824	1.02182	0.117056	Q14746-2;Q14746	COG2
25.5899	25.8318	25.5374	25.1641	25.3172	25.4535	-0.341408	1.29753	0.117068	O95219;O95219-2	SNX4
24.3814	24.2444	24.2719	24.7791	24.7371	24.4094	0.342644	1.29402	0.11713	Q5J8M3;Q5J8M3-2;Q5J8M3-3	EMC4
24.7874	25.3861	25.4229	25.8508	25.6193	25.5997	0.491136	1.04294	0.117192	Q9BQG0;Q9BQG0-2	MYBBP1A
23.1825	22.9992	23.6118	22.677	22.8777	22.8915	-0.449084	1.08654	0.117467	P17544-4;P17544-2;P17544-6;P17544-3;P17544	ATF7
23.3015	22.5121	23.1254	22.2833	22.4098	22.6095	-0.545428	0.99374	0.117478	O43314-2;O43314	PPIP5K2
23.3988	20.6222	23.2125	20.9975	21.4035	19.4419	-1.7969	0.76797	0.11754	Q13526	PIN1
22.5965	20.4553	22.0992	20.515	20.6646	20.5453	-1.14203	0.815098	0.117627	Q9BRK3-4;Q9BRK3-3;Q9BRK3;Q9BRK3-2	MXRA8
23.7464	24.0925	24.0826	24.2705	24.3282	24.3064	0.327857	1.33412	0.117681	Q9H2U1;Q9H2U1-2;Q9H2U1-3	DHX36
25.3704	25.3723	25.1513	25.0659	25.0515	24.9321	-0.281481	1.53294	0.117874	P37268;P37268-2;P37268-4;P37268-3;P37268-5	FDFT1
22.8754	24.0964	23.9752	23.7878	21.3605	20.7552	-1.68118	0.770625	0.118445	Q8IZ81	ELMOD2
22.5772	23.0836	23.2591	23.666	23.441	23.3137	0.500282	1.02604	0.11863	O15213	WDR46
30.9307	31.0398	30.6418	30.6088	30.5466	30.3615	-0.365127	1.22482	0.118693	Q9Y383	LUC7L2
23.0394	23.1359	22.803	23.243	23.4179	23.284	0.322213	1.34423	0.119172	Q14C86-5;Q14C86-2;Q14C86;Q14C86-6;Q14C86-3;Q14C86-4	GAPVD1
22.2987	22.365	20.7537	23.0284	22.5635	22.7582	0.977571	0.834464	0.119235	P29597	TYK2
20.7857	21.6475	20.6632	20.0819	20.1795	20.7102	-0.70827	0.902556	0.119298	O75143-2;O75143;O75143-5;O75143-3;O75143-4	ATG13
27.6954	27.4994	27.2732	27.1702	27.1079	27.1708	-0.339713	1.28709	0.119444	P36543;P36543-3;P36543-2	ATP6V1E1
24.0459	24.0149	24.0271	24.1524	24.4289	24.3339	0.275771	1.55584	0.119462	Q00403	GTF2B
22.7811	23.4891	23.4175	22.7288	22.3511	22.8942	-0.571203	0.967601	0.119491	Q9NYB0	TERF2IP
20.2987	20.8092	21.6695	21.4963	21.7472	21.8823	0.78279	0.876829	0.119503	Q86V87	FAM160B2
24.2627	24.4544	24.3239	23.5614	24.2753	23.7373	-0.48901	1.03412	0.119507	Q9BY43;Q9BY43-2	CHMP4A
23.2352	23.0041	23.3381	23.482	23.4977	23.5028	0.301676	1.41917	0.11955	Q96G01-4;Q96G01-3;Q96G01	BICD1
22.6413	22.4293	21.4107	21.6166	20.4823	21.5331	-0.949767	0.836481	0.119552	P26583	HMGB2
24.5592	24.6404	24.969	24.3418	24.4623	24.2947	-0.356623	1.24161	0.11957	P41208	CETN2
23.4167	23.7445	23.4807	22.9915	23.3065	23.2541	-0.363319	1.22061	0.119638	P43897;P43897-2	TSFM
23.3625	23.3673	23.4505	23.2646	23.0353	22.7891	-0.363791	1.21902	0.119682	Q8WUB8-3;Q8WUB8;Q8WUB8-2	PHF10
22.4865	22.7308	22.2891	22.1392	20.7872	22.056	-0.84134	0.858225	0.119883	P07585	DCN
22.5459	22.2845	22.052	21.8224	20.9545	22.026	-0.693194	0.902971	0.120002	O43657	TSPAN6
21.8482	20.1087	25.5838	24.8233	25.4662	25.0879	2.61221	0.736577	0.120002	Q5UCC4-2;Q5UCC4	EMC10
20.5437	20.9996	21.3232	25.6884	20.2338	25.8098	2.95517	0.730689	0.120004	P09919;P09919-3;P09919-2	CSF3
23.8399	23.0961	21.0473	19.6383	21.7386	21.3582	-1.74943	0.762326	0.120017	Q7Z6K5-2;Q7Z6K5	ARPIN
20.9352	20.9764	21.1302	21.203	21.7365	21.3329	0.410201	1.12665	0.120042	Q99661	KIF2C
24.9061	23.9725	24.3711	24.9423	24.9489	25.0506	0.564013	0.968832	0.120065	P04114	APOB
22.955	23.2743	22.9595	23.8152	23.1264	23.9678	0.573531	0.960578	0.120091	O95428-4;O95428;O95428-6;O95428-5	PAPLN
27.2139	25.5194	26.6319	27.1918	27.4917	27.4287	0.915688	0.840883	0.120104	P46778	RPL21
24.4883	23.9898	24.1743	24.6217	24.8155	24.4691	0.41794	1.11233	0.12015	O95819-6
20.5315	21.4291	20.7493	21.3055	22.3947	21.4405	0.810274	0.863254	0.120152	Q9NZC3	GDE1
26.509	26.4682	26.2809	26.2547	25.8544	26.0804	-0.356215	1.23475	0.120167	P08754	GNAI3
22.5549	22.0763	22.3929	20.8748	20.2109	22.4347	-1.16788	0.800981	0.120457	L0R819	ASNSD1
22.8772	22.8574	23.3809	22.4709	22.8229	22.3886	-0.477679	1.03389	0.120885	Q8N2F6-3;Q8N2F6	ARMC10
21.9128	22.1891	22.4492	22.414	22.6423	23.1235	0.542904	0.977762	0.120898	Q9HBF4;Q9HBF4-3;Q9HBF4-2	ZFYVE1
21.5806	21.0958	21.8651	20.9495	20.8751	21.1731	-0.514565	0.998324	0.121279	Q6ZU35	KIAA1211
19.4698	25.4091	25.3115	26.6881	26.5502	26.2843	3.1107	0.723572	0.121443	Q00765	REEP5
26.6356	25.9837	26.5181	25.667	26.1212	25.8078	-0.51379	0.998402	0.12145	P50552	VASP
23.073	22.8789	22.9833	22.6623	22.3165	22.8049	-0.383826	1.16092	0.121635	P57768-2;P57768	SNX16
28.5499	29.1835	29.268	28.5385	28.5347	28.4472	-0.49367	1.01376	0.121642	O14979	HNRNPDL
20.356	21.5811	20.9408	21.4265	22.0863	21.6371	0.757339	0.873115	0.121649	Q04864-2;Q04864	REL
22.2604	21.8808	22.1737	21.5871	21.9105	21.6954	-0.373956	1.17938	0.121673	Q7Z449	CYP2U1
21.8529	21.7619	21.6113	21.4828	21.4543	21.5121	-0.258954	1.63413	0.121684	P16144-4;P16144-2;P16144;P16144-3	ITGB4
22.1055	21.8512	21.6803	21.7601	21.1099	21.2791	-0.495967	1.00911	0.121687	Q8TD43;Q8TD43-3;Q8TD43-2	TRPM4
26.4886	26.2879	26.0527	26.8023	26.5215	26.632	0.375568	1.17641	0.121688	Q9Y6D9;Q9Y6D9-3	MAD1L1
23.5371	24.0057	23.9504	24.3184	24.1762	24.154	0.385137	1.15664	0.121707	Q15269	PWP2
24.0334	24.0208	23.8668	24.2271	24.7606	24.2215	0.429396	1.08169	0.121722	Q9UKY7;Q9UKY7-2	CDV3
24.823	24.6056	24.7732	24.1505	24.5224	24.4754	-0.351191	1.22977	0.121744	Q13546;Q13546-2	RIPK1
28.8669	29.2298	29.3214	28.6784	28.9404	28.4997	-0.43319	1.07886	0.12175	P38159;P38159-2	RBMX
23.4154	22.8342	22.7866	20.415	23.0092	21.666	-1.31534	0.781859	0.121751	Q14166	TTLL12
23.8265	23.5098	23.5293	23.8562	24.1285	23.9192	0.346096	1.23679	0.121758	Q92544	TM9SF4
24.5294	24.8585	25.0338	24.2062	24.631	24.2248	-0.453224	1.05075	0.121772	Q9UQE7	SMC3
24.6828	24.866	24.7755	24.1637	24.5688	24.5206	-0.357056	1.21322	0.121784	Q5HYI8	RABL3
23.6192	22.4946	23.2656	23.7737	23.7503	23.7998	0.648146	0.910469	0.121794	O94919	ENDOD1
25.7968	25.3116	25.3189	24.6957	25.1579	25.1368	-0.47893	1.02108	0.12182	P14649	MYL6B
22.2634	23.0332	22.8269	23.4839	23.2431	23.0339	0.545808	0.967513	0.121847	Q9GZS1;Q9GZS1-1	POLR1E
20.8576	20.6787	21.2181	21.3285	22.2672	21.2412	0.694158	0.886936	0.122285	O15392-5;O15392-4;O15392;O15392-2;O15392-7;O15392-6;O15392-3	BIRC5
23.4569	23.6935	23.6681	24.045	23.7622	23.9645	0.317755	1.3202	0.122348	O75909;O75909-4;O75909-1;O75909-2	CCNK
27.018	27.136	26.9226	26.5637	26.33	26.9193	-0.421204	1.08734	0.12261	P61163	ACTR1A
24.15	24.2487	23.7734	24.4165	24.4282	24.424	0.365543	1.18649	0.122673	Q9Y262;Q9Y262-2	EIF3L
24.9213	24.7271	25.4688	24.029	24.8892	24.2187	-0.660072	0.898516	0.12311	P51608-2;P51608	MECP2
23.3185	23.3688	23.9653	23.1351	23.1687	22.9001	-0.482928	1.01053	0.123314	P51687	SUOX
28.245	27.8355	27.7283	27.6859	27.5145	27.296	-0.437476	1.06129	0.123377	O95232	LUC7L3
22.5824	22.6661	22.3424	22.7358	22.884	22.9187	0.315914	1.32012	0.12344	Q9Y295	DRG1
24.0412	24.3094	24.5893	23.9162	23.7779	24.024	-0.407231	1.1035	0.123688	Q9H7Z7	PTGES2
24.13	24.8445	24.4456	23.5558	24.1647	24.0217	-0.559283	0.945872	0.125165	Q16836;Q16836-3;Q16836-2	HADH
24.5141	24.9329	24.8538	24.4532	24.3913	24.4336	-0.340887	1.23381	0.125286	O43447;O43447-2	PPIH
28.2883	27.815	27.6508	27.5614	27.5195	27.3083	-0.454995	1.03464	0.125303	Q14847;Q14847-2;Q14847-3	LASP1
24.4487	24.734	24.7484	24.8405	24.9739	25.1741	0.352465	1.20427	0.12535	P62191;P62191-2	PSMC1
23.1946	23.4889	23.4243	23.5216	23.7628	24.0005	0.392367	1.12117	0.12539	O14613	CDC42EP2
23.0272	22.6808	22.9358	23.302	23.2087	23.1045	0.323779	1.28313	0.125454	Q13136;Q13136-2	PPFIA1
24.3597	24.4139	24.4887	24.2487	24.1843	24.1978	-0.210533	2.12159	0.126037	Q9C0E8-2;Q9C0E8;Q9C0E8-4;Q9C0E8-3	LNP
24.2625	22.6592	24.0199	24.4271	24.5072	24.6929	0.895172	0.820915	0.126293	Q12893	TMEM115
25.3234	24.8954	25.2954	25.4512	25.7219	25.5009	0.386627	1.12701	0.126357	O14818;O14818-4;O14818-2	PSMA7
23.4551	24.1038	23.9863	24.084	24.4666	24.5028	0.502681	0.980236	0.126946	Q96B26	EXOSC8
22.3106	22.0797	22.4378	21.9926	22.0344	21.6776	-0.374489	1.14478	0.127434	Q96RF0-3;Q96RF0-2;Q96RF0	SNX18
24.9355	25.0501	25.0465	26.0969	25.1322	25.4995	0.565521	0.932176	0.127538	P53680;P53680-2	AP2S1
26.0086	26.3357	26.1125	26.8781	26.2447	26.7205	0.462169	1.01635	0.127541	P25398	RPS12
22.764	23.1598	23.2771	22.2447	22.834	22.6491	-0.491014	0.987254	0.127591	Q8IWB1	ITPRIP
24.3803	23.7981	23.9444	23.3361	23.9184	23.1077	-0.586848	0.91972	0.127602	Q9BSA9	TMEM175
25.052	24.0883	24.7371	23.8063	24.2758	23.9582	-0.612413	0.905365	0.127654	Q6UUV9-2;Q6UUV9;Q6UUV9-3	CRTC1
24.7626	24.5558	24.4089	24.3981	24.1585	24.149	-0.340525	1.2209	0.127656	Q04721	NOTCH2
22.6666	22.2857	22.3668	22.2007	21.5371	22.0962	-0.495038	0.981736	0.127873	Q14919;Q14919-2	DRAP1
22.0188	22.3576	22.1054	22.1674	23.121	23.0784	0.628328	0.895469	0.128184	Q9Y3M8;Q9Y3M8-4;Q9Y3M8-2;Q9Y3M8-3;Q9Y3M8-5	STARD13
28.141	28.2703	27.871	27.8135	27.626	27.8138	-0.343006	1.21009	0.128249	P63104;P63104-2	YWHAZ
21.9532	22.5176	22.0511	21.4994	21.7963	21.8689	-0.452436	1.02318	0.128251	O75071	EFCAB14
27.5822	26.2214	27.397	27.7186	27.704	28.2702	0.830752	0.828024	0.128341	P05386	RPLP1
28.487	29.8367	29.1928	27.5818	28.539	28.6662	-0.909829	0.811654	0.128374	P05204;Q15651-2	HMGN2;HMGN3
24.4443	24.5163	24.4633	24.3764	24.0971	24.0521	-0.299481	1.35019	0.128406	Q9Y6R0	NUMBL
24.2536	24.3687	24.2621	23.6555	24.0823	24.0676	-0.359673	1.16869	0.128615	P55809	OXCT1
23.1261	22.8429	23.1881	22.3241	22.8104	22.7575	-0.421743	1.05907	0.129027	O43639	NCK2
24.415	24.5559	24.9457	24.1865	24.3768	24.1461	-0.402423	1.08767	0.129044	O43251-8;O43251-6;O43251-5;O43251;O43251-10;O43251-2;O43251-4;Q9NWB1-3;O43251-9;Q9NWB1-4;Q9NWB1-5;Q9NWB1;O43251-7;Q9NWB1-2;O43251-3	RBFOX2;RBFOX1
23.6297	23.5478	23.8807	23.4689	23.2252	23.383	-0.327046	1.24861	0.129763	P58546	MTPN
23.7107	23.3067	23.4287	22.9889	23.0452	23.2988	-0.371087	1.14092	0.129828	Q5T5C0;Q5T5C0-2;Q5T5C0-3	STXBP5
22.6425	22.5098	22.4293	22.6555	22.9285	23.2886	0.430335	1.04427	0.129925	Q9NR09	BIRC6
23.4685	23.5375	23.5532	23.7303	23.7347	23.6753	0.193699	2.41061	0.130226	Q9Y679;Q9Y679-3	AUP1
27.6792	27.8972	27.6834	28.0787	27.9469	28.0324	0.266025	1.50619	0.130245	P62424	RPL7A
23.4651	23.3619	23.3752	23.6222	23.837	23.5689	0.275337	1.45135	0.130279	Q08209-2;Q08209-3;Q08209;Q08209-5	PPP3CA
22.5392	23.1245	22.0646	22.8423	23.3801	23.64	0.711334	0.856182	0.130354	Q08J23;Q08J23-2;Q08J23-3	NSUN2
25.093	25.6477	25.4639	25.1986	24.7992	24.8724	-0.444793	1.02267	0.13075	Q8NFH3;Q8NFH3-2	NUP43
27.7887	27.8517	27.6604	28.0199	27.9366	28.153	0.269539	1.47865	0.130923	P08238	HSP90AB1
22.111	20.4037	22.1841	22.123	22.9725	22.8335	1.07674	0.777403	0.131519	Q96C36	PYCR2
30.627	31.0372	31.1994	30.5085	30.4788	30.6558	-0.40683	1.0687	0.131537	P09651;P09651-3;Q32P51	HNRNPA1;HNRNPA1L2
21.8095	22.2184	21.4823	19.9441	21.4135	21.394	-0.919506	0.800097	0.131784	Q9NZV5-2;Q9NZV5	SEPN1
23.3041	23.731	23.4116	22.5493	23.2857	23.0685	-0.514383	0.950324	0.132204	O75323;O75323-2	GBAS
[truncated: 3,119 more rows]
